# Supplementary material for: Prioritization of causal genes for coronary artery disease based on cumulative evidence from experimental and in silico studies
Source: Sci Rep. 2020 Jun 26;10:10486. doi: 10.1038/s41598-020-67001-w (PMC7320185; doi:10.1038/s41598-020-67001-w)
Supplement: Supplementary file 3 — Supplementary Table S1. [file 41598_2020_67001_MOESM3_ESM.xlsx]

## Sheet: S1a_Howson et al 2017
Supplementary Table S1a. Fifty loci selected from Howson et al. study (all ancestry).
Data crucial for loci selection are highlighted with color.
CAD2017 = Howson, J. M. et al. (2017). Fifteen new risk loci for coronary artery disease highlight arterial-wall-specific mechanisms. Nature Genetics, 49(7), 1113–1119. http://doi.org/10.1038/ng.3874
*Position = position on the chromosome according to GRCh37.p13
SNP1 = lead SNP from Howson et al. study (CAD2017, all ancestry dataset)
**SNP2 = SNP within the locus (±250 kb around SNP1) with the lowest P-value reported in CAD2017, European ancesrty dataset
	CAD2017 all ancestry (Howson et al.)				CAD2017 European ancestry (Howson et al.)
Chromosome	Lead SNP = SNP1	Position*	P-value, CAD2017 all ancestry (SNP1)	P-value, CAD2017 Eur ancestry (SNP1)	SNP2**	Position*	P-value, CAD2017 Eur ancestry (SNP2)	P-value, CAD2017 all ancestry (SNP2)	SNP1 = SNP2	Distance SNP1-SNP2	r2 SNP1-SNP2 (estimated based on 1000 Genomes phase 3 version 5 data for European ancestry individuals using PLINK 1.9 software and MAF ≥ 0.03 filtration)	r2 SNP1-SNP2 (calculated for European populations using LDlink online tool (https://analysistools.nci.nih.gov/LDlink/)	D' SNP1-SNP2 (calculated for European populations using LDlink online tool (https://analysistools.nci.nih.gov/LDlink/)
1	rs9970807	56965664	1.11e-13	1.96e-14	rs17114036	56962821	1.42e-14	1.87e-13	NO	2843	0.901	0.9536	0.9904
1	rs602633	109821511	2.4e-29	8.6e-27	rs602633	109821511	8.6e-27	2.4e-29	YES	0	1	1	1
1	rs4845625	154422067	1.18e-11	2.37e-10	rs4129267	154426264	2.01e-10	1.26e-11	NO	4197	0.542	0.4623	1
1	rs1892094	169094459	2.25e-08	3.99e-08	rs10919065	169093557	1.57e-08	9.28e-07	NO	902	0.819	0.7356	1
1	rs6700559	200646073	1.13e-08	2.5e-08	rs6700559	200646073	2.5e-08	1.13e-08	YES	0	1	1	1
1	rs2820315	201872264	7.7e-10	4.14e-09	rs2820315	201872264	4.14e-09	7.7e-10	YES	0	1	1	1
2	rs16986953	19942473	7.52e-09	2.07e-08	rs16986953	19942473	2.07e-08	7.52e-09	YES	0	1	1	1
2	rs668948	21291529	5.85e-13	1.26e-12	rs515135	21286057	2.16e-13	2.54e-12	NO	5472	1	0.9756	0.9877
2	rs6544713	44073881	1.9e-11	2.53e-12	rs6544713	44073881	2.53e-12	1.9e-11	YES	0	1	1	1
2	rs1561198	85809989	4.87e-11	4.54e-09	rs1561198	85809989	4.54e-09	4.87e-11	YES	0	1	1	1
2	rs2252641	145801461	6.77e-09	4.33e-08	rs2252641	145801461	4.33e-08	6.77e-09	YES	0	1	1	1
2	rs6435169	203753016	1.41e-16	1.46e-16	rs2351524	203880992	6.63e-17	2.03e-16	NO	127976	0.945	0.9825	0.9912
3	rs2306374	138119952	2.35e-08	1.61e-08	rs2306374	138119952	1.61e-08	2.35e-08	YES	0	1	1	1
4	rs6842241	148400819	7.16e-11	6.5e-07	rs1429141	148288067	1.26e-08	2.41e-08	NO	112752	0.021	0.0036	0.0628
4	rs7692387	156635309	2.92e-11	4.46e-10	rs7692387	156635309	4.46e-10	2.92e-11	YES	0	1	1	1
5	rs273909	131667353	1.34e-08	1.07e-09	rs273909	131667353	1.07e-09	1.34e-08	YES	0	1	1	1
5	rs246600	142516897	1.51e-08	1.29e-08	rs246600	142516897	1.29e-08	1.51e-08	YES	0	1	1	1
6	rs9395214	12898884	4.12e-29	2.1e-25	rs7751826	12900977	7.55e-28	4.63e-28	NO	2093	0.966	0.9669	1
6	rs10947789	39174922	1.47e-09	1.61e-09	rs10947789	39174922	1.61e-09	1.47e-09	YES	0	1	1	1
6	rs2327429	134209837	4.11e-15	2.5e-12	rs2327429	134209837	2.5e-12	4.11e-15	YES	0	1	1	1
6	rs3120137	160771192	1.28e-10	2.26e-10	rs3103349	160740721	2.25e-11	4.23e-10	NO	30471	0.733	0.7764	0.9069
7	rs11556924	129663496	1.47e-19	1.02e-19	rs11556924	129663496	1.02e-19	1.47e-19	YES	0	1	1	1
7	rs10237377	139757136	1.75e-08	1.7e-07	rs10237377	139757136	1.7e-07	1.75e-08	YES	0	1	1	1
8	rs11204085	19940796	1.22e-11	1.97e-10	rs11204085	19940796	1.97e-10	1.22e-11	YES	0	1	1	1
8	rs2954029	126490972	3.55e-12	8.2e-11	rs2954032	126493392	4.34e-11	1.95e-10	NO	2420	0.343	0.386	0.9932
9	rs3218020	21997872	1e-306	1e-306	rs3218020	21997872	1e-306	1e-306	YES	0	1	1	1
9	rs579459	136154168	2.05e-10	4.35e-09	rs579459	136154168	4.35e-09	2.05e-10	YES	0	1	1	1
10	rs2505083	30335122	1.19e-10	2.02e-11	rs2505083	30335122	2.02e-11	1.19e-10	YES	0	1	1	1
10	rs10793513	44494546	1.56e-12	1.8e-11	rs10793513	44494546	1.8e-11	1.56e-12	YES	0	1	1	1
10	rs1657346	44777560	3.16e-15	4.23e-11	rs523297	44756557	2.5e-11	1.63e-14	NO	21003	0.908	0.9891	1
10	rs2246833	91005854	3.27e-11	1.42e-10	rs2246833	91005854	1.42e-10	3.27e-11	YES	0	1	1	1
10	rs3740390	104638480	4.16e-11	4.85e-09	rs11191447	104652323	4.67e-09	6.76e-11	NO	13843	0.892	1	1
11	rs12801636	65391317	9.72e-09	1e-07	rs12801636	65391317	1e-07	9.72e-09	YES	0	1	1	1
11	rs974819	103660567	1.19e-14	4.65e-13	rs974819	103660567	4.65e-13	1.19e-14	YES	0	1	1	1
12	rs3184504	111884608	6.8e-09	3.71e-09	rs3184504	111884608	3.71e-09	6.8e-09	YES	0	1	1	1
12	rs441	112228849	3.25e-08	3.47e-08	rs441	112228849	3.47e-08	3.25e-08	YES	0	1	1	1
12	rs2244608	121416988	1.57e-08	1.96e-07	rs2258287	121454313	6e-09	2.18e-08	NO	37325	0.466	0.6799	0.8412
12	rs11057830	125307053	1.34e-08	5.65e-09	rs11057830	125307053	5.65e-09	1.34e-08	YES	0	1	1	1
13	rs9319428	28973621	9.5e-09	3.08e-08	rs9319428	28973621	3.08e-08	9.5e-09	YES	0	1	1	1
13	rs9515203	111049623	7.49e-15	3.9e-13	rs9515203	111049623	3.9e-13	7.49e-15	YES	0	1	1	1
14	rs2895811	100133942	6.02e-10	5.48e-09	rs2895811	100133942	5.48e-09	6.02e-10	YES	0	1	1	1
15	rs6495335	79117133	1.37e-19	4.06e-17	rs7178051	79118296	6.34e-18	7.44e-19	NO	1163	1	1	1
15	rs17514846	91416550	5.74e-11	5.33e-11	rs17514846	91416550	5.33e-11	5.74e-11	YES	0	1	1	1
16	rs1050362	72130815	3.52e-08	2.32e-07	rs1050362	72130815	2.32e-07	3.52e-08	YES	0	1	1	1
17	rs170041	2170216	1.51e-09	1.06e-09	rs170041	2170216	1.06e-09	1.51e-09	YES	0	1	1	1
17	rs12936587	17543722	3.04e-08	1.69e-08	rs12936587	17543722	1.69e-08	3.04e-08	YES	0	1	1	1
17	rs1867624	62387091	3.97e-08	1.14e-07	rs2070783	62406971	8.62e-08	7.35e-08	NO	19880	0.84	0.6349	0.9691
19	rs12052058	11159525	4.56e-10	1.15e-10	rs12052058	11159525	1.15e-10	4.56e-10	YES	0	1	1	1
20	rs867186	33764554	2.7e-09	1.26e-08	rs867186	33764554	1.26e-08	2.7e-09	YES	0	1	1	1
21	rs9982601	35599128	2.02e-14	5.7e-14	rs9982601	35599128	5.7e-14	2.02e-14	YES	0	1	1	1

## Sheet: S1b_Nikpay et al 2015
Supplementary Table S1b. Seventeen loci selected from Nikpay et al. study.
Data crucial for loci selection are highlighted with color.
CAD2015 = Nikpay, M., et al. (2015). A comprehensive 1000 Genomes–based genome-wide association meta-analysis of coronary artery disease. Nature Genetics, 47(10), 1121–1130. http://doi.org/10.1038/ng.3396
CAD2011 = CARDIoGRAM study = Schunkert, H. et al. (2011). Large-scale association analysis identifies 13 new susceptibility loci for coronary artery disease. Nature Genetics, 43(4), 333–338. http://doi.org/10.1038/ng.784
	CAD2015 (Nikpay et al.)				CAD2011 (CARDIoGRAM)
Chromosome	Lead SNP = SNP3	Position*	P-value, CAD2015 (SNP3)	P-value, CAD2011 (SNP3)	SNP4**	Position*	P-value, CAD2011 (SNP4)	P-value, CAD2015 (SNP4)	SNP3 = SNP4	Distance SNP3-SNP4	r2 SNP3-SNP4 (estimated based on 1000 Genomes phase 3 version 5 data for European ancestry individuals using PLINK 1.9 software and MAF ≥ 0.03 filtration)	r2 SNP3-SNP4 (calculated for European populations using LDlink online tool (https://analysistools.nci.nih.gov/LDlink/)	D' SNP3-SNP4 (calculated for European populations using LDlink online tool (https://analysistools.nci.nih.gov/LDlink/)	Distance SNP2-SNP4
1	rs9970807	56965664	5e-14	4.74e-08	rs17114036	56962821	1.43e-08	2.22e-13	NO	2843	0.901	0.9536	0.9904	0
1	rs7528419	109817192	1.97e-23	6.5e-08	rs599839	109822166	2.89e-10	5.2e-17	NO	4974	0.895	0.9374	0.994	655
2	rs115654617	203893999	3.12e-18	NA	rs2351524	203880992	1.76e-11	8.88e-15	NO	13007	0.945	0.9825	0.9912	0
3	rs139016349	138099161	2.89e-09	NA	rs2306374	138119952	3.34e-08	1.43e-06	NO	20791	NA	0.9392	1	0
4	rs72689147	156639888	6.07e-09	NA	rs9307934	156745112	4.55e-07	0.490598	NO	105224	0.097	0.0171	0.3554	109803
6	rs9349379	12903957	1.81e-42	1.54e-07	rs4714955	12903435	6.03e-12	2.51e-21	NO	522	0.333	0.3597	1	2458
6	rs12202017	134173151	1.98e-11	NA	rs12190287	134214525	4.64e-11	0.0010675	NO	41374	0.575	0.5312	0.9004	4688
6	rs55730499	161005610	5.39e-39	NA	rs10455872	161010118	3.08e-13	5.73e-39	NO	4508	0.908	0.9716	1	269397
7	rs11556924	129663496	5.34e-11	2.22e-09	rs11556924	129663496	2.22e-09	5.34e-11	YES	0	1	1	1	0
9	rs2891168	22098619	2.29e-98	1.44e-22	rs1333045	22119195	4.63e-32	7.33e-15	NO	20576	0.756	0.7659	0.9017	121323
9	rs2519093	136141870	1.19e-11	NA	rs649129	136154304	1.09e-07	1.21e-10	NO	12434	0.955	NA	NA	136
12	rs11065979	112059557	1.93e-10	NA	rs648997	111976776	1.29e-07	1.85e-06	NO	82781	0.175	0.3003	0.9919	92168
13	rs11838776	111040681	1.83e-10	NA	rs3809346	110960943	9.09e-08	6.56e-07	NO	79738	0.013	0.0013	0.0502	88680
14	rs10139550	100145710	1.38e-08	NA	rs2895811	100133942	2.67e-07	1.86e-05	NO	11768	0.765	0.7401	0.8761	0
15	rs4468572	79124475	4.44e-16	NA	rs2219939	79029723	1.21e-09	3.13e-08	NO	94752	0.005	0.0679	0.5203	88573
19	rs56289821	11188247	4.44e-15	NA	rs1122608	11163601	9.73e-10	2.73e-11	NO	24646	0.166	0.2054	0.7383	4076
21	rs28451064	35593827	1.33e-15	NA	rs9982601	35599128	4.22e-10	1.33e-13	NO	5301	0.851	0.7805	0.9159	0
														These data were crucial for matching the loci
*Position = position on the chromosome according to GRCh37.p13														Data on SNP2 position are given in Table S1a.
SNP1 = lead SNPs from Howson et al. study (CAD2017 all ancestry dataset, see Table S1a)
SNP2 = SNP within the locus ±250 kb around SNP1 with the lowest P-value reported in CAD2017, European ancesrty dataset (see Table S1a)
SNP3 = lead SNPs from Nikpay et al. study (СAD 2015)
**SNP4 = SNP within the locus (±250 kb around SNP3) with the lowest P-value reported in CARDIoGRAM study (CAD2011)

## Sheet: S1c_Final list
Supplementary Table S1c. Final set of CAD-associated loci selected for SMR/HEIDI analysis.
CAD2015 = Nikpay, M., et al. (2015). A comprehensive 1000 Genomes–based genome-wide association meta-analysis of coronary artery disease. Nature Genetics, 47(10), 1121–1130. http://doi.org/10.1038/ng.3396
CAD2017 = Howson, J. M. et al. (2017). Fifteen new risk loci for coronary artery disease highlight arterial-wall-specific mechanisms. Nature Genetics, 49(7), 1113–1119. http://doi.org/10.1038/ng.3874
*Position = position of the lead SNP on the chromosome according to GRCh37.p13
#Loci for further analyses in our study were defined as regions within ±250 kb around these lead SNPs. These lead SNPs correspond either to SNP4 from Table S1b (for locus №22) or to SNP2 from Table S1a (for the remaining loci)
locus №	Lead# SNP	Chromosome	Position*	Source of locus selection	Source of summary statistics for SMR/HEIDI	Reference allele	Effective allele	logOR (effective allele), association with CAD (corresponds to a dataset in column F)	Allele associated with the increased risk of CAD
1	rs17114036	1	56962821	CAD2017, all ancestry	CAD2017, European ancestry	C	T	-0.1046	C
2	rs602633	1	109821511	CAD2017, all ancestry	CAD2017, European ancestry	G	T	-0.1033	G
3	rs4129267	1	154426264	CAD2017, all ancestry	CAD2017, European ancestry	C	T	0.0491	T
4	rs10919065	1	169093557	CAD2017, all ancestry	CAD2017, European ancestry	C	T	-0.0435	C
5	rs6700559	1	200646073	CAD2017, all ancestry	CAD2017, European ancestry	C	T	-0.0424	C
6	rs2820315	1	201872264	CAD2017, all ancestry	CAD2017, European ancestry	C	T	0.0497	T
7	rs16986953	2	19942473	CAD2017, all ancestry	CAD2017, European ancestry	G	A	0.098	A
8	rs515135	2	21286057	CAD2017, all ancestry	CAD2017, European ancestry	G	A	0.0735	A
9	rs6544713	2	44073881	CAD2017, all ancestry	CAD2017, European ancestry	C	T	0.0598	T
10	rs1561198	2	85809989	CAD2017, all ancestry	CAD2017, European ancestry	C	T	0.0451	T
11	rs2252641	2	145801461	CAD2017, all ancestry	CAD2017, European ancestry	C	T	-0.0421	C
12	rs2351524	2	203880992	CAD2017, all ancestry	CAD2017, European ancestry	G	A	0.1027	A
13	rs2306374	3	138119952	CAD2017, all ancestry	CAD2017, European ancestry	C	T	-0.0609	C
14	rs1429141	4	148288067	CAD2017, all ancestry	CAD2017, European ancestry	C	A	0.0626	A
15	rs7692387	4	156635309	CAD2017, all ancestry	CAD2017, European ancestry	G	A	-0.0607	G
16	rs273909	5	131667353	CAD2017, all ancestry	CAD2017, European ancestry	G	A	-0.0713	G
17	rs246600	5	142516897	CAD2017, all ancestry	CAD2017, European ancestry	C	T	0.0448	T
18	rs7751826	6	12900977	CAD2017, all ancestry	CAD2017, European ancestry	G	C	-0.0861	G
19	rs10947789	6	39174922	CAD2017, all ancestry	CAD2017, European ancestry	C	T	0.0551	T
20	rs2327429	6	134209837	CAD2017, all ancestry	CAD2017, European ancestry	C	T	0.062	T
21	rs3103349	6	160740721	CAD2017, all ancestry	CAD2017, European ancestry	G	A	0.0793	A	Partially overlapping loci derived from different studies (CAD2017 and CAD2015)
22	rs10455872	6	161010118	CAD2015	CAD2017, European ancestry	A	G	0.27787	G
23	rs11556924	7	129663496	CAD2017, all ancestry	CAD2017, European ancestry	C	T	-0.0771	C
24	rs10237377	7	139757136	CAD2017, all ancestry	CAD2017, European ancestry	G	T	-0.0539	G
25	rs11204085	8	19940796	CAD2017, all ancestry	CAD2017, European ancestry	C	T	0.0504	T
26	rs2954032	8	126493392	CAD2017, all ancestry	CAD2017, European ancestry	T	A	0.05	A
27	rs3218020	9	21997872	CAD2017, all ancestry	CAD2017, European ancestry	G	A	0.1301	A
28	rs579459	9	136154168	CAD2017, all ancestry	CAD2017, European ancestry	C	T	-0.0647	C
29	rs2505083	10	30335122	CAD2017, all ancestry	CAD2017, European ancestry	C	T	-0.0521	C
30	rs10793513	10	44494546	CAD2017, all ancestry	CAD2017, European ancestry	G	A	0.0541	A
31	rs523297	10	44756557	CAD2017, all ancestry	CAD2017, European ancestry	G	C	-0.0802	G
32	rs2246833	10	91005854	CAD2017, all ancestry	CAD2017, European ancestry	C	T	0.0642	T
33	rs11191447	10	104652323	CAD2017, all ancestry	CAD2017, European ancestry	C	T	-0.074	C
34	rs12801636	11	65391317	CAD2017, all ancestry	CAD2017, European ancestry	G	A	-0.0503	G
35	rs974819	11	103660567	CAD2017, all ancestry	CAD2017, European ancestry	C	T	0.0617	T
36	rs3184504	12	111884608	CAD2017, all ancestry	CAD2017, European ancestry	C	T	0.0511	T	Partially overlapping loci derived from the same study (CAD2017)
37	rs441	12	112228849	CAD2017, all ancestry	CAD2017, European ancestry	C	T	0.0565	T
38	rs2258287	12	121454313	CAD2017, all ancestry	CAD2017, European ancestry	G	A	-0.0423	G
39	rs11057830	12	125307053	CAD2017, all ancestry	CAD2017, European ancestry	G	A	0.0685	A
40	rs9319428	13	28973621	CAD2017, all ancestry	CAD2017, European ancestry	G	A	0.0463	A
41	rs9515203	13	111049623	CAD2017, all ancestry	CAD2017, European ancestry	C	T	0.0699	T
42	rs2895811	14	100133942	CAD2017, all ancestry	CAD2017, European ancestry	C	T	-0.0473	C
43	rs7178051	15	79118296	CAD2017, all ancestry	CAD2017, European ancestry	G	T	0.0723	T
44	rs17514846	15	91416550	CAD2017, all ancestry	CAD2017, European ancestry	C	A	0.0527	A
45	rs1050362	16	72130815	CAD2017, all ancestry	CAD2017, European ancestry	C	A	0.0419	A
46	rs170041	17	2170216	CAD2017, all ancestry	CAD2017, European ancestry	C	T	-0.052	C
47	rs12936587	17	17543722	CAD2017, all ancestry	CAD2017, European ancestry	G	A	-0.0452	G
48	rs2070783	17	62406971	CAD2017, all ancestry	CAD2017, European ancestry	C	T	0.0416	T
49	rs12052058	19	11159525	CAD2017, all ancestry	CAD2017, European ancestry	G	T	-0.0583	G
50	rs867186	20	33764554	CAD2017, all ancestry	CAD2017, European ancestry	G	A	0.0698	A
51	rs9982601	21	35599128	CAD2017, all ancestry	CAD2017, European ancestry	C	T	0.0931	T
