# Supplementary material for: Prioritization of causal genes for coronary artery disease based on cumulative evidence from experimental and in silico studies
Source: Sci Rep. 2020 Jun 26;10:10486. doi: 10.1038/s41598-020-67001-w (PMC7320185; doi:10.1038/s41598-020-67001-w)
Supplement: Supplementary file 4 — Supplementary Table S2. [file 41598_2020_67001_MOESM4_ESM.xlsx]

## Sheet: S2a_Passed both SMR and HEIDI
Supplementary Table S2a. Results of SMR/HEIDI analysis. Searching for pleiotropic effects of the loci on CAD and gene expression. Associations that passed both SMR and HEIDI analyses (FDRSMR < 0.05 and PHEIDI ≥ 0.001).
# In our study, loci for the analysis were defined as regions within ±250 kb around these lead SNPs (see Supplementary Table S1c)
§ Top SNP = technical SNP in SMR/HEIDI analysis which is used to investigate the relationship between gene expression and CAD. This SNP: 1) is located in the studied locus; 2) is present in both GWAS for CAD and GWAS for gene expression; 3) has MAF ≥ 0.03 in both datasets; 4) has z-value ≥ 10 in GWAS for CAD; 5) has the lowest P-value for the association with CAD among those SNPs that meet criter…
*Position on the chromosome according to GRCh37.p13
**P-value for the association between the top SNP and CAD (in European-ancestry meta-analysis by Howson et al. 2017; http://doi.org/10.1038/ng.3874)
***P-value for the association between the top SNP and gene expression
	Lead# SNP associated with CAD			Top§ SNP in SMR/HEIDI analysis						Linkage
Locus № (corresponds to Supplementary Table S1c)	rs number	Chomosome	Position*	rs number	Chomosome	Position*	P**_CAD	P***_gene expression	Top the same as lead CAD-associted SNP?	r2 (lead SNP- top SNP in SMR-HEIDI analysis) estimated based on 1000 Genomes phase 3 version 5 data for European-ancestry individuals using PLINK 1.9 software and MAF ≥ 0.03 filtration	r2 (lead SNP- top SNP in SMR-HEIDI analysis) calculated for European populations using LDlink online tool (https://analysistools.nci.nih.gov/LDlink/)	D' (lead SNP- top SNP in SMR-HEIDI analysis) calculated for European populations using LDlink online tool (https://analysistools.nci.nih.gov/LDlink/)	Source	Tissue	Probe	Gene	P (SMR)	FDR (SMR)	beta (SMR)	Increase in the gene (raw Q) expression in the tissue (raw O) is associated with	sigma (SMR)	P (HEIDI)	Number of SNPs in HEIDI test
2	rs602633	1	109821511	rs602633	109821511	1	8.6e-27	5.172e-07	YES	1	1	1	CEDAR	CD14+ monocytes	eQTL_1510152_109822527_109822576_CD14.assoc.linear	PSRC1	3.51e-06	0.000623628	-0.985479	Decreased CAD risk	0.212445	0.0654308	9
2	rs602633	1	109821511	rs602633	109821511	1	8.6e-27	2.276e-08	YES	1	1	1	CEDAR	CD15+ granulocytes	eQTL_1070762_109822306_109822355_CD15.assoc.linear	PSRC1	3.76e-07	0.000112513	-0.82062	Decreased CAD risk	0.161509	0.148744	9
2	rs602633	1	109821511	rs602633	109821511	1	8.6e-27	0.0002851	YES	1	1	1	CEDAR	CD15+ granulocytes	eQTL_1510152_109822527_109822576_CD15.assoc.linear	PSRC1	0.000500839	0.0289088	-0.421394	Decreased CAD risk	0.12108	0.0975528	9
2	rs602633	1	109821511	rs602633	109821511	1	8.6e-27	3.439e-08	YES	1	1	1	CEDAR	CD14+ monocytes	eQTL_1070762_109822306_109822355_CD14.assoc.linear	PSRC1	5.12e-07	0.000138618	-0.99516	Decreased CAD risk	0.19817	0.0227793	9
2	rs602633	1	109821511	rs602633	109821511	1	8.6e-27	9.15086e-07	YES	1	1	1	GTEx_v7	Whole blood	ENSG00000134222.12	PSRC1	5.51889e-06	0.000883878	-2.51664	Decreased CAD risk	0.553835	0.00103157	19
2	rs602633	1	109821511	rs602633	109821511	1	8.6e-27	0.000333017	YES	1	1	1	GTEx_v7	Artery_Tibial	ENSG00000134222.12	PSRC1	0.000587614	0.0315177	-1.8735	Decreased CAD risk	0.545056	0.00616626	19
2	rs602633	1	109821511	rs602633	109821511	1	8.6e-27	0.000330179	YES	1	1	1	GTEx_v7	Liver	ENSG00000143106.8	PSMA5	0.000465899	0.0277368	-1.70302	Decreased CAD risk	0.486628	0.166917	19
2	rs602633	1	109821511	rs602633	109821511	1	8.6e-27	2.94944e-20	YES	1	1	1	GTEx_v7	Liver	ENSG00000134222.12	PSRC1	7.85762e-15	2.9783e-11	-9.76893	Decreased CAD risk	1.25729	0.0081432	19
2	rs602633	1	109821511	rs602633	109821511	1	8.6e-27	1.15958e-15	YES	1	1	1	GTEx_v7	Liver	ENSG00000143126.7	CELSR2	2.10674e-12	4.79115e-09	-7.68023	Decreased CAD risk	1.09292	0.0023423	19
3	rs4129267	1	154426264	rs4845625	154422067	1	2.37e-10	1.03113e-08	NO	0.4681	0.4632	1	Westra et al.	Whole blood	ILMN_1754753	IL6R	2.04e-05	0.00244177	2.28189	Increased CAD risk	0.53563	0.251802	3
3	rs4129267	1	154426264	rs4129267	154426264	1	2.01e-10	3.15334e-27	YES	1	1	1	Westra et al.	Whole blood	ILMN_1696394	IL6R	3.93e-08	2.3538e-05	4.19885	Increased CAD risk	0.764259	0.714924	3
4	rs10919065	1	169093557	rs10919065	169093557	1	1.57e-08	2.39845e-08	YES	1	1	1	GTEx_v7	Artery_Aorta	ENSG00000143153.8	ATP1B1	5.21522e-05	0.00524799	6.07356	Increased CAD risk	1.50121	0.188333	12
4	rs10919065	1	169093557	rs10919065	169093557	1	1.57e-08	1.79675e-07	YES	1	1	1	GTEx_v7	Artery_Coronary	ENSG00000143156.9	NME7	7.43239e-05	0.00681562	-5.66091	Decreased CAD risk	1.4288	0.149316	12
4	rs10919065	1	169093557	rs10919065	169093557	1	1.57e-08	1.25186e-05	YES	1	1	1	GTEx_v7	Liver	ENSG00000143156.9	NME7	0.00038413	0.0241322	-6.21825	Decreased CAD risk	1.75125	0.0143074	12
4	rs10919065	1	169093557	rs10919065	169093557	1	1.57e-08	2.7481e-18	YES	1	1	1	GTEx_v7	Artery_Aorta	ENSG00000143156.9	NME7	1.14594e-06	0.000250587	-10.0793	Decreased CAD risk	2.07191	0.00103337	12
4	rs10919065	1	169093557	rs10800418	169183385	1	2.42e-07	2.565e-11	NO	0.4303	NA	NA	CEDAR	CD4+ T lymphocytes	eQTL_6590296_169102055_169138733_CD4.assoc.linear	NME7	3.5e-05	0.00379033	-2.55658	Decreased CAD risk	0.617777	0.0018222	6
4	rs10919065	1	169093557	rs10800418	169183385	1	2.42e-07	1.117e-11	NO	0.4303	NA	NA	CEDAR	CD14+ monocytes	eQTL_6590296_169102055_169138733_CD14.assoc.linear	NME7	3.06e-05	0.0034113	-2.06582	Decreased CAD risk	0.495485	0.0227978	6
4	rs10919065	1	169093557	rs10800418	169183385	1	2.42e-07	5.68e-12	NO	0.4303	NA	NA	CEDAR	CD8+ T lymphocytes	eQTL_6590296_169102055_169138733_CD8.assoc.linear	NME7	2.78e-05	0.00322565	-2.53118	Decreased CAD risk	0.603938	0.00304805	6
4	rs10919065	1	169093557	rs10800418	169183385	1	2.42e-07	7.846e-08	NO	0.4303	NA	NA	CEDAR	CD8+ T lymphocytes	eQTL_2900167_169200029_169204389_CD8.assoc.linear	NME7	0.000165327	0.0128763	-1.61178	Decreased CAD risk	0.427886	0.01584	6
5	rs6700559	1	200646073	rs6700559	200646073	1	2.5e-08	5.46e-06	YES	1	1	1	CEDAR	CD4+ T lymphocytes	eQTL_1300279_200613522_200613571_CD4.assoc.linear	DDX59	0.000364926	0.023182	-1.79741	Decreased CAD risk	0.50429	0.300321	4
5	rs6700559	1	200646073	rs6700559	200646073	1	2.5e-08	1.48e-05	YES	1	1	1	CEDAR	CD4+ T lymphocytes	eQTL_7210138_200618254_200618303_CD4.assoc.linear	DDX59	0.000543789	0.0298316	-2.03467	Decreased CAD risk	0.58836	0.0164	4
5	rs6700559	1	200646073	rs6700559	200646073	1	2.5e-08	4.0908e-106	YES	1	1	1	Westra et al.	Whole blood	ILMN_1748077	DDX59	6.45e-08	3.33377e-05	-9.61842	Decreased CAD risk	1.77922	0.0086728	4
5	rs6700559	1	200646073	rs6700559	200646073	1	2.5e-08	3.62848e-06	YES	1	1	1	GTEx_v7	Liver	ENSG00000118197.9	DDX59	0.000245512	0.0171271	-6.98099	Decreased CAD risk	1.90379	0.344021	4
5	rs6700559	1	200646073	rs6700559	200646073	1	2.5e-08	3.97333e-21	YES	1	1	1	GTEx_v7	Artery_Aorta	ENSG00000260088.1	RP11-92G12.3	8.304e-07	0.000191942	16.1862	Increased CAD risk	3.28447	0.00110817	4
5	rs6700559	1	200646073	rs6700559	200646073	1	2.5e-08	3.92344e-08	YES	1	1	1	GTEx_v7	Muscle_Skeletal	ENSG00000118197.9	DDX59	7.7742e-05	0.00701591	3.7542	Increased CAD risk	0.950128	0.0772818	4
5	rs6700559	1	200646073	rs6700559	200646073	1	2.5e-08	1.77492e-06	YES	1	1	1	GTEx_v7	Artery_Tibial	ENSG00000118200.10	CAMSAP2	0.000244647	0.0171271	2.56337	Increased CAD risk	0.698886	0.15185	4
5	rs6700559	1	200646073	rs6700559	200646073	1	2.5e-08	1.26544e-12	YES	1	1	1	GTEx_v7	Artery_Coronary	ENSG00000260088.1	RP11-92G12.3	4.8581e-06	0.000805858	17.9331	Increased CAD risk	3.92338	0.00405644	4
5	rs6700559	1	200646073	rs6700559	200646073	1	2.5e-08	4.92533e-05	YES	1	1	1	GTEx_v7	Liver	ENSG00000260088.1	RP11-92G12.3	0.00076761	0.0386217	8.62432	Increased CAD risk	2.56354	0.424187	4
6	rs2820315	1	201872264	rs2820315	201872264	1	4.14e-09	4.09405e-06	YES	1	1	1	Westra et al.	Whole blood	ILMN_1723117	IPO9	0.00029635	0.0198223	-1.93269	Decreased CAD risk	0.534118	0.081371	3
6	rs2820315	1	201872264	rs2820315	201872264	1	4.14e-09	0.000102984	YES	1	1	1	GTEx_v7	Artery_Aorta	ENSG00000198700.5	IPO9	0.0010482	0.0496627	2.71932	Increased CAD risk	0.829753	0.0237028	3
6	rs2820315	1	201872264	rs2820315	201872264	1	4.14e-09	1.24368e-07	YES	1	1	1	GTEx_v7	Artery_Tibial	ENSG00000163431.11	LMOD1	7.17554e-05	0.00663358	-2.12235	Decreased CAD risk	0.534546	0.121699	3
6	rs2820315	1	201872264	rs2820315	201872264	1	4.14e-09	2.11279e-06	YES	1	1	1	GTEx_v7	Muscle_Skeletal	ENSG00000163431.11	LMOD1	0.000203953	0.0150594	-3.04091	Decreased CAD risk	0.818753	0.82508	3
10	rs1561198	2	85809989	rs1561198	85809989	2	4.54e-09	5.782e-05	YES	1	1	1	CEDAR	CD14+ monocytes	eQTL_5910128_85809044_85809093_CD14.assoc.linear	VAMP8	0.0008064	0.0400418	-1.53459	Decreased CAD risk	0.458006	0.0585707	4
10	rs1561198	2	85809989	rs1561198	85809989	2	4.54e-09	3.161e-06	YES	1	1	1	CEDAR	CD4+ T lymphocytes	eQTL_2630195_85820178_85820227_CD4.assoc.linear	VAMP5	0.00022364	0.016095	-1.72018	Decreased CAD risk	0.466085	0.001848	4
10	rs1561198	2	85809989	rs1561198	85809989	2	4.54e-09	8.842e-13	YES	1	1	1	CEDAR	CD8+ T lymphocytes	eQTL_5910128_85809044_85809093_CD8.assoc.linear	VAMP8	3.93e-06	0.000677091	-2.58537	Decreased CAD risk	0.560172	0.00101383	4
10	rs1561198	2	85809989	rs1561198	85809989	2	4.54e-09	7.941e-08	YES	1	1	1	CEDAR	CD19+ B lymphocytes	eQTL_5910128_85809044_85809093_CD19.assoc.linear	VAMP8	5.81e-05	0.00574483	-1.95388	Decreased CAD risk	0.486014	0.0109157	4
10	rs1561198	2	85809989	rs1561198	85809989	2	4.54e-09	2.01e-15	YES	1	1	1	CEDAR	Platelets	eQTL_5910128_85809044_85809093_PLA.assoc.linear	VAMP8	1.44e-06	0.000297713	-5.91574	Decreased CAD risk	1.22737	0.00352452	4
10	rs1561198	2	85809989	rs1561198	85809989	2	4.54e-09	1.066e-06	YES	1	1	1	CEDAR	Platelets	eQTL_2630195_85820178_85820227_PLA.assoc.linear	VAMP5	0.000142044	0.0115213	1.32084	Increased CAD risk	0.347172	0.0523307	4
10	rs1561198	2	85809989	rs1561198	85809989	2	4.54e-09	6.261e-05	YES	1	1	1	CEDAR	CD19+ B lymphocytes	eQTL_6020487_85876079_85876128_CD19.assoc.linear	USP39	0.000830882	0.040724	-1.06497	Decreased CAD risk	0.318633	0.340406	4
10	rs1561198	2	85809989	rs1561198	85809989	2	4.54e-09	2.27157e-10	YES	1	1	1	Westra et al.	Whole blood	ILMN_1708779	GNLY	1.69e-05	0.00211176	2.72616	Increased CAD risk	0.633584	0.208898	3
10	rs1561198	2	85809989	rs1561198	85809989	2	4.54e-09	6.63289e-37	YES	1	1	1	Westra et al.	Whole blood	ILMN_1659523	USP39	1.05e-07	4.97481e-05	-5.39497	Decreased CAD risk	1.01446	0.00473998	3
10	rs1561198	2	85809989	rs1561198	85809989	2	4.54e-09	2.14069e-08	YES	1	1	1	GTEx_v7	Muscle_Skeletal	ENSG00000168899.4	VAMP5	4.34746e-05	0.00452773	-4.14596	Decreased CAD risk	1.01413	0.0325566	3
10	rs1561198	2	85809989	rs1561198	85809989	2	4.54e-09	1.19709e-11	YES	1	1	1	GTEx_v7	Muscle_Skeletal	ENSG00000115486.7	GGCX	7.29595e-06	0.00109161	6.76443	Increased CAD risk	1.50828	0.00110731	3
12	rs2351524	2	203880992	rs2351524	203880992	2	6.63e-17	1.25229e-06	YES	1	1	1	GTEx_v7	Whole blood	ENSG00000138439.10	FAM117B	2.08263e-05	0.00246683	-2.87093	Decreased CAD risk	0.674585	0.112942	5
12	rs2351524	2	203880992	rs2351524	203880992	2	6.63e-17	9.84279e-05	YES	1	1	1	GTEx_v7	Whole blood	ENSG00000138380.13	CARF	0.000359312	0.0229536	-1.66521	Decreased CAD risk	0.466668	0.910245	5
12	rs2351524	2	203880992	rs2351524	203880992	2	6.63e-17	2.32587e-23	YES	1	1	1	GTEx_v7	Artery_Aorta	ENSG00000144426.14	NBEAL1	2.06678e-11	2.93767e-08	-6.33667	Decreased CAD risk	0.945598	0.106044	5
12	rs2351524	2	203880992	rs2351524	203880992	2	6.63e-17	6.07226e-48	YES	1	1	1	GTEx_v7	Artery_Tibial	ENSG00000144426.14	NBEAL1	5.48872e-14	1.56031e-10	-6.75844	Decreased CAD risk	0.898761	0.407493	5
12	rs2351524	2	203880992	rs2351524	203880992	2	6.63e-17	3.46541e-16	YES	1	1	1	GTEx_v7	Muscle_Skeletal	ENSG00000163596.12	ICA1L	2.63768e-09	2.49942e-06	3.94919	Increased CAD risk	0.663429	0.174205	5
12	rs2351524	2	203880992	rs2351524	203880992	2	6.63e-17	2.52352e-05	YES	1	1	1	GTEx_v7	Artery_Tibial	ENSG00000163596.12	ICA1L	0.000141827	0.0115213	1.81317	Increased CAD risk	0.476528	0.222696	5
12	rs2351524	2	203880992	rs2351524	203880992	2	6.63e-17	4.61517e-10	YES	1	1	1	GTEx_v7	Artery_Tibial	ENSG00000138380.13	CARF	3.50759e-07	0.000107797	-1.96665	Decreased CAD risk	0.386078	0.030791	5
12	rs2351524	2	203880992	rs2351524	203880992	2	6.63e-17	2.76506e-09	YES	1	1	1	GTEx_v7	Artery_Coronary	ENSG00000144426.14	NBEAL1	3.34587e-07	0.000105813	-4.26683	Decreased CAD risk	0.836167	0.353246	5
12	rs2351524	2	203880992	rs2351524	203880992	2	6.63e-17	0.000138432	YES	1	1	1	GTEx_v7	Muscle_Skeletal	ENSG00000138380.13	CARF	0.000477421	0.0281583	-1.44525	Decreased CAD risk	0.413741	0.0113255	5
12	rs2351524	2	203880992	rs2351524	203880992	2	6.63e-17	4.67949e-08	YES	1	1	1	GTEx_v7	Artery_Aorta	ENSG00000138439.10	FAM117B	2.76568e-06	0.000524142	-3.73748	Decreased CAD risk	0.797329	0.283547	5
13	rs2306374	3	138119952	rs2306374	138119952	3	1.61e-08	4.97819e-46	YES	1	1	1	GTEx_v7	Artery_Aorta	ENSG00000158186.8	MRAS	6.99428e-08	3.45791e-05	16.5673	Increased CAD risk	3.07296	0.0543411	6
13	rs2306374	3	138119952	rs2306374	138119952	3	1.61e-08	3.26948e-05	YES	1	1	1	GTEx_v7	Artery_Coronary	ENSG00000158186.8	MRAS	0.000600008	0.0320244	6.56179	Increased CAD risk	1.91216	0.588781	6
13	rs2306374	3	138119952	rs2306374	138119952	3	1.61e-08	3.95255e-07	YES	1	1	1	GTEx_v7	Muscle_Skeletal	ENSG00000158186.8	MRAS	0.000142606	0.0115213	3.65892	Increased CAD risk	0.96196	0.089985	6
13	rs2306374	3	138119952	rs2306374	138119952	3	1.61e-08	7.45825e-06	YES	1	1	1	GTEx_v7	Muscle_Skeletal	ENSG00000181322.9	NME9	0.000408378	0.0253752	-3.68985	Decreased CAD risk	1.04392	0.815261	6
13	rs2306374	3	138119952	rs2306374	138119952	3	1.61e-08	3.74548e-06	YES	1	1	1	GTEx_v7	Artery_Aorta	ENSG00000158220.9	ESYT3	0.000281151	0.0191435	6.13939	Increased CAD risk	1.69033	0.0025934	6
13	rs2306374	3	138119952	rs2306374	138119952	3	1.61e-08	1.37248e-23	YES	1	1	1	GTEx_v7	Artery_Tibial	ENSG00000158186.8	MRAS	5.61703e-07	0.00014722	6.87407	Increased CAD risk	1.37373	0.072594	6
15	rs7692387	4	156635309	rs7692387	156635309	4	4.46e-10	1.87869e-05	YES	1	1	1	GTEx_v7	Artery_Tibial	ENSG00000164116.12	GUCY1A3	0.000359035	0.0229536	-2.45708	Decreased CAD risk	0.688549	0.409772	6
18	rs7751826	6	12900977	rs7751826	12900977	6	7.55e-28	7.12858e-17	YES	1	1	1	GTEx_v7	Artery_Tibial	ENSG00000112137.12	PHACTR1	6.9032e-12	1.30827e-08	-2.95687	Decreased CAD risk	0.431054	0.0668775	20
18	rs7751826	6	12900977	rs7751826	12900977	6	7.55e-28	0.000408919	YES	1	1	1	GTEx_v7	Artery_Coronary	ENSG00000272379.1	RP1-257A7.5	0.00055395	0.0298529	-3.38916	Decreased CAD risk	0.981452	0.00786441	20
18	rs7751826	6	12900977	rs7751826	12900977	6	7.55e-28	0.000116217	YES	1	1	1	GTEx_v7	Artery_Tibial	ENSG00000215022.3	RP1-257A7.4	0.000238958	0.0169825	-1.8845	Decreased CAD risk	0.512954	0.261539	20
18	rs7751826	6	12900977	rs7751826	12900977	6	7.55e-28	1.93196e-13	YES	1	1	1	GTEx_v7	Artery_Tibial	ENSG00000272379.1	RP1-257A7.5	3.41346e-10	4.26412e-07	-2.51805	Decreased CAD risk	0.401045	0.212806	20
18	rs7751826	6	12900977	rs7751826	12900977	6	7.55e-28	0.000452944	YES	1	1	1	GTEx_v7	Artery_Coronary	ENSG00000112137.12	PHACTR1	0.000607951	0.0321302	-2.9733	Decreased CAD risk	0.867345	0.149156	20
18	rs7751826	6	12900977	rs7751826	12900977	6	7.55e-28	0.000191328	YES	1	1	1	GTEx_v7	Artery_Aorta	ENSG00000272379.1	RP1-257A7.5	0.000337348	0.0219199	-1.94367	Decreased CAD risk	0.542199	0.328991	20
18	rs7751826	6	12900977	rs7751826	12900977	6	7.55e-28	2.67456e-07	YES	1	1	1	GTEx_v7	Artery_Aorta	ENSG00000112137.12	PHACTR1	1.78167e-06	0.000355428	-2.31284	Decreased CAD risk	0.484189	0.214381	20
20	rs2327429	6	134209837	rs2327429	134209837	6	2.5e-12	2.73472e-07	YES	1	1	1	GTEx_v7	Artery_Coronary	ENSG00000227954.2	RP3-323P13.2	1.71382e-05	0.00211825	-6.3809	Decreased CAD risk	1.48419	0.178893	14
20	rs2327429	6	134209837	rs2327429	134209837	6	2.5e-12	1.15146e-07	YES	1	1	1	GTEx_v7	Muscle_Skeletal	ENSG00000118526.6	TCF21	2.00233e-05	0.00242218	-5.02069	Decreased CAD risk	1.17729	0.359956	14
20	rs2327429	6	134209837	rs2327429	134209837	6	2.5e-12	8.03309e-05	YES	1	1	1	GTEx_v7	Artery_Coronary	ENSG00000118526.6	TCF21	0.000420299	0.0258336	-5.48337	Decreased CAD risk	1.55468	0.385332	14
20	rs2327429	6	134209837	rs2327429	134209837	6	2.5e-12	1.40197e-06	YES	1	1	1	GTEx_v7	Artery_Tibial	ENSG00000118526.6	TCF21	5.88461e-05	0.00576844	-4.07761	Decreased CAD risk	1.01499	0.288341	14
20	rs2327429	6	134209837	rs2327429	134209837	6	2.5e-12	0.000221589	YES	1	1	1	GTEx_v7	Artery_Coronary	ENSG00000223542.1	RP1-283K11.3	0.000821601	0.0404434	-6.00445	Decreased CAD risk	1.79483	0.238335	14
21	rs3103349	6	160740721	rs3103349	160740721	6	2.25e-11	0.000113665	YES	1	1	1	GTEx_v7	Liver	ENSG00000198670.7	LPA	0.000602693	0.0320244	4.37888	Increased CAD risk	1.27649	0.170098	20
22	rs10455872	6	161010118	rs2048327	160863532	6	2.72e-11	7.61465e-06	NO	0.1015	0.1015	0.8332	GTEx_v7	Liver	ENSG00000198670.7	LPA	0.000125575	0.0106916	5.73649	Increased CAD risk	1.49583	0.174737	20
23	rs11556924	7	129663496	rs11556924	129663496	7	1.02e-19	1.41848e-11	YES	1	1	1	Westra et al.	Whole blood	ILMN_2115591	KLHDC10	6.02e-08	3.25969e-05	1.74265	Increased CAD risk	0.321625	0.00443636	3
23	rs11556924	7	129663496	rs11556924	129663496	7	1.02e-19	6.77213e-10	YES	1	1	1	Westra et al.	Whole blood	ILMN_1702635	KLHDC10	3.35e-07	0.000105813	1.59296	Increased CAD risk	0.3122	0.00337772	3
25	rs11204085	8	19940796	rs1569209	19830170	8	2.29e-06	9.075e-10	NO	0.1069	0.0976	0.8436	CEDAR	CD14+ monocytes	eQTL_5560674_19824432_19824481_CD14.assoc.linear	LPL	0.000151977	0.0120009	-3.27069	Decreased CAD risk	0.863475	0.0259239	17
25	rs11204085	8	19940796	rs1569209	19830170	8	2.29e-06	3.46781e-16	NO	0.1069	0.0976	0.8436	Westra et al.	Whole blood	ILMN_1786444	LPL	4.38e-05	0.00452773	-4.00229	Decreased CAD risk	0.979415	0.164737	11
28	rs579459	9	136154168	rs579459	136154168	9	4.35e-09	4.73e-05	YES	1	1	1	CEDAR	CD8+ T lymphocytes	eQTL_3710324_136218986_136219338_CD8.assoc.linear	SURF1	0.000719131	0.0368344	-1.17589	Decreased CAD risk	0.347672	0.0343995	6
28	rs579459	9	136154168	rs579459	136154168	9	4.35e-09	2.22793e-13	YES	1	1	1	GTEx_v7	Whole blood	ENSG00000175164.9	ABO	3.01614e-06	0.000562239	-9.43439	Decreased CAD risk	2.02033	0.924398	5
28	rs579459	9	136154168	rs579459	136154168	9	4.35e-09	2.25701e-05	YES	1	1	1	GTEx_v7	Artery_Tibial	ENSG00000175164.9	ABO	0.000516738	0.0290284	3.4874	Increased CAD risk	1.00446	0.00543073	5
28	rs579459	9	136154168	rs579459	136154168	9	4.35e-09	2.40409e-05	YES	1	1	1	GTEx_v7	Muscle_Skeletal	ENSG00000148290.5	SURF1	0.000548307	0.0298316	-3.24991	Decreased CAD risk	0.940374	0.105386	5
28	rs579459	9	136154168	rs579459	136154168	9	4.35e-09	2.56278e-05	YES	1	1	1	GTEx_v7	Artery_Tibial	ENSG00000148290.5	SURF1	0.000547907	0.0298316	-2.80779	Decreased CAD risk	0.812399	0.740817	5
29	rs2505083	10	30335122	rs2505083	30335122	10	2.02e-11	1.82967e-12	YES	1	1	1	GTEx_v7	Artery_Aorta	ENSG00000165757.8	KIAA1462	6.25261e-07	0.000157711	6.43369	Increased CAD risk	1.29106	0.156363	8
29	rs2505083	10	30335122	rs2505083	30335122	10	2.02e-11	5.56699e-05	YES	1	1	1	GTEx_v7	Artery_Tibial	ENSG00000165757.8	KIAA1462	0.000491998	0.0285434	2.06451	Increased CAD risk	0.592386	0.327825	8
32	rs2246833	10	91005854	rs2246833	91005854	10	1.42e-10	1.672e-08	YES	1	1	1	CEDAR	Platelets	eQTL_5360148_90973697_90973746_PLA.assoc.linear	LIPA	1.57e-05	0.00205201	3.62773	Increased CAD risk	0.840139	0.244692	4
32	rs2246833	10	91005854	rs2246833	91005854	10	1.42e-10	1.836e-45	YES	1	1	1	CEDAR	CD14+ monocytes	eQTL_5360148_90973697_90973746_CD14.assoc.linear	LIPA	1.82e-09	1.88138e-06	7.71651	Increased CAD risk	1.28331	0.030415	4
32	rs2246833	10	91005854	rs2246833	91005854	10	1.42e-10	3.17579e-05	YES	1	1	1	Westra et al.	Whole blood	ILMN_1707695	IFIT1	0.000480439	0.0281602	-1.32095	Decreased CAD risk	0.378341	0.016085	3
32	rs2246833	10	91005854	rs2246833	91005854	10	1.42e-10	3.08168e-07	YES	1	1	1	Westra et al.	Whole blood	ILMN_1696654	IFIT5	6.28e-05	0.00610341	-1.62372	Decreased CAD risk	0.405715	0.00618023	3
32	rs2246833	10	91005854	rs2246833	91005854	10	1.42e-10	3.09688e-35	YES	1	1	1	GTEx_v7	Whole blood	ENSG00000107798.13	LIPA	5.01548e-09	4.387e-06	7.03573	Increased CAD risk	1.20338	0.00149257	4
33	rs11191447	10	104652323	rs11191447	104652323	10	4.67e-09	2.986e-06	YES	1	1	1	CEDAR	CD8+ T lymphocytes	eQTL_3870193_104236709_104236758_CD8.assoc.linear	TMEM180	0.000216914	0.0157179	-1.75403	Decreased CAD risk	0.474261	0.827905	4
33	rs11191447	10	104652323	rs11191447	104652323	10	4.67e-09	4.07952e-13	YES	1	1	1	Westra et al.	Whole blood	ILMN_1780444	ARL3	5.18e-06	0.000841454	-3.32513	Decreased CAD risk	0.729622	0.384272	4
33	rs11191447	10	104652323	rs11191447	104652323	10	4.67e-09	3.88712e-06	YES	1	1	1	GTEx_v7	Whole blood	ENSG00000076685.14	NT5C2	0.000244541	0.0171271	-1.85882	Decreased CAD risk	0.506778	0.402987	8
33	rs11191447	10	104652323	rs11191447	104652323	10	4.67e-09	6.25483e-05	YES	1	1	1	GTEx_v7	Artery_Coronary	ENSG00000213277.3	MARCKSL1P1	0.000699644	0.0361621	-9.90554	Decreased CAD risk	2.92223	0.116643	8
33	rs11191447	10	104652323	rs11191447	104652323	10	4.67e-09	2.11117e-06	YES	1	1	1	GTEx_v7	Artery_Tibial	ENSG00000076685.14	NT5C2	0.000193781	0.0146899	3.74727	Increased CAD risk	1.00544	0.0943322	8
33	rs11191447	10	104652323	rs11191447	104652323	10	4.67e-09	3.8151e-05	YES	1	1	1	GTEx_v7	Artery_Aorta	ENSG00000213277.3	MARCKSL1P1	0.000634005	0.03307	-8.37837	Decreased CAD risk	2.45223	0.931977	8
33	rs11191447	10	104652323	rs11191447	104652323	10	4.67e-09	4.86667e-05	YES	1	1	1	GTEx_v7	Muscle_Skeletal	ENSG00000138175.8	ARL3	0.000775502	0.0388468	3.18485	Increased CAD risk	0.94748	0.170689	8
34	rs12801636	11	65391317	rs12801636	65391317	11	1e-07	1.19086e-06	YES	1	1	1	Westra et al.	Whole blood	ILMN_1682930	SIPA1	0.000344588	0.0222632	2.24742	Increased CAD risk	0.627902	0.250133	5
34	rs12801636	11	65391317	rs12801636	65391317	11	1e-07	2.51369e-05	YES	1	1	1	GTEx_v7	Whole blood	ENSG00000173327.3	MAP3K11	0.000873247	0.042254	1.659	Increased CAD risk	0.498427	0.381846	5
34	rs12801636	11	65391317	rs12801636	65391317	11	1e-07	2.36575e-07	YES	1	1	1	GTEx_v7	Artery_Tibial	ENSG00000173327.3	MAP3K11	0.000184522	0.014177	4.03247	Increased CAD risk	1.0784	0.0760191	5
34	rs12801636	11	65391317	rs12801636	65391317	11	1e-07	8.65539e-06	YES	1	1	1	GTEx_v7	Artery_Aorta	ENSG00000173327.3	MAP3K11	0.000551504	0.0298529	5.07479	Increased CAD risk	1.46908	0.157365	5
34	rs12801636	11	65391317	rs644740	65561468	11	7.44e-06	3.37078e-08	NO	0.1785	0.1978	0.7621	Westra et al.	Whole blood	ILMN_1657797	FIBP	0.00052023	0.0290284	3.07736	Increased CAD risk	0.886816	0.57455	3
34	rs12801636	11	65391317	rs644740	65561468	11	7.44e-06	1.07596e-14	NO	0.1785	0.1978	0.7621	Westra et al.	Whole blood	ILMN_1794364	CTSW	0.0001115	0.00967834	-4.29684	Decreased CAD risk	1.11199	0.243135	4
35	rs974819	11	103660567	rs974819	103660567	11	4.65e-13	4.5648e-05	YES	1	1	1	GTEx_v7	Artery_Aorta	ENSG00000170962.8	PDGFD	0.00030554	0.0203175	3.86381	Increased CAD risk	1.07014	0.283964	5
35	rs974819	11	103660567	rs974819	103660567	11	4.65e-13	2.38877e-05	YES	1	1	1	GTEx_v7	Artery_Aorta	ENSG00000254987.1	RP11-563P16.1	0.000205642	0.0150861	4.90904	Increased CAD risk	1.32249	0.630408	5
36	rs3184504	12	111884608	rs3184504	111884608	12	3.71e-09	5.02049e-19	YES	1	1	1	Westra et al.	Whole blood	ILMN_1752046	SH2B3	9.38e-07	0.000209137	3.35982	Increased CAD risk	0.685089	0.221801	9
36	rs3184504	12	111884608	rs3809274	112044333	12	4.67e-08	9.52317e-06	NO	0.1601	0.173	0.9874	GTEx_v7	Whole blood	ENSG00000257877.1	RP3-462E2.3	0.000511221	0.0290284	-5.55639	Decreased CAD risk	1.59905	0.543297	20
36	rs3184504	12	111884608	rs3809274	112044333	12	4.67e-08	6.19439e-13	NO	0.1601	0.173	0.9874	GTEx_v7	Whole blood	ENSG00000198270.8	TMEM116	9.90752e-06	0.00140823	-6.53953	Decreased CAD risk	1.47981	0.0639259	20
36	rs3184504	12	111884608	rs3809274	112044333	12	4.67e-08	5.22965e-06	NO	0.1601	0.173	0.9874	GTEx_v7	Muscle_Skeletal	ENSG00000089022.9	MAPKAPK5	0.000424155	0.0259304	3.37901	Increased CAD risk	0.958699	0.0327919	20
36	rs3184504	12	111884608	rs3809274	112044333	12	4.67e-08	4.18286e-09	NO	0.1601	0.173	0.9874	GTEx_v7	Artery_Tibial	ENSG00000111275.8	ALDH2	5.08433e-05	0.00516195	3.69117	Increased CAD risk	0.911013	0.0149326	20
36	rs3184504	12	111884608	rs3809274	112044333	12	4.67e-08	1.09897e-05	NO	0.1601	0.173	0.9874	GTEx_v7	Artery_Coronary	ENSG00000198270.8	TMEM116	0.000435457	0.0262902	-7.3025	Decreased CAD risk	2.07598	0.566343	20
36	rs3184504	12	111884608	rs3809274	112044333	12	4.67e-08	4.52348e-05	NO	0.1601	0.173	0.9874	GTEx_v7	Artery_Aorta	ENSG00000111275.8	ALDH2	0.000928721	0.0443718	3.28711	Increased CAD risk	0.992702	0.132147	20
36	rs3184504	12	111884608	rs3809274	112044333	12	4.67e-08	1.34382e-06	NO	0.1601	0.173	0.9874	GTEx_v7	Artery_Aorta	ENSG00000198270.8	TMEM116	0.000235971	0.0168757	-5.20749	Decreased CAD risk	1.41622	0.0299886	20
36	rs3184504	12	111884608	rs3809274	112044333	12	4.67e-08	1.44412e-10	NO	0.1601	0.173	0.9874	GTEx_v7	Artery_Tibial	ENSG00000198270.8	TMEM116	2.50406e-05	0.00293543	-6.06871	Decreased CAD risk	1.43998	0.051063	20
36	rs3184504	12	111884608	rs3809274	112044333	12	4.67e-08	1.03212e-08	NO	0.1601	0.173	0.9874	GTEx_v7	Muscle_Skeletal	ENSG00000198270.8	TMEM116	6.63167e-05	0.00628406	-5.28715	Decreased CAD risk	1.32539	0.125643	20
37	rs441	12	112228849	rs653178	112007756	12	1.21e-07	1.67967e-19	NO	0.1515	1	1	Westra et al.	Whole blood	ILMN_1752046	SH2B3	4.89e-06	0.000805858	3.90944	Increased CAD risk	0.855526	0.214452	4
37	rs441	12	112228849	rs441	112228849	12	3.47e-08	6.42923e-10	YES	1	1	1	GTEx_v7	Whole blood	ENSG00000198270.8	TMEM116	2.86025e-05	0.00328524	-5.89177	Decreased CAD risk	1.40806	0.1367	8
37	rs441	12	112228849	rs441	112228849	12	3.47e-08	6.69681e-06	YES	1	1	1	GTEx_v7	Muscle_Skeletal	ENSG00000089022.9	MAPKAPK5	0.000430513	0.0261784	3.45034	Increased CAD risk	0.980032	0.0319719	8
37	rs441	12	112228849	rs441	112228849	12	3.47e-08	1.27689e-11	YES	1	1	1	GTEx_v7	Artery_Tibial	ENSG00000111275.8	ALDH2	1.36155e-05	0.00184312	4.2789	Increased CAD risk	0.983662	0.219079	8
37	rs441	12	112228849	rs441	112228849	12	3.47e-08	3.36543e-05	YES	1	1	1	GTEx_v7	Artery_Aorta	ENSG00000111275.8	ALDH2	0.000764923	0.0386217	3.32982	Increased CAD risk	0.989492	0.118522	8
37	rs441	12	112228849	rs441	112228849	12	3.47e-08	5.25099e-05	YES	1	1	1	GTEx_v7	Artery_Aorta	ENSG00000198270.8	TMEM116	0.000934365	0.0444547	-4.37926	Decreased CAD risk	1.32321	0.00188164	8
37	rs441	12	112228849	rs4646777	112230036	12	2.07e-07	1.28935e-20	NO	0.9928	0.9927	1	Westra et al.	Whole blood	ILMN_2323048	ERP29	5.63e-06	0.000889149	4.50579	Increased CAD risk	0.992519	0.125525	3
37	rs441	12	112228849	rs4646777	112230036	12	2.07e-07	3.00148e-06	NO	0.9928	0.9927	1	Westra et al.	Whole blood	ILMN_2251184	ERP29	0.000511236	0.0290284	2.27442	Increased CAD risk	0.654548	0.385297	3
37	rs441	12	112228849	rs4646777	112230036	12	2.07e-07	7.42658e-67	NO	0.9928	0.9927	1	Westra et al.	Whole blood	ILMN_2052871	TMEM116	6.38e-07	0.000157711	-8.20152	Decreased CAD risk	1.64713	0.241795	4
38	rs2258287	12	121454313	rs2258287	121454313	12	6e-09	4.70306e-05	YES	1	1	1	GTEx_v7	Artery_Aorta	ENSG00000110871.10	COQ5	0.000743348	0.0377349	-5.69147	Decreased CAD risk	1.68733	0.0031551	20
38	rs2258287	12	121454313	rs3213545	121471337	12	2.5e-08	1.92769e-16	NO	0.7593	0.7714	0.9321	Westra et al.	Whole blood	ILMN_1681721	OASL	3.91e-06	0.000677091	3.66462	Increased CAD risk	0.793912	0.393334	9
38	rs2258287	12	121454313	rs3213545	121471337	12	2.5e-08	1.69481e-51	NO	0.7593	0.7714	0.9321	Westra et al.	Whole blood	ILMN_1674811	OASL	1.69e-07	6.62655e-05	6.62719	Increased CAD risk	1.2669	0.419728	9
38	rs2258287	12	121454313	rs3213545	121471337	12	2.5e-08	7.63834e-46	NO	0.7593	0.7714	0.9321	Westra et al.	Whole blood	ILMN_1737818	C12ORF43	2.09e-07	7.42668e-05	6.25369	Increased CAD risk	1.20467	0.128695	8
43	rs7178051	15	79118296	rs7178051	79118296	15	6.34e-18	0.000372065	YES	1	1	1	GTEx_v7	Whole blood	ENSG00000103811.11	CTSH	0.000900827	0.0434038	-1.77462	Decreased CAD risk	0.534556	0.00450053	20
43	rs7178051	15	79118296	rs7178051	79118296	15	6.34e-18	0.000259167	YES	1	1	1	GTEx_v7	Muscle_Skeletal	ENSG00000103811.11	CTSH	0.000710239	0.0365435	-2.56852	Decreased CAD risk	0.758662	0.00242658	20
43	rs7178051	15	79118296	rs7178051	79118296	15	6.34e-18	1.66652e-07	YES	1	1	1	GTEx_v7	Muscle_Skeletal	ENSG00000261303.1	RP11-160C18.2	6.08503e-06	0.000935039	2.7847	Increased CAD risk	0.61562	0.00249259	20
43	rs7178051	15	79118296	rs7178051	79118296	15	6.34e-18	0.000142309	YES	1	1	1	GTEx_v7	Artery_Tibial	ENSG00000185787.10	MORF4L1	0.000442581	0.0264873	-1.30601	Decreased CAD risk	0.371734	0.0804585	20
43	rs7178051	15	79118296	rs7178051	79118296	15	6.34e-18	5.13301e-06	YES	1	1	1	GTEx_v7	Artery_Coronary	ENSG00000136378.10	ADAMTS7	2.92392e-05	0.00332478	-3.82406	Decreased CAD risk	0.914998	0.0773741	20
43	rs7178051	15	79118296	rs7178051	79118296	15	6.34e-18	6.46508e-07	YES	1	1	1	GTEx_v7	Artery_Aorta	ENSG00000136378.10	ADAMTS7	1.06449e-05	0.00149436	-3.01868	Decreased CAD risk	0.685496	0.157981	20
43	rs7178051	15	79118296	rs7173743	79141784	15	1.49e-17	8.44703e-14	NO	0.5607	0.5693	0.8807	Westra et al.	Whole blood	ILMN_1752451	CTSH	1.98e-08	1.40716e-05	-2.14979	Decreased CAD risk	0.382958	0.0535449	4
43	rs7178051	15	79118296	rs7173743	79141784	15	1.49e-17	1.43728e-28	NO	0.5607	0.5693	0.8807	Westra et al.	Whole blood	ILMN_2390853	CTSH	1.43e-11	2.32293e-08	-3.17407	Decreased CAD risk	0.469862	0.0041171	5
44	rs17514846	15	91416550	rs17514846	91416550	15	5.33e-11	5.962e-05	YES	1	1	1	CEDAR	CD19+ B lymphocytes	eQTL_4120689_91438831_91438880_CD19.assoc.linear	FES	0.000520781	0.0290284	-1.41537	Decreased CAD risk	0.407907	0.117821	3
44	rs17514846	15	91416550	rs17514846	91416550	15	5.33e-11	6.125e-09	YES	1	1	1	CEDAR	CD14+ monocytes	eQTL_4120689_91438831_91438880_CD14.assoc.linear	FES	9.15e-06	0.00134848	-2.04934	Decreased CAD risk	0.461954	0.204778	3
44	rs17514846	15	91416550	rs17514846	91416550	15	5.33e-11	4.64363e-91	YES	1	1	1	Westra et al.	Whole blood	ILMN_1693650	FES	3.75e-10	4.26412e-07	-7.21393	Decreased CAD risk	1.15165	0.468557	3
44	rs17514846	15	91416550	rs17514846	91416550	15	5.33e-11	5.63592e-30	YES	1	1	1	Westra et al.	Whole blood	ILMN_1790228	FURIN	1.2e-08	9.70523e-06	-4.15763	Decreased CAD risk	0.729353	0.34342	3
44	rs17514846	15	91416550	rs17514846	91416550	15	5.33e-11	2.54727e-05	YES	1	1	1	Westra et al.	Whole blood	ILMN_1815148	MAN2A2	0.000388516	0.0242737	1.55517	Increased CAD risk	0.438351	0.507913	3
45	rs1050362	16	72130815	rs1050362	72130815	16	2.32e-07	2.6485e-13	YES	1	1	1	GTEx_v7	Artery_Aorta	ENSG00000102967.7	DHODH	1.62529e-05	0.00207653	10.0377	Increased CAD risk	2.3284	0.0303335	12
45	rs1050362	16	72130815	rs1050362	72130815	16	2.32e-07	7.65344e-06	YES	1	1	1	GTEx_v7	Liver	ENSG00000187008.2	PKD1L3	0.000515116	0.0290284	6.49372	Increased CAD risk	1.8699	0.220319	12
45	rs1050362	16	72130815	rs1050362	72130815	16	2.32e-07	1.92793e-24	YES	1	1	1	GTEx_v7	Artery_Tibial	ENSG00000102967.7	DHODH	2.75109e-06	0.000524142	10.1616	Increased CAD risk	2.16732	0.00714189	12
45	rs1050362	16	72130815	rs2072142	72132713	16	2.44e-07	3.857e-06	NO	1	1	1	CEDAR	CD4+ T lymphocytes	eQTL_2060546_72146477_72146526_CD4.assoc.linear	DHX38	0.000517685	0.0290284	1.8823	Increased CAD risk	0.542226	0.544837	7
45	rs1050362	16	72130815	rs2072142	72132713	16	2.44e-07	3.615e-50	NO	1	1	1	CEDAR	CD14+ monocytes	eQTL_6590131_72094500_72094549_CD14.assoc.linear	HP	7.48e-07	0.000180968	-18.1637	Decreased CAD risk	3.67064	0.0140877	7
45	rs1050362	16	72130815	rs2072142	72132713	16	2.44e-07	8.49104e-232	NO	1	1	1	Westra et al.	Whole blood	ILMN_1812433	HP	3.91e-07	0.000114002	-13.2186	Decreased CAD risk	2.60546	0.114253	6
45	rs1050362	16	72130815	rs2072142	72132713	16	2.44e-07	3.58561e-31	NO	1	1	1	Westra et al.	Whole blood	ILMN_1735679	DHX38	2.64e-06	0.000517577	5.10588	Increased CAD risk	1.08697	0.16706	4
47	rs12936587	17	17543722	rs12936587	17543722	17	1.69e-08	2.453e-05	YES	1	1	1	CEDAR	CD15+ granulocytes	eQTL_3390343_17715593_17715642_CD15.assoc.linear	SREBF1	0.000627998	0.0329077	-2.22345	Decreased CAD risk	0.650279	0.00541274	8
47	rs12936587	17	17543722	rs12936587	17543722	17	1.69e-08	2.94191e-16	YES	1	1	1	Westra et al.	Whole blood	ILMN_1663035	SREBF1	3.35e-06	0.000604648	-3.50819	Decreased CAD risk	0.754762	0.00248023	7
47	rs12936587	17	17543722	rs12936587	17543722	17	1.69e-08	3.09285e-08	YES	1	1	1	Westra et al.	Whole blood	ILMN_2328986	SREBF1	7.68e-05	0.00698634	-2.38358	Decreased CAD risk	0.602786	0.0105234	7
47	rs12936587	17	17543722	rs12936587	17543722	17	1.69e-08	2.27015e-11	YES	1	1	1	Westra et al.	Whole blood	ILMN_1745806	PEMT	1.59e-05	0.00205453	-2.87553	Decreased CAD risk	0.666267	0.0430263	6
48	rs2070783	17	62406971	rs2070783	62406971	17	8.62e-08	7.053e-09	YES	1	1	1	CEDAR	CD14+ monocytes	eQTL_430747_62401025_62401074_CD14.assoc.linear	PECAM1	7.08e-05	0.00659891	-2.61687	Decreased CAD risk	0.658581	0.154291	3
49	rs12052058	19	11159525	rs12052058	11159525	19	1.15e-10	1.32217e-06	YES	1	1	1	Westra et al.	Whole blood	ILMN_1680134	CARM1	0.000106445	0.00931064	-1.8648	Decreased CAD risk	0.481188	0.694947	5
49	rs12052058	19	11159525	rs12052058	11159525	19	1.15e-10	2.60213e-06	YES	1	1	1	Westra et al.	Whole blood	ILMN_1814173	SMARCA4	0.000142292	0.0115213	1.81242	Increased CAD risk	0.476432	0.943916	4
49	rs12052058	19	11159525	rs12052058	11159525	19	1.15e-10	4.51043e-09	YES	1	1	1	Westra et al.	Whole blood	ILMN_1726181	C19ORF52	1.38e-05	0.00184612	2.2588	Increased CAD risk	0.519572	0.47877	6
49	rs12052058	19	11159525	rs17616661	11303554	19	1.51e-05	5.59727e-17	NO	0.0005	0.0004	0.1267	Westra et al.	Whole blood	ILMN_1716089	KANK2	0.000125203	0.0106916	-4.62792	Decreased CAD risk	1.20654	0.334879	5
50	rs867186	20	33764554	rs1415771	33734493	20	4.7e-06	2.09713e-10	NO	0.0612	0.0675	0.9734	Westra et al.	Whole blood	ILMN_1711909	EDEM2	0.000198737	0.0148674	-3.43791	Decreased CAD risk	0.924015	0.0169148	3
50	rs867186	20	33764554	rs1415771	33734493	20	4.7e-06	4.34169e-66	NO	0.0612	0.0675	0.9743	Westra et al.	Whole blood	ILMN_1911503	HS.443185	9.25e-06	0.00134848	-9.0774	Decreased CAD risk	2.04719	0.00147518	4
50	rs867186	20	33764554	rs867186	33764554	20	1.26e-08	3.725e-05	YES	1	1	1	CEDAR	CD15+ granulocytes	eQTL_7210273_33866973_33867381_CD15.assoc.linear	ITGB4BP	0.000742588	0.0377349	-1.59456	Decreased CAD risk	0.472692	0.226731	8
50	rs867186	20	33764554	rs867186	33764554	20	1.26e-08	3.274e-06	YES	1	1	1	CEDAR	CD15+ granulocytes	eQTL_1850681_33866893_33866942_CD15.assoc.linear	EIF6	0.000268209	0.0184837	-1.56734	Decreased CAD risk	0.430089	0.517117	8
50	rs867186	20	33764554	rs867186	33764554	20	1.26e-08	7.38739e-21	YES	1	1	1	Westra et al.	Whole blood	ILMN_2402806	TRPC4AP	1.21e-06	0.000259602	4.39609	Increased CAD risk	0.905715	0.191521	7
50	rs867186	20	33764554	rs867186	33764554	20	1.26e-08	5.00777e-07	YES	1	1	1	GTEx_v7	Whole blood	ENSG00000242372.2	EIF6	0.000139795	0.0115213	-3.18509	Decreased CAD risk	0.836303	0.00906224	8
50	rs867186	20	33764554	rs867186	33764554	20	1.26e-08	4.51009e-08	YES	1	1	1	GTEx_v7	Whole blood	ENSG00000100991.7	TRPC4AP	6.59156e-05	0.00628406	3.17458	Increased CAD risk	0.795522	0.0100006	8
51	rs9982601	21	35599128	rs9982601	35599128	21	5.7e-14	1.48495e-13	YES	1	1	1	Westra et al.	Whole blood	ILMN_1723874	MRPS6	1.39e-07	5.64489e-05	-2.23379	Decreased CAD risk	0.424174	0.942455	3
51	rs9982601	21	35599128	rs9982601	35599128	21	5.7e-14	1.98538e-06	YES	1	1	1	GTEx_v7	Artery_Aorta	ENSG00000243927.1	MRPS6	4.18998e-05	0.00449474	2.08391	Increased CAD risk	0.508674	0.197134	9
51	rs9982601	21	35599128	rs9982601	35599128	21	5.7e-14	3.18997e-05	YES	1	1	1	GTEx_v7	Artery_Aorta	ENSG00000159197.3	KCNE2	0.000217018	0.0157179	2.83472	Increased CAD risk	0.766484	0.643453	9

## Sheet: S2b_Results_all
Supplementary TableS2b. Results of SMR/HEIDI analysis. Searching for pleiotropic effects of the loci on CAD and gene expression.
# In our study, loci for the analysis were defined as regions within ±250 kb around these lead SNPs (see Supplementary Table S1c)
§ Top SNP = technical SNP in SMR/HEIDI analysis which is used to investigate relationships between gene expression and CAD. This SNP: 1) is located in the studied locus; 2) is present in both GWAS for CAD and GWAS for gene expression; 3) has MAF ≥ 0.03 in both datasets; 4) has z-value ≥ 10 in GWAS for CAD; 5) has the lowest P-value for the association with CAD among those SNPs that meet criteria …
*Position on the chromosome according to GRCh37.p13
	Top§ SNP in SMR/HEIDI analysis
	SNP info				Association with CAD			Association with gene expression
Lead# CAD-associatedSNP	rs number	Chromosome	Position*	r2 between lead CAD-associated SNP and top SNP in SMR-HEIDI analysis estimated based on 1000 Genomes phase 3 version 5 data for European-ancestry individuals using PLINK 1.9 software and MAF ≥ 0.03 filtration	beta_CAD	SE_CAD	P_CAD	beta_eQTL	SE_eQTL	P_eQTL	Source	Tissue	Probe	Gene	beta (SMR)	sigma (SMR)	P (SMR)	FDR (SMR)	P (HEIDI)	Number of SNPs in HEIDI test
rs17114036	rs17114036	1	56962821	1	0.1064	0.0138	1.42e-14	0.0874233	0.0703279	0.214745	GTEx_v7	Artery_Tibial	ENSG00000260971.3	RP11-504A18.1	0.821648	0.669512	0.219735	0.789703	0.308828	14
rs17114036	rs17114036	1	56962821	1	0.1064	0.0138	1.42e-14	-0.0737908	0.0837515	0.379264	GTEx_v7	Artery_Aorta	ENSG00000162407.8	PPAP2B	-0.693523	0.792261	0.381372	0.885102	0.506352	14
rs17114036	rs17114036	1	56962821	1	0.1064	0.0138	1.42e-14	0.0452042	0.0901481	0.616572	GTEx_v7	Artery_Aorta	ENSG00000260971.3	RP11-504A18.1	0.424852	0.849047	0.616803	0.94655	0.367638	14
rs17114036	rs17114036	1	56962821	1	0.1064	0.0138	1.42e-14	0.08612	0.184312	0.641204	GTEx_v7	Artery_Coronary	ENSG00000229871.1	RP4-710M16.1	0.809398	1.73543	0.640932	0.951623	0.170463	14
rs17114036	rs17114036	1	56962821	1	0.1064	0.0138	1.42e-14	0.00312442	0.0536293	0.953569	GTEx_v7	Muscle_Skeletal	ENSG00000162407.8	PPAP2B	0.0293648	0.504049	0.953543	0.997498	0.699687	14
rs17114036	rs17114036	1	56962821	1	0.1064	0.0138	1.42e-14	0.0860596	0.0948278	0.366005	GTEx_v7	Liver	ENSG00000021852.8	C8B	0.808831	0.897391	0.367422	0.880529	0.401757	14
rs17114036	rs17114036	1	56962821	1	0.1064	0.0138	1.42e-14	-0.235115	0.16424	0.154965	GTEx_v7	Liver	ENSG00000162409.6	PRKAA2	-2.20973	1.56999	0.159285	0.732741	0.643457	14
rs17114036	rs17114036	1	56962821	1	0.1064	0.0138	1.42e-14	0.0036693	0.176451	0.983445	GTEx_v7	Artery_Coronary	ENSG00000236776.1	RPL21P23	0.0344859	1.65838	0.983409	0.999238	0.318579	14
rs17114036	rs17114036	1	56962821	1	0.1064	0.0138	1.42e-14	0.192033	0.151396	0.207189	GTEx_v7	Liver	ENSG00000260971.3	RP11-504A18.1	1.80482	1.44202	0.210719	0.779859	0.0877641	14
rs17114036	rs17114036	1	56962821	1	0.1064	0.0138	1.42e-14	-0.0275949	0.0605396	0.648756	GTEx_v7	Muscle_Skeletal	ENSG00000260971.3	RP11-504A18.1	-0.259351	0.569975	0.649094	0.952137	0.203663	14
rs17114036	rs17114036	1	56962821	1	0.1064	0.0138	1.42e-14	-0.0873022	0.040058	0.0298518	GTEx_v7	Muscle_Skeletal	ENSG00000162409.6	PRKAA2	-0.820509	0.391237	0.035974	0.468033	0.290964	14
rs17114036	rs17114036	1	56962821	1	0.1064	0.0138	1.42e-14	-0.0728995	0.136341	0.593899	GTEx_v7	Artery_Coronary	ENSG00000162407.8	PPAP2B	-0.685146	1.28448	0.593754	0.942315	0.34028	14
rs17114036	rs17114036	1	56962821	1	0.1064	0.0138	1.42e-14	-0.0806509	0.0484945	0.09727	GTEx_v7	Artery_Tibial	ENSG00000162409.6	PRKAA2	-0.757997	0.466258	0.104013	0.672045	0.750429	14
rs17114036	rs17114036	1	56962821	1	0.1064	0.0138	1.42e-14	0.0351745	0.208299	0.866199	GTEx_v7	Artery_Coronary	ENSG00000187889.8	C1orf168	0.330587	1.95817	0.865934	0.988306	0.0935576	14
rs17114036	rs17114036	1	56962821	1	0.1064	0.0138	1.42e-14	-0.0437665	0.0892142	0.62466	GTEx_v7	Artery_Coronary	ENSG00000162409.6	PRKAA2	-0.411339	0.840175	0.624426	0.94655	0.30963	14
rs17114036	rs17114036	1	56962821	1	0.1064	0.0138	1.42e-14	0.0386307	0.125566	0.758644	GTEx_v7	Artery_Aorta	ENSG00000234810.1	RP11-466L17.1	0.36307	1.18107	0.758533	0.971129	0.992082	14
rs17114036	rs17114036	1	56962821	1	0.1064	0.0138	1.42e-14	0.0104622	0.0912439	0.908784	GTEx_v7	Artery_Tibial	ENSG00000236776.1	RPL21P23	0.0983289	0.85765	0.908723	0.994956	0.118818	14
rs17114036	rs17114036	1	56962821	1	0.1064	0.0138	1.42e-14	-0.183582	0.0704652	0.00963425	GTEx_v7	Whole blood	ENSG00000162407.8	PPAP2B	-1.72539	0.699054	0.01358	0.285959	0.0451839	14
rs17114036	rs17114036	1	56962821	1	0.1064	0.0138	1.42e-14	0.0322344	0.0740385	0.664101	GTEx_v7	Liver	ENSG00000187889.8	C1orf168	0.302955	0.696959	0.663794	0.952971	0.17773	14
rs17114036	rs17114036	1	56962821	1	0.1064	0.0138	1.42e-14	0.222773	0.0997477	0.0274428	GTEx_v7	Liver	ENSG00000162407.8	PPAP2B	2.09373	0.976016	0.0319384	0.443433	0.0593062	14
rs17114036	rs17114036	1	56962821	1	0.1064	0.0138	1.42e-14	0.171035	0.11761	0.148576	GTEx_v7	Liver	ENSG00000223956.1	RP4-710M16.2	1.60747	1.12485	0.152988	0.726291	0.274837	14
rs17114036	rs17114036	1	56962821	1	0.1064	0.0138	1.42e-14	0.0371069	0.0598921	0.535878	GTEx_v7	Muscle_Skeletal	ENSG00000187889.8	C1orf168	0.348749	0.56471	0.536858	0.930347	0.584327	14
rs17114036	rs17114036	1	56962821	1	0.1064	0.0138	1.42e-14	0.0359386	0.12218	0.768931	GTEx_v7	Artery_Aorta	ENSG00000229871.1	RP4-710M16.1	0.337769	1.14914	0.768811	0.972475	0.571439	14
rs17114036	rs17114036	1	56962821	1	0.1064	0.0138	1.42e-14	-0.0989476	0.0907196	0.276225	GTEx_v7	Artery_Tibial	ENSG00000233147.1	RP11-90C4.1	-0.929959	0.861117	0.280167	0.842967	0.696291	14
rs17114036	rs17114036	1	56962821	1	0.1064	0.0138	1.42e-14	0.0606533	0.0791824	0.44452	GTEx_v7	Artery_Aorta	ENSG00000162409.6	PRKAA2	0.57005	0.747859	0.445915	0.904875	0.557903	14
rs17114036	rs17114036	1	56962821	1	0.1064	0.0138	1.42e-14	-0.123953	0.196866	0.530173	GTEx_v7	Liver	ENSG00000229871.1	RP4-710M16.1	-1.16497	1.8564	0.530304	0.928466	0.258241	14
rs17114036	rs17114036	1	56962821	1	0.1064	0.0138	1.42e-14	0.0117399	0.215902	0.95673	GTEx_v7	Artery_Coronary	ENSG00000233147.1	RP11-90C4.1	0.110337	2.0292	0.956637	0.997649	0.200376	14
rs17114036	rs17114036	1	56962821	1	0.1064	0.0138	1.42e-14	-0.0711554	0.0768031	0.3549	GTEx_v7	Artery_Tibial	ENSG00000234810.1	RP11-466L17.1	-0.668754	0.727026	0.357652	0.87629	0.760939	14
rs17114036	rs17114036	1	56962821	1	0.1064	0.0138	1.42e-14	0.00873926	0.0653565	0.89371	GTEx_v7	Artery_Tibial	ENSG00000162407.8	PPAP2B	0.0821359	0.614345	0.893642	0.993311	0.857631	14
rs17114036	rs17114036	1	56962821	1	0.1064	0.0138	1.42e-14	0.24471	0.204232	0.233306	GTEx_v7	Artery_Coronary	ENSG00000234810.1	RP11-466L17.1	2.29991	1.94251	0.236419	0.801399	0.358784	14
rs17114036	rs17114036	1	56962821	1	0.1064	0.0138	1.42e-14	-0.0273543	0.0852695	0.748941	GTEx_v7	Liver	ENSG00000157131.10	C8A	-0.257089	0.802098	0.748574	0.968243	0.264885	14
rs17114036	rs17114036	1	56962821	1	0.1064	0.0138	1.42e-14	0.235386	0.176879	0.185875	GTEx_v7	Liver	ENSG00000236341.1	RP5-1103B4.3	2.21227	1.68698	0.189728	0.764493	0.290272	14
rs17114036	rs17114036	1	56962821	1	0.1064	0.0138	1.42e-14	0.0428343	0.137059	0.755208	GTEx_v7	Artery_Coronary	ENSG00000260971.3	RP11-504A18.1	0.402578	1.28921	0.754837	0.970024	0.318354	14
rs17114036	rs17114036	1	56962821	1	0.1064	0.0138	1.42e-14	-0.00312634	0.10354	0.975932	GTEx_v7	Whole blood	ENSG00000021852.8	C8B	-0.0293829	0.973128	0.975912	0.998749	0.723184	14
rs17114036	rs9970807	1	56965664	0.953187	-0.1046	0.0137	1.96e-14	0.004439	0.0145208	0.76	CEDAR	CD15+ granulocytes	eQTL_7050575_56960853_56960902_CD15.assoc.linear	PPAP2B	-0.0424379	0.138933	0.760019	0.971671	0.362551	4
rs17114036	rs9970807	1	56965664	0.953187	-0.1046	0.0137	1.96e-14	0.0282	0.0278932	0.313	CEDAR	CD19+ B lymphocytes	eQTL_7050575_56960853_56960902_CD19.assoc.linear	PPAP2B	-0.269598	0.268993	0.316222	0.854076	0.283978	4
rs602633	rs2296696	1	109740548	0.0556219	0.0361	0.0089	4.95e-05	-0.0141716	0.0590574	0.810522	GTEx_v7	Whole blood	ENSG00000260879.1	RP11-483I13.5	-0.392565	1.6388	0.810684	0.978312		2
rs602633	rs2296696	1	109740548	0.0556219	0.0361	0.0089	4.95e-05	0.0199976	0.0619057	0.747252	GTEx_v7	Liver	ENSG00000085491.11	SLC25A24	0.55395	1.72027	0.747442	0.968243		2
rs602633	rs2296696	1	109740548	0.0556219	0.0361	0.0089	4.95e-05	-0.0736687	0.039707	0.064469	GTEx_v7	Artery_Tibial	ENSG00000085491.11	SLC25A24	-2.04068	1.20952	0.091567	0.642222		2
rs602633	rs2296696	1	109740548	0.0556219	0.0361	0.0089	4.95e-05	-0.0425951	0.0506522	0.400859	GTEx_v7	Muscle_Skeletal	ENSG00000260879.1	RP11-483I13.5	-1.17992	1.43295	0.410268	0.89749		2
rs602633	rs2296696	1	109740548	0.0556219	0.0361	0.0089	4.95e-05	-0.00107164	0.0596755	0.985684	GTEx_v7	Artery_Tibial	ENSG00000260879.1	RP11-483I13.5	-0.0296853	1.65308	0.985673	0.999238		2
rs602633	rs2296696	1	109740548	0.0556219	0.0361	0.0089	4.95e-05	-0.0801596	0.0764812	0.295772	GTEx_v7	Artery_Aorta	ENSG00000260879.1	RP11-483I13.5	-2.22049	2.18818	0.310217	0.85184		2
rs602633	rs2296696	1	109740548	0.0556219	0.0361	0.0089	4.95e-05	0.00190086	0.0733265	0.979364	GTEx_v7	Artery_Coronary	ENSG00000260879.1	RP11-483I13.5	0.0526554	2.03125	0.979319	0.999238		2
rs602633	rs2296696	1	109740548	0.0556219	0.0361	0.0089	4.95e-05	-0.0139234	0.0404494	0.731018	GTEx_v7	Artery_Aorta	ENSG00000085491.11	SLC25A24	-0.38569	1.12451	0.73161	0.965342		2
rs602633	rs2296696	1	109740548	0.0556219	0.0361	0.0089	4.95e-05	-0.0178819	0.0457823	0.6963	GTEx_v7	Muscle_Skeletal	ENSG00000085491.11	SLC25A24	-0.495343	1.27407	0.697434	0.959247		2
rs602633	rs2296696	1	109740548	0.0556219	0.0361	0.0089	4.95e-05	-0.0360839	0.0239571	0.133064	GTEx_v7	Whole blood	ENSG00000085491.11	SLC25A24	-0.999554	0.707908	0.157955	0.732741		2
rs602633	rs2296696	1	109740548	0.0556219	0.0361	0.0089	4.95e-05	-0.106127	0.0578523	0.0691725	GTEx_v7	Artery_Coronary	ENSG00000085491.11	SLC25A24	-2.93981	1.75883	0.0946317	0.649644		2
rs602633	rs688386	1	109784463	0.127288	0.0466	0.0079	4.37e-09	-0.00850691	0.0579842	0.883498	GTEx_v7	Artery_Aorta	ENSG00000196427.9	NBPF4	-0.182552	1.24468	0.883396	0.991772	0.841479	9
rs602633	rs688386	1	109784463	0.127288	0.0466	0.0079	4.37e-09	-0.00733964	0.0980633	0.940467	GTEx_v7	Artery_Coronary	ENSG00000196427.9	NBPF4	-0.157503	2.10453	0.940342	0.996529	0.504846	9
rs602633	rs688386	1	109784463	0.127288	0.0466	0.0079	4.37e-09	-0.0135595	0.054671	0.804278	GTEx_v7	Artery_Tibial	ENSG00000196427.9	NBPF4	-0.290976	1.17423	0.804288	0.97728	0.745696	9
rs602633	rs602633	1	109821511	1	-0.1033	0.0096	8.6e-27	-0.01321	0.014186	0.3526	CEDAR	CD19+ B lymphocytes	eQTL_5910048_110293381_110293915_CD19.assoc.linear	EPS8L3	0.12788	0.137841	0.353546	0.874481	0.588965	5
rs602633	rs602633	1	109821511	1	-0.1033	0.0096	8.6e-27	-0.01103	0.0218286	0.6138	CEDAR	CD4+ T lymphocytes	eQTL_5570594_109342899_109350043_CD4.assoc.linear	STXBP3	0.106776	0.211546	0.613739	0.945617	0.681734	9
rs602633	rs602633	1	109821511	1	-0.1033	0.0096	8.6e-27	-0.005442	0.00907302	0.5491	CEDAR	CD15+ granulocytes	eQTL_4180047_109648698_109649183_CD15.assoc.linear	C1orf194	0.0526815	0.0879681	0.549259	0.931977	0.598975	9
rs602633	rs602633	1	109821511	1	-0.1033	0.0096	8.6e-27	0.02565	0.0221503	0.2478	CEDAR	CD15+ granulocytes	eQTL_1990092_110042791_110042840_CD15.assoc.linear	CYB561D1	-0.248306	0.215665	0.249587	0.816707	0.378623	9
rs602633	rs602633	1	109821511	1	-0.1033	0.0096	8.6e-27	-0.01261	0.0163131	0.4402	CEDAR	CD14+ monocytes	eQTL_3440601_109477325_109477374_CD14.assoc.linear	CLCC1	0.122072	0.158326	0.440699	0.904875	0.104275	9
rs602633	rs602633	1	109821511	1	-0.1033	0.0096	8.6e-27	0.01702	0.0116496	0.1451	CEDAR	CD15+ granulocytes	eQTL_7040148_109513839_109513888_CD15.assoc.linear	WDR47	-0.164763	0.113809	0.147696	0.720636	0.853324	9
rs602633	rs602633	1	109821511	1	-0.1033	0.0096	8.6e-27	0.02292	0.0160617	0.1548	CEDAR	CD14+ monocytes	eQTL_5080451_109944691_109952577_CD14.assoc.linear	PSMA5	-0.221878	0.156847	0.157181	0.731719	0.914036	9
rs602633	rs602633	1	109821511	1	-0.1033	0.0096	8.6e-27	0.001331	0.0124742	0.9151	CEDAR	Platelets	eQTL_6020093_109780386_109780435_PLA.assoc.linear	SARS	-0.0128848	0.120763	0.915031	0.995321	0.969215	9
rs602633	rs602633	1	109821511	1	-0.1033	0.0096	8.6e-27	0.009726	0.0127755	0.4471	CEDAR	CD14+ monocytes	eQTL_1070292_109466728_109466777_CD14.assoc.linear	GPSM2	-0.094153	0.123983	0.447612	0.90532	0.539804	9
rs602633	rs602633	1	109821511	1	-0.1033	0.0096	8.6e-27	-0.01099	0.0123873	0.3758	CEDAR	CD19+ B lymphocytes	eQTL_2710187_110034339_110035256_CD19.assoc.linear	ATXN7L2	0.106389	0.120323	0.376588	0.882205	0.884002	9
rs602633	rs602633	1	109821511	1	-0.1033	0.0096	8.6e-27	-0.02089	0.0220615	0.3446	CEDAR	CD19+ B lymphocytes	eQTL_5080451_109944691_109952577_CD19.assoc.linear	PSMA5	0.202227	0.214392	0.345551	0.869433	0.856577	9
rs602633	rs602633	1	109821511	1	-0.1033	0.0096	8.6e-27	0.02548	0.0122324	0.03813	CEDAR	CD14+ monocytes	eQTL_3710240_109818056_109818105_CD14.assoc.linear	CELSR2	-0.24666	0.120614	0.0408514	0.491037	0.217173	9
rs602633	rs602633	1	109821511	1	-0.1033	0.0096	8.6e-27	-0.01024	0.0170213	0.548	CEDAR	CD8+ T lymphocytes	eQTL_3440601_109477325_109477374_CD8.assoc.linear	CLCC1	0.0991288	0.165033	0.548065	0.931912	0.382615	9
rs602633	rs602633	1	109821511	1	-0.1033	0.0096	8.6e-27	0.1018	0.0198016	5.172e-07	CEDAR	CD14+ monocytes	eQTL_1510152_109822527_109822576_CD14.assoc.linear	PSRC1	-0.985479	0.212445	3.51e-06	0.000623628	0.0654308	9
rs602633	rs602633	1	109821511	1	-0.1033	0.0096	8.6e-27	-0.003333	0.0178522	0.8521	CEDAR	Platelets	eQTL_3130241_109639124_109639173_PLA.assoc.linear	TMEM167B	0.0322652	0.172845	0.851918	0.98576	0.358006	9
rs602633	rs602633	1	109821511	1	-0.1033	0.0096	8.6e-27	0.02229	0.0213506	0.2975	CEDAR	CD4+ T lymphocytes	eQTL_7040148_109513839_109513888_CD4.assoc.linear	WDR47	-0.215779	0.207656	0.298749	0.845399	0.908935	9
rs602633	rs602633	1	109821511	1	-0.1033	0.0096	8.6e-27	-0.02211	0.0193947	0.2553	CEDAR	CD14+ monocytes	eQTL_840504_109656237_109656286_CD14.assoc.linear	LOC100133055	0.214037	0.188802	0.256939	0.822075	0.983013	9
rs602633	rs602633	1	109821511	1	-0.1033	0.0096	8.6e-27	-0.03184	0.0224383	0.1572	CEDAR	Platelets	eQTL_160019_109852531_109852580_PLA.assoc.linear	SORT1	0.308228	0.219096	0.159481	0.732741	0.462772	9
rs602633	rs602633	1	109821511	1	-0.1033	0.0096	8.6e-27	0.009443	0.0190537	0.6206	CEDAR	CD8+ T lymphocytes	eQTL_7040148_109513839_109513888_CD8.assoc.linear	WDR47	-0.0914134	0.184645	0.620547	0.94655	0.81569	9
rs602633	rs602633	1	109821511	1	-0.1033	0.0096	8.6e-27	0.01821	0.0144409	0.2083	CEDAR	CD14+ monocytes	eQTL_4490612_110042526_110042575_CD14.assoc.linear	CYB561D1	-0.176283	0.140753	0.210413	0.779859	0.83022	9
rs602633	rs602633	1	109821511	1	-0.1033	0.0096	8.6e-27	0.005298	0.0200302	0.7916	CEDAR	CD8+ T lymphocytes	eQTL_3610722_109472720_109472769_CD8.assoc.linear	CLCC1	-0.0512875	0.193962	0.791456	0.975122	0.806957	9
rs602633	rs602633	1	109821511	1	-0.1033	0.0096	8.6e-27	0.08477	0.0147068	2.276e-08	CEDAR	CD15+ granulocytes	eQTL_1070762_109822306_109822355_CD15.assoc.linear	PSRC1	-0.82062	0.161509	3.76e-07	0.000112513	0.148744	9
rs602633	rs602633	1	109821511	1	-0.1033	0.0096	8.6e-27	-0.004107	0.0125673	0.7441	CEDAR	CD15+ granulocytes	eQTL_1070292_109466728_109466777_CD15.assoc.linear	GPSM2	0.039758	0.121715	0.743933	0.967428	0.388106	9
rs602633	rs602633	1	109821511	1	-0.1033	0.0096	8.6e-27	-0.03261	0.0171451	0.05829	CEDAR	CD19+ B lymphocytes	eQTL_3610722_109472720_109472769_CD19.assoc.linear	CLCC1	0.315682	0.168547	0.0610731	0.571104	0.873167	9
rs602633	rs602633	1	109821511	1	-0.1033	0.0096	8.6e-27	0.0003238	0.0264111	0.9902	CEDAR	CD4+ T lymphocytes	eQTL_840504_109656237_109656286_CD4.assoc.linear	LOC100133055	-0.00313456	0.255674	0.990218	0.999244	0.565313	9
rs602633	rs602633	1	109821511	1	-0.1033	0.0096	8.6e-27	0.000563	0.0144322	0.9689	CEDAR	CD19+ B lymphocytes	eQTL_7040148_109513839_109513888_CD19.assoc.linear	WDR47	-0.00545015	0.139712	0.968883	0.998064	0.931845	9
rs602633	rs602633	1	109821511	1	-0.1033	0.0096	8.6e-27	0.02513	0.0221801	0.2584	CEDAR	Platelets	eQTL_5570594_109342899_109350043_PLA.assoc.linear	STXBP3	-0.243272	0.215902	0.259839	0.824855	0.828521	9
rs602633	rs602633	1	109821511	1	-0.1033	0.0096	8.6e-27	-0.01375	0.0183578	0.4545	CEDAR	CD19+ B lymphocytes	eQTL_2230544_109643183_109643232_CD19.assoc.linear	SCARNA2	0.133107	0.178144	0.454948	0.907098	0.949334	9
rs602633	rs602633	1	109821511	1	-0.1033	0.0096	8.6e-27	0.01625	0.0203838	0.4261	CEDAR	CD19+ B lymphocytes	eQTL_840504_109656237_109656286_CD19.assoc.linear	LOC100133055	-0.157309	0.197867	0.426601	0.904095	0.912067	9
rs602633	rs602633	1	109821511	1	-0.1033	0.0096	8.6e-27	0.02564	0.0165847	0.1232	CEDAR	CD15+ granulocytes	eQTL_290332_109617678_109618582_CD15.assoc.linear	TAF13	-0.248209	0.162198	0.125946	0.696304	0.430049	9
rs602633	rs602633	1	109821511	1	-0.1033	0.0096	8.6e-27	-0.01498	0.0251849	0.5524	CEDAR	CD8+ T lymphocytes	eQTL_5570594_109342899_109350043_CD8.assoc.linear	STXBP3	0.145015	0.244176	0.552583	0.933228	0.433135	9
rs602633	rs602633	1	109821511	1	-0.1033	0.0096	8.6e-27	-0.01291	0.0196889	0.5126	CEDAR	CD8+ T lymphocytes	eQTL_840504_109656237_109656286_CD8.assoc.linear	LOC100133055	0.124976	0.190953	0.512799	0.923787	0.487687	9
rs602633	rs602633	1	109821511	1	-0.1033	0.0096	8.6e-27	0.004523	0.0147089	0.7587	CEDAR	CD15+ granulocytes	eQTL_3610722_109472720_109472769_CD15.assoc.linear	CLCC1	-0.0437851	0.142449	0.758558	0.971129	0.813807	9
rs602633	rs602633	1	109821511	1	-0.1033	0.0096	8.6e-27	-0.006842	0.0180242	0.7046	CEDAR	Platelets	eQTL_3610722_109472720_109472769_PLA.assoc.linear	CLCC1	0.0662343	0.174593	0.704418	0.959964	0.918244	9
rs602633	rs602633	1	109821511	1	-0.1033	0.0096	8.6e-27	0.018	0.0202384	0.3746	CEDAR	CD14+ monocytes	eQTL_6020093_109780386_109780435_CD14.assoc.linear	SARS	-0.17425	0.196586	0.375414	0.882205	0.894983	9
rs602633	rs602633	1	109821511	1	-0.1033	0.0096	8.6e-27	-0.002834	0.0184265	0.8779	CEDAR	CD14+ monocytes	eQTL_5570594_109342899_109350043_CD14.assoc.linear	STXBP3	0.0274347	0.178397	0.87778	0.99009	0.774082	9
rs602633	rs602633	1	109821511	1	-0.1033	0.0096	8.6e-27	0.01971	0.0192669	0.307	CEDAR	CD4+ T lymphocytes	eQTL_3710240_109818056_109818105_CD4.assoc.linear	CELSR2	-0.190803	0.187355	0.308484	0.850921	0.22095	9
rs602633	rs602633	1	109821511	1	-0.1033	0.0096	8.6e-27	-0.0063	0.0188736	0.7388	CEDAR	CD14+ monocytes	eQTL_3130241_109639124_109639173_CD14.assoc.linear	TMEM167B	0.0609874	0.182794	0.738652	0.966412	0.652341	9
rs602633	rs602633	1	109821511	1	-0.1033	0.0096	8.6e-27	0.02496	0.0154265	0.1067	CEDAR	CD14+ monocytes	eQTL_4060707_110198803_110198852_CD14.assoc.linear	GSTM4	-0.241626	0.151015	0.109596	0.678547	0.953361	9
rs602633	rs602633	1	109821511	1	-0.1033	0.0096	8.6e-27	-0.02272	0.0216175	0.2943	CEDAR	CD19+ B lymphocytes	eQTL_160019_109852531_109852580_CD19.assoc.linear	SORT1	0.219942	0.210265	0.295551	0.845399	0.35042	9
rs602633	rs602633	1	109821511	1	-0.1033	0.0096	8.6e-27	-0.01913	0.0218006	0.3809	CEDAR	CD4+ T lymphocytes	eQTL_3440601_109477325_109477374_CD4.assoc.linear	CLCC1	0.185189	0.211742	0.381793	0.885469	0.57167	9
rs602633	rs602633	1	109821511	1	-0.1033	0.0096	8.6e-27	-0.007345	0.0232953	0.7527	CEDAR	CD4+ T lymphocytes	eQTL_6020093_109780386_109780435_CD4.assoc.linear	SARS	0.0711036	0.225608	0.752637	0.969747	0.561616	9
rs602633	rs602633	1	109821511	1	-0.1033	0.0096	8.6e-27	-0.002349	0.0107211	0.8267	CEDAR	CD15+ granulocytes	eQTL_1230577_110145958_110146007_CD15.assoc.linear	GNAT2	0.0227396	0.103808	0.826608	0.983122	0.694828	9
rs602633	rs602633	1	109821511	1	-0.1033	0.0096	8.6e-27	-0.0184	0.0337863	0.5865	CEDAR	CD14+ monocytes	eQTL_50672_110231878_110231927_CD14.assoc.linear	GSTM1	0.178122	0.327488	0.586508	0.942315	0.0589973	9
rs602633	rs602633	1	109821511	1	-0.1033	0.0096	8.6e-27	0.01882	0.0221568	0.3964	CEDAR	CD14+ monocytes	eQTL_6900592_110207851_110207900_CD14.assoc.linear	GSTM4	-0.182188	0.215157	0.397126	0.89414	0.290403	9
rs602633	rs602633	1	109821511	1	-0.1033	0.0096	8.6e-27	0.02008	0.0185926	0.2812	CEDAR	CD4+ T lymphocytes	eQTL_4490612_110042526_110042575_CD4.assoc.linear	CYB561D1	-0.194385	0.180891	0.282553	0.844993	0.728933	9
rs602633	rs602633	1	109821511	1	-0.1033	0.0096	8.6e-27	-0.01856	0.0130981	0.1577	CEDAR	CD14+ monocytes	eQTL_5910048_110293381_110293915_CD14.assoc.linear	EPS8L3	0.179671	0.127891	0.16006	0.733262	0.612724	5
rs602633	rs602633	1	109821511	1	-0.1033	0.0096	8.6e-27	-0.042	0.0319149	0.1891	CEDAR	CD8+ T lymphocytes	eQTL_50672_110231878_110231927_CD8.assoc.linear	GSTM1	0.406583	0.311255	0.191462	0.766867	0.150306	9
rs602633	rs602633	1	109821511	1	-0.1033	0.0096	8.6e-27	0.04091	0.0352672	0.2471	CEDAR	CD14+ monocytes	eQTL_4150553_109617680_109618584_CD14.assoc.linear	TAF13	-0.396031	0.343384	0.24878	0.815473	0.832289	9
rs602633	rs602633	1	109821511	1	-0.1033	0.0096	8.6e-27	-0.003416	0.0173931	0.8444	CEDAR	CD8+ T lymphocytes	eQTL_4730598_110049736_110049785_CD8.assoc.linear	AMIGO1	0.0330687	0.168402	0.844323	0.984772	0.588924	9
rs602633	rs602633	1	109821511	1	-0.1033	0.0096	8.6e-27	0.02164	0.0195131	0.2687	CEDAR	Platelets	eQTL_7150598_110276609_110276658_PLA.assoc.linear	GSTM3	-0.209487	0.189898	0.269959	0.834861	0.257289	9
rs602633	rs602633	1	109821511	1	-0.1033	0.0096	8.6e-27	-0.004235	0.00840278	0.6147	CEDAR	CD15+ granulocytes	eQTL_5910048_110293381_110293915_CD15.assoc.linear	EPS8L3	0.0409971	0.0814326	0.614649	0.945824	0.951147	5
rs602633	rs602633	1	109821511	1	-0.1033	0.0096	8.6e-27	0.004796	0.0134606	0.7219	CEDAR	CD14+ monocytes	eQTL_2710187_110034339_110035256_CD14.assoc.linear	ATXN7L2	-0.0464279	0.130377	0.721762	0.963281	0.371199	9
rs602633	rs602633	1	109821511	1	-0.1033	0.0096	8.6e-27	-0.007774	0.0352882	0.8258	CEDAR	CD4+ T lymphocytes	eQTL_2230544_109643183_109643232_CD4.assoc.linear	SCARNA2	0.0752565	0.341681	0.825673	0.982599	0.175506	9
rs602633	rs602633	1	109821511	1	-0.1033	0.0096	8.6e-27	0.0873	0.0908996	0.3377	CEDAR	CD4+ T lymphocytes	eQTL_7150598_110276609_110276658_CD4.assoc.linear	GSTM3	-0.845111	0.883456	0.338771	0.866654	0.575745	9
rs602633	rs602633	1	109821511	1	-0.1033	0.0096	8.6e-27	0.01618	0.0276581	0.5591	CEDAR	CD19+ B lymphocytes	eQTL_5570594_109342899_109350043_CD19.assoc.linear	STXBP3	-0.156631	0.268141	0.559128	0.934927	0.409832	9
rs602633	rs602633	1	109821511	1	-0.1033	0.0096	8.6e-27	0.02227	0.0196039	0.2568	CEDAR	CD8+ T lymphocytes	eQTL_5080451_109944691_109952577_CD8.assoc.linear	PSMA5	-0.215586	0.190831	0.258593	0.823205	0.305725	9
rs602633	rs602633	1	109821511	1	-0.1033	0.0096	8.6e-27	0.04069	0.0153779	0.008615	CEDAR	CD8+ T lymphocytes	eQTL_4490612_110042526_110042575_CD8.assoc.linear	CYB561D1	-0.393901	0.153301	0.0101858	0.247485	0.59113	9
rs602633	rs602633	1	109821511	1	-0.1033	0.0096	8.6e-27	-0.07102	0.0467852	0.13	CEDAR	CD4+ T lymphocytes	eQTL_50672_110231878_110231927_CD4.assoc.linear	GSTM1	0.687512	0.457391	0.132809	0.704274	0.168615	9
rs602633	rs602633	1	109821511	1	-0.1033	0.0096	8.6e-27	0.001924	0.0161817	0.9054	CEDAR	CD14+ monocytes	eQTL_3610722_109472720_109472769_CD14.assoc.linear	CLCC1	-0.0186254	0.156657	0.90536	0.994913	0.927539	9
rs602633	rs602633	1	109821511	1	-0.1033	0.0096	8.6e-27	-0.02688	0.0205505	0.1919	CEDAR	CD19+ B lymphocytes	eQTL_50672_110231878_110231927_CD19.assoc.linear	GSTM1	0.260213	0.200404	0.194135	0.767734	0.379795	9
rs602633	rs602633	1	109821511	1	-0.1033	0.0096	8.6e-27	0.007754	0.015958	0.6274	CEDAR	CD4+ T lymphocytes	eQTL_5080451_109944691_109952577_CD4.assoc.linear	PSMA5	-0.0750629	0.15464	0.627389	0.946668	0.975083	9
rs602633	rs602633	1	109821511	1	-0.1033	0.0096	8.6e-27	0.02209	0.0252083	0.3816	CEDAR	CD4+ T lymphocytes	eQTL_520609_109745669_109745718_CD4.assoc.linear	KIAA1324	-0.213843	0.244838	0.38244	0.885469	0.325399	9
rs602633	rs602633	1	109821511	1	-0.1033	0.0096	8.6e-27	-0.02222	0.020404	0.2772	CEDAR	CD15+ granulocytes	eQTL_3130241_109639124_109639173_CD15.assoc.linear	TMEM167B	0.215102	0.198531	0.278602	0.842812	0.831951	9
rs602633	rs602633	1	109821511	1	-0.1033	0.0096	8.6e-27	-0.001901	0.0174564	0.9133	CEDAR	CD4+ T lymphocytes	eQTL_3130241_109639124_109639173_CD4.assoc.linear	TMEM167B	0.0184027	0.168996	0.913286	0.994973	0.573163	9
rs602633	rs602633	1	109821511	1	-0.1033	0.0096	8.6e-27	0.04437	0.0259171	0.0879	CEDAR	CD4+ T lymphocytes	eQTL_290332_109617678_109618582_CD4.assoc.linear	TAF13	-0.429526	0.254047	0.0908875	0.640824	0.548165	9
rs602633	rs602633	1	109821511	1	-0.1033	0.0096	8.6e-27	-0.02069	0.0178979	0.2489	CEDAR	CD8+ T lymphocytes	eQTL_4060707_110198803_110198852_CD8.assoc.linear	GSTM4	0.20029	0.174259	0.250397	0.817474	0.300653	9
rs602633	rs602633	1	109821511	1	-0.1033	0.0096	8.6e-27	0.05965	0.0398198	0.1353	CEDAR	CD4+ T lymphocytes	eQTL_6900592_110207851_110207900_CD4.assoc.linear	GSTM4	-0.577444	0.389194	0.137891	0.711414	0.312313	9
rs602633	rs602633	1	109821511	1	-0.1033	0.0096	8.6e-27	-0.01489	0.0196958	0.4503	CEDAR	CD8+ T lymphocytes	eQTL_2230544_109643183_109643232_CD8.assoc.linear	SCARNA2	0.144143	0.191136	0.450765	0.906184	0.917437	9
rs602633	rs602633	1	109821511	1	-0.1033	0.0096	8.6e-27	0.02361	0.0134991	0.08148	CEDAR	CD15+ granulocytes	eQTL_4490612_110042526_110042575_CD15.assoc.linear	CYB561D1	-0.228558	0.132394	0.0842855	0.628466	0.706903	9
rs602633	rs602633	1	109821511	1	-0.1033	0.0096	8.6e-27	-0.01885	0.0179866	0.2954	CEDAR	CD8+ T lymphocytes	eQTL_3130241_109639124_109639173_CD8.assoc.linear	TMEM167B	0.182478	0.174944	0.296918	0.845399	0.796787	9
rs602633	rs602633	1	109821511	1	-0.1033	0.0096	8.6e-27	-0.01273	0.0196118	0.5169	CEDAR	Platelets	eQTL_5910048_110293381_110293915_PLA.assoc.linear	EPS8L3	0.123233	0.190198	0.517035	0.92487	0.823832	5
rs602633	rs602633	1	109821511	1	-0.1033	0.0096	8.6e-27	-0.005946	0.0235765	0.801	CEDAR	CD15+ granulocytes	eQTL_160019_109852531_109852580_CD15.assoc.linear	SORT1	0.0575605	0.228296	0.80094	0.976674	0.14375	9
rs602633	rs602633	1	109821511	1	-0.1033	0.0096	8.6e-27	0.04665	0.031204	0.136	CEDAR	CD4+ T lymphocytes	eQTL_6060592_110136765_110136814_CD4.assoc.linear	GNAI3	-0.451597	0.304973	0.138666	0.711423	0.0783959	9
rs602633	rs602633	1	109821511	1	-0.1033	0.0096	8.6e-27	0.0443	0.0168826	0.009176	CEDAR	CD8+ T lymphocytes	eQTL_1990092_110042791_110042840_CD8.assoc.linear	CYB561D1	-0.428848	0.168222	0.0107941	0.252738	0.257462	9
rs602633	rs602633	1	109821511	1	-0.1033	0.0096	8.6e-27	-0.000198	0.0134146	0.9882	CEDAR	Platelets	eQTL_5080451_109944691_109952577_PLA.assoc.linear	PSMA5	0.00191675	0.129861	0.988224	0.999244	0.0304591	9
rs602633	rs602633	1	109821511	1	-0.1033	0.0096	8.6e-27	0.01073	0.0310205	0.7297	CEDAR	CD15+ granulocytes	eQTL_6060592_110136765_110136814_CD15.assoc.linear	GNAI3	-0.103872	0.300451	0.729552	0.96518	0.569661	9
rs602633	rs602633	1	109821511	1	-0.1033	0.0096	8.6e-27	0.01208	0.0175556	0.492	CEDAR	CD19+ B lymphocytes	eQTL_1990092_110042791_110042840_CD19.assoc.linear	CYB561D1	-0.116941	0.170295	0.492273	0.923787	0.938471	9
rs602633	rs602633	1	109821511	1	-0.1033	0.0096	8.6e-27	0.01587	0.0287084	0.5808	CEDAR	CD4+ T lymphocytes	eQTL_4060707_110198803_110198852_CD4.assoc.linear	GSTM4	-0.15363	0.278279	0.580899	0.940151	0.0907484	9
rs602633	rs602633	1	109821511	1	-0.1033	0.0096	8.6e-27	-0.01537	0.0948765	0.8715	CEDAR	CD15+ granulocytes	eQTL_520609_109745669_109745718_CD15.assoc.linear	KIAA1324	0.14879	0.91856	0.87132	0.988702	0.0903479	9
rs602633	rs602633	1	109821511	1	-0.1033	0.0096	8.6e-27	0.02752	0.0263098	0.2964	CEDAR	CD14+ monocytes	eQTL_160019_109852531_109852580_CD14.assoc.linear	SORT1	-0.266409	0.255893	0.297833	0.845399	0.179546	9
rs602633	rs602633	1	109821511	1	-0.1033	0.0096	8.6e-27	0.02331	0.0216435	0.2826	CEDAR	CD4+ T lymphocytes	eQTL_3610722_109472720_109472769_CD4.assoc.linear	CLCC1	-0.225653	0.210567	0.283879	0.84517	0.374633	9
rs602633	rs602633	1	109821511	1	-0.1033	0.0096	8.6e-27	0.02377	0.0176597	0.1793	CEDAR	CD19+ B lymphocytes	eQTL_290332_109617678_109618582_CD19.assoc.linear	TAF13	-0.230106	0.172288	0.181683	0.754689	0.949044	9
rs602633	rs602633	1	109821511	1	-0.1033	0.0096	8.6e-27	-0.02166	0.0198533	0.2765	CEDAR	CD15+ granulocytes	eQTL_5570594_109342899_109350043_CD15.assoc.linear	STXBP3	0.209681	0.193176	0.277729	0.842812	0.192684	9
rs602633	rs602633	1	109821511	1	-0.1033	0.0096	8.6e-27	0.03374	0.0235779	0.1536	CEDAR	CD19+ B lymphocytes	eQTL_6060592_110136765_110136814_CD19.assoc.linear	GNAI3	-0.326621	0.230257	0.156042	0.728685	0.0960503	9
rs602633	rs602633	1	109821511	1	-0.1033	0.0096	8.6e-27	0.00099	0.0084471	0.9068	CEDAR	CD15+ granulocytes	eQTL_2710187_110034339_110035256_CD15.assoc.linear	ATXN7L2	-0.00958374	0.0817773	0.906707	0.994956	0.881186	9
rs602633	rs602633	1	109821511	1	-0.1033	0.0096	8.6e-27	0.04353	0.0118352	0.0002851	CEDAR	CD15+ granulocytes	eQTL_1510152_109822527_109822576_CD15.assoc.linear	PSRC1	-0.421394	0.12108	0.000500839	0.0289088	0.0975528	9
rs602633	rs602633	1	109821511	1	-0.1033	0.0096	8.6e-27	0.02038	0.0211586	0.3364	CEDAR	Platelets	eQTL_1070762_109822306_109822355_PLA.assoc.linear	PSRC1	-0.197289	0.205646	0.337375	0.866654	0.404929	9
rs602633	rs602633	1	109821511	1	-0.1033	0.0096	8.6e-27	0.01085	0.0293323	0.7117	CEDAR	CD14+ monocytes	eQTL_6060592_110136765_110136814_CD14.assoc.linear	GNAI3	-0.105034	0.28412	0.71162	0.961139	0.323526	9
rs602633	rs602633	1	109821511	1	-0.1033	0.0096	8.6e-27	0.04348	0.0227287	0.0568	CEDAR	CD15+ granulocytes	eQTL_5080451_109944691_109952577_CD15.assoc.linear	PSMA5	-0.42091	0.223476	0.0596371	0.567001	0.906811	9
rs602633	rs602633	1	109821511	1	-0.1033	0.0096	8.6e-27	-0.01101	0.0174347	0.5283	CEDAR	CD15+ granulocytes	eQTL_4150553_109617680_109618584_CD15.assoc.linear	TAF13	0.106583	0.169068	0.528423	0.928375	0.449747	9
rs602633	rs602633	1	109821511	1	-0.1033	0.0096	8.6e-27	0.00863	0.0224214	0.7006	CEDAR	CD4+ T lymphocytes	eQTL_4730598_110049736_110049785_CD4.assoc.linear	AMIGO1	-0.0835431	0.21719	0.700494	0.959964	0.516342	9
rs602633	rs602633	1	109821511	1	-0.1033	0.0096	8.6e-27	0.1028	0.018105	3.439e-08	CEDAR	CD14+ monocytes	eQTL_1070762_109822306_109822355_CD14.assoc.linear	PSRC1	-0.99516	0.19817	5.12e-07	0.000138618	0.0227793	9
rs602633	rs602633	1	109821511	1	-0.1033	0.0096	8.6e-27	-0.006205	0.0201461	0.7583	CEDAR	CD4+ T lymphocytes	eQTL_5910048_110293381_110293915_CD4.assoc.linear	EPS8L3	0.0600678	0.195105	0.758178	0.97097	0.312272	5
rs602633	rs602633	1	109821511	1	-0.1033	0.0096	8.6e-27	0.01642	0.021574	0.4472	CEDAR	CD4+ T lymphocytes	eQTL_2710187_110034339_110035256_CD4.assoc.linear	ATXN7L2	-0.158955	0.20937	0.447731	0.90532	0.883084	9
rs602633	rs602633	1	109821511	1	-0.1033	0.0096	8.6e-27	0.03115	0.031975	0.3308	CEDAR	CD14+ monocytes	eQTL_290332_109617678_109618582_CD14.assoc.linear	TAF13	-0.301549	0.310801	0.331931	0.864192	0.870752	9
rs602633	rs602633	1	109821511	1	-0.1033	0.0096	8.6e-27	0.02539	0.0271783	0.351	CEDAR	CD8+ T lymphocytes	eQTL_6020093_109780386_109780435_CD8.assoc.linear	SARS	-0.245789	0.264091	0.352009	0.873709	0.168931	9
rs602633	rs602633	1	109821511	1	-0.1033	0.0096	8.6e-27	-0.005207	0.0174614	0.7658	CEDAR	CD19+ B lymphocytes	eQTL_3440601_109477325_109477374_CD19.assoc.linear	CLCC1	0.0504066	0.169101	0.765638	0.972475	0.362481	9
rs602633	rs602633	1	109821511	1	-0.1033	0.0096	8.6e-27	0.01271	0.0148239	0.392	CEDAR	CD19+ B lymphocytes	eQTL_4490612_110042526_110042575_CD19.assoc.linear	CYB561D1	-0.12304	0.143958	0.392722	0.891702	0.629417	9
rs602633	rs602633	1	109821511	1	-0.1033	0.0096	8.6e-27	0.0008416	0.0158017	0.9576	CEDAR	CD8+ T lymphocytes	eQTL_5910048_110293381_110293915_CD8.assoc.linear	EPS8L3	-0.00814714	0.152971	0.957525	0.997649	0.182021	5
rs602633	rs602633	1	109821511	1	-0.1033	0.0096	8.6e-27	-0.01938	0.0166638	0.2458	CEDAR	CD15+ granulocytes	eQTL_6020093_109780386_109780435_CD15.assoc.linear	SARS	0.187609	0.162254	0.247572	0.813391	0.41061	9
rs602633	rs602633	1	109821511	1	-0.1033	0.0096	8.6e-27	0.003236	0.018555	0.8617	CEDAR	CD19+ B lymphocytes	eQTL_4150553_109617680_109618584_CD19.assoc.linear	TAF13	-0.0313262	0.179646	0.861569	0.988288	0.90026	9
rs602633	rs602633	1	109821511	1	-0.1033	0.0096	8.6e-27	-0.006792	0.0166145	0.683	CEDAR	CD14+ monocytes	eQTL_7040148_109513839_109513888_CD14.assoc.linear	WDR47	0.0657502	0.160953	0.682903	0.955722	0.621779	9
rs602633	rs602633	1	109821511	1	-0.1033	0.0096	8.6e-27	0.04501	0.0272953	0.1002	CEDAR	CD4+ T lymphocytes	eQTL_4150553_109617680_109618584_CD4.assoc.linear	TAF13	-0.435721	0.267318	0.103108	0.672045	0.377434	9
rs602633	rs602633	1	109821511	1	-0.1033	0.0096	8.6e-27	0.003263	0.0224725	0.8846	CEDAR	CD14+ monocytes	eQTL_1990092_110042791_110042840_CD14.assoc.linear	CYB561D1	-0.0315876	0.217565	0.884563	0.99195	0.925807	9
rs602633	rs602633	1	109821511	1	-0.1033	0.0096	8.6e-27	-0.05297	0.0358147	0.1402	CEDAR	CD4+ T lymphocytes	eQTL_160019_109852531_109852580_CD4.assoc.linear	SORT1	0.512778	0.349966	0.14286	0.715435	0.937208	9
rs602633	rs602633	1	109821511	1	-0.1033	0.0096	8.6e-27	0.02219	0.0243793	0.3635	CEDAR	CD8+ T lymphocytes	eQTL_290332_109617678_109618582_CD8.assoc.linear	TAF13	-0.214811	0.236847	0.364427	0.879884	0.672819	9
rs602633	rs602633	1	109821511	1	-0.1033	0.0096	8.6e-27	-0.05027	0.0232624	0.03156	CEDAR	CD8+ T lymphocytes	eQTL_520609_109745669_109745718_CD8.assoc.linear	KIAA1324	0.486641	0.229689	0.0341161	0.459423	0.502975	9
rs602633	rs602633	1	109821511	1	-0.1033	0.0096	8.6e-27	-0.01598	0.0160474	0.3203	CEDAR	CD19+ B lymphocytes	eQTL_3130241_109639124_109639173_CD19.assoc.linear	TMEM167B	0.154695	0.156011	0.321411	0.85596	0.322334	9
rs602633	rs602633	1	109821511	1	-0.1033	0.0096	8.6e-27	-0.002374	0.0274928	0.9312	CEDAR	CD8+ T lymphocytes	eQTL_4150553_109617680_109618584_CD8.assoc.linear	TAF13	0.0229816	0.266153	0.93119	0.996489	0.537781	9
rs602633	rs602633	1	109821511	1	-0.1033	0.0096	8.6e-27	0.01439	0.0153248	0.3486	CEDAR	CD19+ B lymphocytes	eQTL_4060707_110198803_110198852_CD19.assoc.linear	GSTM4	-0.139303	0.148916	0.349559	0.871871	0.307671	9
rs602633	rs602633	1	109821511	1	-0.1033	0.0096	8.6e-27	0.01797	0.0171143	0.2947	CEDAR	CD19+ B lymphocytes	eQTL_6900592_110207851_110207900_CD19.assoc.linear	GSTM4	-0.173959	0.166462	0.296006	0.845399	0.642261	9
rs602633	rs602633	1	109821511	1	-0.1033	0.0096	8.6e-27	0.02552	0.0179972	0.1573	CEDAR	CD4+ T lymphocytes	eQTL_1990092_110042791_110042840_CD4.assoc.linear	CYB561D1	-0.247047	0.175729	0.15977	0.732741	0.900065	9
rs602633	rs602633	1	109821511	1	-0.1033	0.0096	8.6e-27	0.03645	0.0170009	0.0329	CEDAR	CD8+ T lymphocytes	eQTL_3710240_109818056_109818105_CD8.assoc.linear	CELSR2	-0.352856	0.167813	0.0354948	0.465526	0.0373017	9
rs602633	rs602633	1	109821511	1	-0.1033	0.0096	8.6e-27	0.008715	0.0280405	0.7562	CEDAR	CD8+ T lymphocytes	eQTL_160019_109852531_109852580_CD8.assoc.linear	SORT1	-0.0843659	0.271561	0.756051	0.970024	0.751622	9
rs602633	rs602633	1	109821511	1	-0.1033	0.0096	8.6e-27	0.05541	0.03	0.06579	CEDAR	CD8+ T lymphocytes	eQTL_6900592_110207851_110207900_CD8.assoc.linear	GSTM4	-0.536399	0.294663	0.0687015	0.592976	0.275128	9
rs602633	rs602633	1	109821511	1	-0.1033	0.0096	8.6e-27	0.08253	0.0308985	0.008011	CEDAR	CD8+ T lymphocytes	eQTL_6060592_110136765_110136814_CD8.assoc.linear	GNAI3	-0.798935	0.308192	0.00953283	0.233616	0.124471	9
rs602633	rs602633	1	109821511	1	-0.1033	0.0096	8.6e-27	-0.004443	0.0592874	0.9403	CEDAR	CD8+ T lymphocytes	eQTL_7150598_110276609_110276658_CD8.assoc.linear	GSTM3	0.0430106	0.573948	0.940264	0.996529	0.372817	9
rs602633	rs602633	1	109821511	1	-0.1033	0.0096	8.6e-27	0.01095	0.0199345	0.5833	CEDAR	CD19+ B lymphocytes	eQTL_6020093_109780386_109780435_CD19.assoc.linear	SARS	-0.106002	0.193228	0.58329	0.941178	0.571881	9
rs602633	rs602633	1	109821511	1	-0.1033	0.0096	8.6e-27	-0.006852	0.0161718	0.6721	CEDAR	CD8+ T lymphocytes	eQTL_2710187_110034339_110035256_CD8.assoc.linear	ATXN7L2	0.0663311	0.156673	0.672024	0.953426	0.356242	9
rs602633	rs602633	1	109821511	1	0.1033	0.0096	8.6e-27	-0.00728754	0.0421235	0.862764	GTEx_v7	Whole blood	ENSG00000197780.5	TAF13	-0.0705473	0.407831	0.862666	0.988306	0.640011	19
rs602633	rs602633	1	109821511	1	0.1033	0.0096	8.6e-27	0.103638	0.0469612	0.0280747	GTEx_v7	Whole blood	ENSG00000134183.7	GNAT2	1.00327	0.464073	0.030627	0.438062	0.0618316	19
rs602633	rs602633	1	109821511	1	0.1033	0.0096	8.6e-27	-0.0574653	0.0391464	0.143156	GTEx_v7	Whole blood	ENSG00000031698.8	SARS	-0.556295	0.382469	0.145811	0.718919	0.274083	19
rs602633	rs602633	1	109821511	1	0.1033	0.0096	8.6e-27	0.0225126	0.0323373	0.486852	GTEx_v7	Whole blood	ENSG00000162639.11	HENMT1	0.217934	0.313697	0.487226	0.923767	0.320439	19
rs602633	rs602633	1	109821511	1	0.1033	0.0096	8.6e-27	-0.0320732	0.0812399	0.693272	GTEx_v7	Whole blood	ENSG00000179902.8	C1orf194	-0.310486	0.786975	0.693189	0.958471	0.0501577	19
rs602633	rs602633	1	109821511	1	0.1033	0.0096	8.6e-27	0.000520474	0.0294246	0.985899	GTEx_v7	Whole blood	ENSG00000116337.11	AMPD2	0.00503847	0.284846	0.985887	0.999238	0.40911	19
rs602633	rs602633	1	109821511	1	0.1033	0.0096	8.6e-27	-0.259969	0.0518596	9.15086e-07	GTEx_v7	Whole blood	ENSG00000134222.12	PSRC1	-2.51664	0.553835	5.51889e-06	0.000883878	0.00103157	19
rs602633	rs602633	1	109821511	1	0.1033	0.0096	8.6e-27	0.0421056	0.0524725	0.422935	GTEx_v7	Whole blood	ENSG00000225113.1	RP5-1160K1.3	0.407605	0.509373	0.423589	0.90307	0.562504	19
rs602633	rs602633	1	109821511	1	0.1033	0.0096	8.6e-27	0.00901666	0.0180873	0.618489	GTEx_v7	Whole blood	ENSG00000065135.7	GNAI3	0.0872862	0.175283	0.618503	0.94655	0.823482	19
rs602633	rs602633	1	109821511	1	0.1033	0.0096	8.6e-27	-0.0824811	0.0807784	0.308034	GTEx_v7	Whole blood	ENSG00000134201.6	GSTM5	-0.798462	0.785491	0.309385	0.851608	0.0116027	19
rs602633	rs602633	1	109821511	1	0.1033	0.0096	8.6e-27	0.0185098	0.0279295	0.508008	GTEx_v7	Whole blood	ENSG00000174151.10	CYB561D1	0.179185	0.270885	0.508305	0.923787	0.77428	19
rs602633	rs602633	1	109821511	1	0.1033	0.0096	8.6e-27	-0.0926528	0.0865253	0.286475	GTEx_v7	Liver	ENSG00000116337.11	AMPD2	-0.896929	0.841749	0.286625	0.845399	0.82587	19
rs602633	rs602633	1	109821511	1	0.1033	0.0096	8.6e-27	0.0228054	0.033503	0.496584	GTEx_v7	Whole blood	ENSG00000085433.11	WDR47	0.220769	0.324975	0.496923	0.923787	0.86921	19
rs602633	rs602633	1	109821511	1	0.1033	0.0096	8.6e-27	0.103083	0.0670157	0.126749	GTEx_v7	Artery_Coronary	ENSG00000174151.10	CYB561D1	0.997899	0.655343	0.127831	0.698157	0.726396	19
rs602633	rs602633	1	109821511	1	0.1033	0.0096	8.6e-27	0.135229	0.065647	0.0402606	GTEx_v7	Whole blood	ENSG00000244716.2	RP11-20O24.4	1.30909	0.647039	0.0430523	0.498318	0.229889	19
rs602633	rs602633	1	109821511	1	0.1033	0.0096	8.6e-27	-0.0998252	0.0536767	0.063893	GTEx_v7	Whole blood	ENSG00000273382.1	RP5-1065J22.8	-0.966362	0.527323	0.066865	0.590988	0.277746	19
rs602633	rs602633	1	109821511	1	0.1033	0.0096	8.6e-27	-0.0612807	0.049405	0.215742	GTEx_v7	Artery_Tibial	ENSG00000221986.2	MYBPHL	-0.59323	0.481434	0.217869	0.789175	0.129775	19
rs602633	rs602633	1	109821511	1	0.1033	0.0096	8.6e-27	-0.0290279	0.035866	0.418954	GTEx_v7	Whole blood	ENSG00000181754.6	AMIGO1	-0.281006	0.348183	0.41963	0.901889	0.148784	19
rs602633	rs602633	1	109821511	1	0.1033	0.0096	8.6e-27	-0.0918321	0.0942179	0.330815	GTEx_v7	Artery_Aorta	ENSG00000134183.7	GNAT2	-0.888985	0.915814	0.331696	0.864123	0.467891	19
rs602633	rs602633	1	109821511	1	0.1033	0.0096	8.6e-27	-0.0604109	0.0477429	0.206725	GTEx_v7	Whole blood	ENSG00000258634.2	RP4-773N10.4	-0.58481	0.465362	0.20887	0.778512	0.490432	19
rs602633	rs602633	1	109821511	1	0.1033	0.0096	8.6e-27	0.0470316	0.0454937	0.302389	GTEx_v7	Artery_Aorta	ENSG00000116266.6	STXBP3	0.455291	0.442432	0.303449	0.84787	0.105641	19
rs602633	rs602633	1	109821511	1	0.1033	0.0096	8.6e-27	0.0459712	0.0531105	0.387409	GTEx_v7	Whole blood	ENSG00000184371.9	CSF1	0.445026	0.515799	0.388253	0.887999	0.281547	19
rs602633	rs602633	1	109821511	1	0.1033	0.0096	8.6e-27	-0.17401	0.129878	0.182953	GTEx_v7	Artery_Coronary	ENSG00000143107.4	FNDC7	-1.68451	1.267	0.183673	0.756995	0.482894	19
rs602633	rs602633	1	109821511	1	0.1033	0.0096	8.6e-27	-0.103905	0.0809997	0.200551	GTEx_v7	Whole blood	ENSG00000156097.8	GPR61	-1.00586	0.789673	0.202747	0.77685	0.337914	19
rs602633	rs602633	1	109821511	1	0.1033	0.0096	8.6e-27	0.115047	0.076223	0.132677	GTEx_v7	Artery_Aorta	ENSG00000134201.6	GSTM5	1.11372	0.745104	0.134989	0.70757	0.234049	19
rs602633	rs602633	1	109821511	1	0.1033	0.0096	8.6e-27	-0.00908709	0.0159039	0.56817	GTEx_v7	Whole blood	ENSG00000116266.6	STXBP3	-0.087968	0.154175	0.56829	0.937853	0.706664	19
rs602633	rs602633	1	109821511	1	0.1033	0.0096	8.6e-27	-0.0356984	0.0819728	0.664023	GTEx_v7	Artery_Coronary	ENSG00000258634.2	RP4-773N10.4	-0.34558	0.794191	0.663465	0.952971	0.619417	19
rs602633	rs602633	1	109821511	1	0.1033	0.0096	8.6e-27	0.0501988	0.0659363	0.447059	GTEx_v7	Whole blood	ENSG00000143107.4	FNDC7	0.485952	0.639895	0.447599	0.90532	0.565536	19
rs602633	rs602633	1	109821511	1	0.1033	0.0096	8.6e-27	0.157466	0.114014	0.169921	GTEx_v7	Artery_Coronary	ENSG00000244716.2	RP11-20O24.4	1.52436	1.11277	0.170726	0.74724	0.012181	19
rs602633	rs602633	1	109821511	1	0.1033	0.0096	8.6e-27	0.0516649	0.0472738	0.275314	GTEx_v7	Whole blood	ENSG00000143126.7	CELSR2	0.500144	0.45999	0.276907	0.841902	0.0109093	19
rs602633	rs602633	1	109821511	1	0.1033	0.0096	8.6e-27	0.0544958	0.12312	0.658871	GTEx_v7	Artery_Coronary	ENSG00000225113.1	RP5-1160K1.3	0.527549	1.19288	0.658309	0.952971	0.39237	19
rs602633	rs602633	1	109821511	1	0.1033	0.0096	8.6e-27	0.0320704	0.0218241	0.142739	GTEx_v7	Whole blood	ENSG00000134243.7	SORT1	0.310459	0.21323	0.145398	0.718523	0.829466	19
rs602633	rs602633	1	109821511	1	0.1033	0.0096	8.6e-27	0.042105	0.0445419	0.345049	GTEx_v7	Muscle_Skeletal	ENSG00000116396.9	KCNC4	0.407599	0.43285	0.346365	0.869433	0.983605	16
rs602633	rs602633	1	109821511	1	0.1033	0.0096	8.6e-27	-0.119406	0.0778435	0.126095	GTEx_v7	Whole blood	ENSG00000134202.6	GSTM3	-1.15591	0.761185	0.12887	0.700557	0.530095	19
rs602633	rs602633	1	109821511	1	0.1033	0.0096	8.6e-27	-0.243421	0.103518	0.0196031	GTEx_v7	Artery_Aorta	ENSG00000224965.1	KCNC4-AS1	-2.35645	1.02576	0.0216033	0.368603	0.0465909	16
rs602633	rs602633	1	109821511	1	0.1033	0.0096	8.6e-27	0.0667994	0.0698383	0.340833	GTEx_v7	Artery_Coronary	ENSG00000143126.7	CELSR2	0.646654	0.678738	0.340727	0.866654	0.0311756	19
rs602633	rs602633	1	109821511	1	0.1033	0.0096	8.6e-27	0.0509393	0.03831	0.184574	GTEx_v7	Artery_Tibial	ENSG00000215717.5	TMEM167B	0.49312	0.373682	0.186961	0.761215	0.672667	19
rs602633	rs602633	1	109821511	1	0.1033	0.0096	8.6e-27	-0.00291936	0.137168	0.983056	GTEx_v7	Liver	ENSG00000134202.6	GSTM3	-0.028261	1.32786	0.98302	0.999238	0.0482187	19
rs602633	rs602633	1	109821511	1	0.1033	0.0096	8.6e-27	0.0217082	0.0283327	0.44399	GTEx_v7	Muscle_Skeletal	ENSG00000134186.7	PRPF38B	0.210147	0.27497	0.444716	0.904875	0.998091	19
rs602633	rs602633	1	109821511	1	0.1033	0.0096	8.6e-27	0.053791	0.050116	0.283929	GTEx_v7	Artery_Tibial	ENSG00000121940.11	CLCC1	0.520726	0.487558	0.285507	0.845399	0.249656	19
rs602633	rs602633	1	109821511	1	0.1033	0.0096	8.6e-27	-0.0720483	0.0380867	0.0610472	GTEx_v7	Artery_Coronary	ENSG00000143106.8	PSMA5	-0.697467	0.374354	0.0624454	0.575993	0.504165	19
rs602633	rs602633	1	109821511	1	0.1033	0.0096	8.6e-27	0.03098	0.0814582	0.703961	GTEx_v7	Artery_Tibial	ENSG00000134183.7	GNAT2	0.299903	0.789052	0.703886	0.959964	0.871777	19
rs602633	rs602633	1	109821511	1	0.1033	0.0096	8.6e-27	-0.0510104	0.0775151	0.511797	GTEx_v7	Liver	ENSG00000162636.11	FAM102B	-0.493808	0.75179	0.511282	0.923787	0.12773	19
rs602633	rs602633	1	109821511	1	0.1033	0.0096	8.6e-27	0.0315821	0.117219	0.788079	GTEx_v7	Liver	ENSG00000244716.2	RP11-20O24.4	0.305732	1.1351	0.787665	0.975122	0.23022	19
rs602633	rs602633	1	109821511	1	0.1033	0.0096	8.6e-27	-0.0581678	0.0429759	0.176849	GTEx_v7	Artery_Tibial	ENSG00000134201.6	GSTM5	-0.563096	0.419308	0.179299	0.751715	0.064106	19
rs602633	rs602633	1	109821511	1	0.1033	0.0096	8.6e-27	-0.318878	0.111421	0.00499696	GTEx_v7	Liver	ENSG00000143028.7	SYPL2	-3.08691	1.11611	0.00567889	0.172199	0.0501222	19
rs602633	rs602633	1	109821511	1	0.1033	0.0096	8.6e-27	-0.0212804	0.117994	0.857194	GTEx_v7	Artery_Coronary	ENSG00000134202.6	GSTM3	-0.206006	1.14241	0.856896	0.987227	0.60296	19
rs602633	rs602633	1	109821511	1	0.1033	0.0096	8.6e-27	-0.0774586	0.0964148	0.423393	GTEx_v7	Liver	ENSG00000085433.11	WDR47	-0.749841	0.935945	0.423039	0.903027	0.914801	19
rs602633	rs602633	1	109821511	1	0.1033	0.0096	8.6e-27	-0.0371615	0.125837	0.768281	GTEx_v7	Liver	ENSG00000198758.6	EPS8L3	-0.359743	1.21863	0.767838	0.972475	0.788318	19
rs602633	rs602633	1	109821511	1	0.1033	0.0096	8.6e-27	0.0690024	0.142524	0.629196	GTEx_v7	Liver	ENSG00000134184.8	GSTM1	0.667981	1.38111	0.62863	0.947117	0.754976	19
rs602633	rs602633	1	109821511	1	0.1033	0.0096	8.6e-27	-0.1532	0.101458	0.133767	GTEx_v7	Liver	ENSG00000156097.8	GPR61	-1.48306	0.991792	0.134827	0.70757	0.0125259	19
rs602633	rs602633	1	109821511	1	0.1033	0.0096	8.6e-27	0.0137907	0.0700507	0.844117	GTEx_v7	Artery_Aorta	ENSG00000244716.2	RP11-20O24.4	0.133501	0.678242	0.843957	0.984772	0.184897	19
rs602633	rs602633	1	109821511	1	0.1033	0.0096	8.6e-27	0.119064	0.075656	0.116291	GTEx_v7	Muscle_Skeletal	ENSG00000134184.8	GSTM1	1.1526	0.740183	0.119426	0.692132	0.116081	19
rs602633	rs602633	1	109821511	1	0.1033	0.0096	8.6e-27	-0.0979044	0.0498569	0.0519565	GTEx_v7	Liver	ENSG00000031698.8	SARS	-0.947768	0.490613	0.0533838	0.541827	0.915082	19
rs602633	rs602633	1	109821511	1	0.1033	0.0096	8.6e-27	0.128546	0.100284	0.202461	GTEx_v7	Liver	ENSG00000162639.11	HENMT1	1.24439	0.977667	0.203082	0.77685	0.216827	19
rs602633	rs602633	1	109821511	1	0.1033	0.0096	8.6e-27	0.169998	0.0791685	0.0338696	GTEx_v7	Artery_Coronary	ENSG00000134201.6	GSTM5	1.64567	0.781505	0.0352239	0.463578	0.378931	19
rs602633	rs602633	1	109821511	1	0.1033	0.0096	8.6e-27	0.0791716	0.0617905	0.201017	GTEx_v7	Artery_Tibial	ENSG00000143028.7	SYPL2	0.766424	0.602391	0.203266	0.77685	0.00104159	19
rs602633	rs602633	1	109821511	1	0.1033	0.0096	8.6e-27	0.0248079	0.0610854	0.684861	GTEx_v7	Muscle_Skeletal	ENSG00000197106.6	SLC6A17	0.240154	0.591761	0.684868	0.955722	0.971339	19
rs602633	rs602633	1	109821511	1	0.1033	0.0096	8.6e-27	0.0519753	0.0462527	0.261766	GTEx_v7	Muscle_Skeletal	ENSG00000156097.8	GPR61	0.503149	0.450186	0.263718	0.828437	0.670643	19
rs602633	rs602633	1	109821511	1	0.1033	0.0096	8.6e-27	0.00500982	0.028723	0.861701	GTEx_v7	Artery_Aorta	ENSG00000134243.7	SORT1	0.0484978	0.278091	0.861555	0.988288	0.847573	19
rs602633	rs602633	1	109821511	1	0.1033	0.0096	8.6e-27	-0.193533	0.0533544	0.000333017	GTEx_v7	Artery_Tibial	ENSG00000134222.12	PSRC1	-1.8735	0.545056	0.000587614	0.0315177	0.00616626	19
rs602633	rs602633	1	109821511	1	0.1033	0.0096	8.6e-27	-0.0433511	0.122291	0.723621	GTEx_v7	Artery_Coronary	ENSG00000116299.12	KIAA1324	-0.419662	1.18449	0.723115	0.963352	0.157676	19
rs602633	rs602633	1	109821511	1	0.1033	0.0096	8.6e-27	0.061123	0.0426112	0.152422	GTEx_v7	Artery_Tibial	ENSG00000258634.2	RP4-773N10.4	0.591704	0.416149	0.155068	0.727424	0.19113	19
rs602633	rs602633	1	109821511	1	0.1033	0.0096	8.6e-27	-0.00671909	0.0583984	0.908601	GTEx_v7	Artery_Coronary	ENSG00000162636.11	FAM102B	-0.0650444	0.56536	0.908406	0.994956	0.773497	19
rs602633	rs602633	1	109821511	1	0.1033	0.0096	8.6e-27	-0.00264956	0.108945	0.980639	GTEx_v7	Liver	ENSG00000260246.1	AC000032.2	-0.0256492	1.05465	0.980597	0.999238	0.495427	19
rs602633	rs602633	1	109821511	1	0.1033	0.0096	8.6e-27	-0.0657247	0.0539246	0.223805	GTEx_v7	Artery_Tibial	ENSG00000162650.11	ATXN7L2	-0.636251	0.525357	0.225864	0.793708	0.00130222	19
rs602633	rs602633	1	109821511	1	0.1033	0.0096	8.6e-27	0.0362692	0.0622157	0.560231	GTEx_v7	Muscle_Skeletal	ENSG00000224965.1	KCNC4-AS1	0.351106	0.603165	0.560496	0.934927	0.591103	16
rs602633	rs602633	1	109821511	1	0.1033	0.0096	8.6e-27	-0.0154436	0.0278674	0.579748	GTEx_v7	Muscle_Skeletal	ENSG00000168710.13	AHCYL1	-0.149502	0.270129	0.579957	0.940151	0.576887	19
rs602633	rs602633	1	109821511	1	0.1033	0.0096	8.6e-27	0.0815046	0.0846277	0.337503	GTEx_v7	Liver	ENSG00000184371.9	CSF1	0.789009	0.822517	0.337427	0.866654	0.241117	19
rs602633	rs602633	1	109821511	1	0.1033	0.0096	8.6e-27	-0.120712	0.0977461	0.219365	GTEx_v7	Artery_Coronary	ENSG00000273382.1	RP5-1065J22.8	-1.16856	0.952447	0.21986	0.789703	0.774609	19
rs602633	rs602633	1	109821511	1	0.1033	0.0096	8.6e-27	-0.0201147	0.0398399	0.613984	GTEx_v7	Artery_Tibial	ENSG00000181754.6	AMIGO1	-0.194721	0.386096	0.614027	0.945617	0.128671	19
rs602633	rs602633	1	109821511	1	0.1033	0.0096	8.6e-27	-0.0695112	0.0912675	0.447121	GTEx_v7	Artery_Aorta	ENSG00000134202.6	GSTM3	-0.672906	0.885729	0.447422	0.90532	0.30398	19
rs602633	rs602633	1	109821511	1	0.1033	0.0096	8.6e-27	-0.0218639	0.0327222	0.50439	GTEx_v7	Muscle_Skeletal	ENSG00000162650.11	ATXN7L2	-0.211654	0.317379	0.504847	0.923787	0.235411	19
rs602633	rs602633	1	109821511	1	0.1033	0.0096	8.6e-27	0.143064	0.0659632	0.0321529	GTEx_v7	Artery_Coronary	ENSG00000116396.9	KCNC4	1.38494	0.651401	0.0334959	0.457379	0.676622	16
rs602633	rs602633	1	109821511	1	0.1033	0.0096	8.6e-27	0.0287442	0.0582651	0.622032	GTEx_v7	Muscle_Skeletal	ENSG00000162641.14	AKNAD1	0.278259	0.56463	0.622142	0.94655	0.848493	19
rs602633	rs602633	1	109821511	1	0.1033	0.0096	8.6e-27	-0.0349946	0.124274	0.778763	GTEx_v7	Artery_Coronary	ENSG00000186086.12	NBPF6	-0.338767	1.20345	0.77833	0.973426	0.283648	18
rs602633	rs602633	1	109821511	1	0.1033	0.0096	8.6e-27	0.111331	0.039319	0.00507311	GTEx_v7	Artery_Aorta	ENSG00000174151.10	CYB561D1	1.07774	0.393586	0.00617641	0.176462	0.174959	19
rs602633	rs602633	1	109821511	1	0.1033	0.0096	8.6e-27	0.0431579	0.0387847	0.266646	GTEx_v7	Artery_Tibial	ENSG00000134186.7	PRPF38B	0.417792	0.377459	0.268357	0.833361	0.784409	19
rs602633	rs602633	1	109821511	1	0.1033	0.0096	8.6e-27	0.00984667	0.0313225	0.753399	GTEx_v7	Muscle_Skeletal	ENSG00000134243.7	SORT1	0.0953211	0.303348	0.753346	0.969747	0.138361	19
rs602633	rs602633	1	109821511	1	0.1033	0.0096	8.6e-27	0.0432776	0.0651098	0.506728	GTEx_v7	Artery_Tibial	ENSG00000186086.12	NBPF6	0.418951	0.6315	0.50706	0.923787	0.175378	18
rs602633	rs602633	1	109821511	1	0.1033	0.0096	8.6e-27	0.0743096	0.070608	0.293396	GTEx_v7	Artery_Tibial	ENSG00000162641.14	AKNAD1	0.719357	0.686785	0.294903	0.845399	0.280718	19
rs602633	rs602633	1	109821511	1	0.1033	0.0096	8.6e-27	-0.300112	0.0899709	0.0011435	GTEx_v7	Liver	ENSG00000162650.11	ATXN7L2	-2.90525	0.911855	0.00144213	0.0650734	0.0420331	19
rs602633	rs602633	1	109821511	1	0.1033	0.0096	8.6e-27	-0.00777475	0.0682131	0.909362	GTEx_v7	Artery_Aorta	ENSG00000121957.8	GPSM2	-0.0752638	0.660377	0.909261	0.994956	0.42147	19
rs602633	rs602633	1	109821511	1	0.1033	0.0096	8.6e-27	-0.0130039	0.059732	0.828046	GTEx_v7	Artery_Coronary	ENSG00000215717.5	TMEM167B	-0.125885	0.578356	0.827694	0.983122	0.310675	19
rs602633	rs602633	1	109821511	1	0.1033	0.0096	8.6e-27	-0.00804363	0.037223	0.829019	GTEx_v7	Muscle_Skeletal	ENSG00000121940.11	CLCC1	-0.0778667	0.360411	0.828949	0.98341	0.707166	19
rs602633	rs602633	1	109821511	1	0.1033	0.0096	8.6e-27	0.0205393	0.044464	0.644444	GTEx_v7	Artery_Tibial	ENSG00000197106.6	SLC6A17	0.198832	0.430832	0.644436	0.952137	0.659492	19
rs602633	rs602633	1	109821511	1	0.1033	0.0096	8.6e-27	0.0847018	0.0741017	0.25429	GTEx_v7	Artery_Aorta	ENSG00000241361.4	SLC25A24P1	0.819959	0.721381	0.255683	0.821826	0.130681	13
rs602633	rs602633	1	109821511	1	0.1033	0.0096	8.6e-27	-0.0539008	0.0670219	0.422925	GTEx_v7	Artery_Coronary	ENSG00000116266.6	STXBP3	-0.521789	0.650618	0.422559	0.903027	0.611545	19
rs602633	rs602633	1	109821511	1	0.1033	0.0096	8.6e-27	0.00884166	0.0428221	0.836616	GTEx_v7	Artery_Aorta	ENSG00000181754.6	AMIGO1	0.0855921	0.414617	0.83645	0.984436	0.139494	19
rs602633	rs602633	1	109821511	1	0.1033	0.0096	8.6e-27	0.0404322	0.0770397	0.600247	GTEx_v7	Artery_Aorta	ENSG00000156097.8	GPR61	0.391406	0.746673	0.60014	0.942567	0.892351	19
rs602633	rs602633	1	109821511	1	0.1033	0.0096	8.6e-27	-0.0681172	0.0813112	0.403111	GTEx_v7	Artery_Aorta	ENSG00000197106.6	SLC6A17	-0.659411	0.789518	0.403601	0.897091	0.536773	19
rs602633	rs602633	1	109821511	1	0.1033	0.0096	8.6e-27	0.0638299	0.0807631	0.430959	GTEx_v7	Artery_Coronary	ENSG00000162650.11	ATXN7L2	0.617908	0.783937	0.430573	0.904875	0.0720573	19
rs602633	rs602633	1	109821511	1	0.1033	0.0096	8.6e-27	0.0648633	0.0467453	0.167922	GTEx_v7	Liver	ENSG00000197780.5	TAF13	0.627912	0.456267	0.168761	0.745452	0.800509	19
rs602633	rs602633	1	109821511	1	0.1033	0.0096	8.6e-27	-0.341403	0.057601	6.39485e-09	GTEx_v7	Muscle_Skeletal	ENSG00000134222.12	PSRC1	-3.30497	0.636603	2.08533e-07	7.42668e-05	0.000614306	19
rs602633	rs602633	1	109821511	1	0.1033	0.0096	8.6e-27	0.0379329	0.0575222	0.510915	GTEx_v7	Liver	ENSG00000121940.11	CLCC1	0.367211	0.557891	0.510401	0.923787	0.16996	19
rs602633	rs602633	1	109821511	1	0.1033	0.0096	8.6e-27	-0.162563	0.0733207	0.0276601	GTEx_v7	Artery_Aorta	ENSG00000228703.1	RP5-1160K1.6	-1.5737	0.724695	0.0298909	0.435198	0.753263	19
rs602633	rs602633	1	109821511	1	0.1033	0.0096	8.6e-27	0.0888172	0.0718132	0.218666	GTEx_v7	Liver	ENSG00000174151.10	CYB561D1	0.859799	0.699768	0.219187	0.789703	0.0743706	19
rs602633	rs602633	1	109821511	1	0.1033	0.0096	8.6e-27	0.0403285	0.0387474	0.298558	GTEx_v7	Muscle_Skeletal	ENSG00000168765.11	GSTM4	0.390402	0.376846	0.300216	0.846047	0.357098	19
rs602633	rs602633	1	109821511	1	0.1033	0.0096	8.6e-27	-0.036248	0.0898917	0.687519	GTEx_v7	Artery_Coronary	ENSG00000168765.11	GSTM4	-0.3509	0.870811	0.686979	0.95634	0.621969	19
rs602633	rs602633	1	109821511	1	0.1033	0.0096	8.6e-27	-0.0264775	0.0482522	0.584253	GTEx_v7	Artery_Coronary	ENSG00000197780.5	TAF13	-0.256317	0.467714	0.583679	0.941285	0.662875	19
rs602633	rs602633	1	109821511	1	0.1033	0.0096	8.6e-27	0.145506	0.0995496	0.146566	GTEx_v7	Artery_Coronary	ENSG00000143028.7	SYPL2	1.40858	0.972544	0.147521	0.720396	0.00186031	19
rs602633	rs602633	1	109821511	1	0.1033	0.0096	8.6e-27	-0.121759	0.0794904	0.128307	GTEx_v7	Liver	ENSG00000121957.8	GPSM2	-1.17869	0.777268	0.129404	0.701024	0.0281444	19
rs602633	rs602633	1	109821511	1	0.1033	0.0096	8.6e-27	0.000979716	0.0332436	0.976507	GTEx_v7	Artery_Tibial	ENSG00000085433.11	WDR47	0.00948418	0.321817	0.976489	0.99898	0.896164	19
rs602633	rs602633	1	109821511	1	0.1033	0.0096	8.6e-27	-0.0225651	0.126209	0.858413	GTEx_v7	Liver	ENSG00000228703.1	RP5-1160K1.6	-0.218442	1.22194	0.858121	0.987227	0.197579	19
rs602633	rs602633	1	109821511	1	0.1033	0.0096	8.6e-27	0.0125069	0.0335941	0.709859	GTEx_v7	Muscle_Skeletal	ENSG00000162636.11	FAM102B	0.121074	0.325404	0.709839	0.960625	0.35168	19
rs602633	rs602633	1	109821511	1	0.1033	0.0096	8.6e-27	0.0365519	0.0844042	0.665777	GTEx_v7	Liver	ENSG00000143093.10	STRIP1	0.353842	0.81774	0.665227	0.952971	0.614395	19
rs602633	rs602633	1	109821511	1	0.1033	0.0096	8.6e-27	-0.0704265	0.0542291	0.194758	GTEx_v7	Muscle_Skeletal	ENSG00000273382.1	RP5-1065J22.8	-0.681767	0.528777	0.197284	0.771248	0.407167	19
rs602633	rs602633	1	109821511	1	0.1033	0.0096	8.6e-27	-0.0190863	0.0250868	0.447329	GTEx_v7	Artery_Tibial	ENSG00000134243.7	SORT1	-0.184766	0.24346	0.447903	0.90532	0.468061	19
rs602633	rs602633	1	109821511	1	0.1033	0.0096	8.6e-27	0.0498038	0.046987	0.289965	GTEx_v7	Artery_Tibial	ENSG00000143093.10	STRIP1	0.482128	0.457061	0.291497	0.845399	0.654603	19
rs602633	rs602633	1	109821511	1	0.1033	0.0096	8.6e-27	0.00640946	0.0276192	0.816599	GTEx_v7	Muscle_Skeletal	ENSG00000215717.5	TMEM167B	0.062047	0.267431	0.816529	0.978458	0.329512	19
rs602633	rs602633	1	109821511	1	0.1033	0.0096	8.6e-27	0.00411648	0.0305633	0.892944	GTEx_v7	Artery_Tibial	ENSG00000116396.9	KCNC4	0.0398498	0.295892	0.892868	0.993311	0.292777	16
rs602633	rs602633	1	109821511	1	0.1033	0.0096	8.6e-27	0.188088	0.0605988	0.00216713	GTEx_v7	Artery_Aorta	ENSG00000143028.7	SYPL2	1.82079	0.610546	0.0028615	0.108823	0.000900678	19
rs602633	rs602633	1	109821511	1	0.1033	0.0096	8.6e-27	0.0121121	0.0362463	0.738585	GTEx_v7	Artery_Aorta	ENSG00000197780.5	TAF13	0.117252	0.351053	0.73838	0.966404	0.411795	19
rs602633	rs602633	1	109821511	1	0.1033	0.0096	8.6e-27	0.0244287	0.0395916	0.537553	GTEx_v7	Muscle_Skeletal	ENSG00000184371.9	CSF1	0.236483	0.383898	0.537891	0.930811	0.417431	19
rs602633	rs602633	1	109821511	1	0.1033	0.0096	8.6e-27	-0.0185761	0.0322115	0.564553	GTEx_v7	Artery_Tibial	ENSG00000174151.10	CYB561D1	-0.179827	0.312272	0.564706	0.937748	0.590446	19
rs602633	rs602633	1	109821511	1	0.1033	0.0096	8.6e-27	-0.051529	0.0345979	0.137372	GTEx_v7	Artery_Tibial	ENSG00000031698.8	SARS	-0.498829	0.338119	0.140131	0.711989	0.164792	19
rs602633	rs602633	1	109821511	1	0.1033	0.0096	8.6e-27	-0.0220583	0.031883	0.489409	GTEx_v7	Muscle_Skeletal	ENSG00000143028.7	SYPL2	-0.213536	0.309282	0.489926	0.923787	0.00188746	19
rs602633	rs602633	1	109821511	1	0.1033	0.0096	8.6e-27	-0.0103933	0.0476147	0.827317	GTEx_v7	Muscle_Skeletal	ENSG00000121957.8	GPSM2	-0.100613	0.461031	0.827247	0.983122	0.245481	19
rs602633	rs602633	1	109821511	1	0.1033	0.0096	8.6e-27	-0.199475	0.0906639	0.0297944	GTEx_v7	Artery_Coronary	ENSG00000134222.12	PSRC1	-1.93103	0.895834	0.0311179	0.440102	0.0362483	19
rs602633	rs602633	1	109821511	1	0.1033	0.0096	8.6e-27	-0.0687071	0.0531355	0.198562	GTEx_v7	Liver	ENSG00000065135.7	GNAI3	-0.665122	0.518081	0.199205	0.77399	0.10254	19
rs602633	rs602633	1	109821511	1	0.1033	0.0096	8.6e-27	-0.0580802	0.0472692	0.22008	GTEx_v7	Artery_Tibial	ENSG00000121957.8	GPSM2	-0.562248	0.460565	0.22217	0.791411	0.938097	19
rs602633	rs602633	1	109821511	1	0.1033	0.0096	8.6e-27	0.00599307	0.0340806	0.860496	GTEx_v7	Muscle_Skeletal	ENSG00000116266.6	STXBP3	0.0580162	0.329963	0.86043	0.987979	0.317693	19
rs602633	rs602633	1	109821511	1	0.1033	0.0096	8.6e-27	-0.196726	0.066814	0.0034721	GTEx_v7	Artery_Tibial	ENSG00000134202.6	GSTM3	-1.90441	0.670573	0.00451161	0.147843	0.108851	19
rs602633	rs602633	1	109821511	1	0.1033	0.0096	8.6e-27	-0.0827057	0.0541582	0.127478	GTEx_v7	Muscle_Skeletal	ENSG00000221986.2	MYBPHL	-0.800636	0.529534	0.130543	0.703477	0.382839	19
rs602633	rs602633	1	109821511	1	0.1033	0.0096	8.6e-27	-0.0853881	0.0648109	0.190291	GTEx_v7	Artery_Coronary	ENSG00000116337.11	AMPD2	-0.826603	0.63209	0.190965	0.765678	0.197813	19
rs602633	rs602633	1	109821511	1	0.1033	0.0096	8.6e-27	-0.0341632	0.0330006	0.301151	GTEx_v7	Muscle_Skeletal	ENSG00000181754.6	AMIGO1	-0.330718	0.320939	0.302789	0.847238	0.0657738	19
rs602633	rs602633	1	109821511	1	0.1033	0.0096	8.6e-27	-0.0484383	0.0335561	0.149854	GTEx_v7	Artery_Tibial	ENSG00000197780.5	TAF13	-0.468909	0.327751	0.15252	0.726259	0.295134	19
rs602633	rs602633	1	109821511	1	0.1033	0.0096	8.6e-27	0.078137	0.0542194	0.151004	GTEx_v7	Artery_Aorta	ENSG00000162650.11	ATXN7L2	0.756409	0.52956	0.153185	0.726291	0.041686	19
rs602633	rs602633	1	109821511	1	0.1033	0.0096	8.6e-27	-0.144826	0.0914282	0.115906	GTEx_v7	Liver	ENSG00000273382.1	RP5-1065J22.8	-1.40199	0.894613	0.117079	0.688005	0.424104	19
rs602633	rs602633	1	109821511	1	0.1033	0.0096	8.6e-27	-0.976061	0.0788587	6.06452e-23	GTEx_v7	Liver	ENSG00000134243.7	SORT1	-9.4488	1.16355	4.63586e-16	2.63572e-12	0.000341189	19
rs602633	rs602633	1	109821511	1	0.1033	0.0096	8.6e-27	0.0565063	0.0465459	0.226083	GTEx_v7	Artery_Aorta	ENSG00000215717.5	TMEM167B	0.547012	0.453448	0.227687	0.794913	0.372547	19
rs602633	rs602633	1	109821511	1	0.1033	0.0096	8.6e-27	-0.0705411	0.0691871	0.3087	GTEx_v7	Artery_Tibial	ENSG00000116299.12	KIAA1324	-0.682876	0.672768	0.310094	0.85184	0.0113019	19
rs602633	rs602633	1	109821511	1	0.1033	0.0096	8.6e-27	0.0342661	0.0968288	0.724074	GTEx_v7	Artery_Coronary	ENSG00000221986.2	MYBPHL	0.331714	0.937862	0.72357	0.963352	0.617483	19
rs602633	rs602633	1	109821511	1	0.1033	0.0096	8.6e-27	-0.017089	0.0902264	0.849957	GTEx_v7	Artery_Aorta	ENSG00000186150.3	UBL4B	-0.165431	0.873576	0.849801	0.985581	0.920956	19
rs602633	rs602633	1	109821511	1	0.1033	0.0096	8.6e-27	0.0891525	0.0935911	0.341876	GTEx_v7	Artery_Aorta	ENSG00000116299.12	KIAA1324	0.863045	0.909556	0.34269	0.868183	0.202967	19
rs602633	rs602633	1	109821511	1	0.1033	0.0096	8.6e-27	-0.0299675	0.117151	0.798556	GTEx_v7	Liver	ENSG00000270066.2	SCARNA2	-0.290102	1.13441	0.798159	0.975585	0.133904	19
rs602633	rs602633	1	109821511	1	0.1033	0.0096	8.6e-27	-0.47595	0.0341184	1.1468e-36	GTEx_v7	Muscle_Skeletal	ENSG00000143126.7	CELSR2	-4.60745	0.540769	1.59285e-17	1.81123e-13	1.48811e-07	19
rs602633	rs602633	1	109821511	1	0.1033	0.0096	8.6e-27	-0.0681561	0.0944291	0.471901	GTEx_v7	Artery_Coronary	ENSG00000121957.8	GPSM2	-0.659788	0.916179	0.471432	0.916507	0.863912	19
rs602633	rs602633	1	109821511	1	0.1033	0.0096	8.6e-27	0.0958191	0.0439321	0.0312138	GTEx_v7	Artery_Coronary	ENSG00000213366.8	GSTM2	0.927581	0.433935	0.032549	0.449638	0.413506	19
rs602633	rs602633	1	109821511	1	0.1033	0.0096	8.6e-27	0.0247049	0.0945668	0.794155	GTEx_v7	Artery_Aorta	ENSG00000162641.14	AKNAD1	0.239157	0.915728	0.793965	0.975122	0.605839	19
rs602633	rs602633	1	109821511	1	0.1033	0.0096	8.6e-27	0.1245	0.0443203	0.00542602	GTEx_v7	Artery_Aorta	ENSG00000143093.10	STRIP1	1.20523	0.443424	0.00656769	0.182297	0.305085	19
rs602633	rs602633	1	109821511	1	0.1033	0.0096	8.6e-27	0.00379795	0.0871327	0.965273	GTEx_v7	Artery_Aorta	ENSG00000270066.2	SCARNA2	0.0367662	0.843499	0.965233	0.998064	0.488233	19
rs602633	rs602633	1	109821511	1	0.1033	0.0096	8.6e-27	0.0907611	0.112979	0.423418	GTEx_v7	Liver	ENSG00000134201.6	GSTM5	0.878617	1.09674	0.423065	0.903027	0.356935	19
rs602633	rs602633	1	109821511	1	0.1033	0.0096	8.6e-27	-0.0689352	0.0675384	0.307987	GTEx_v7	Muscle_Skeletal	ENSG00000186150.3	UBL4B	-0.66733	0.656743	0.309572	0.851608	0.0662378	19
rs602633	rs602633	1	109821511	1	0.1033	0.0096	8.6e-27	-0.0292323	0.0557507	0.600404	GTEx_v7	Artery_Tibial	ENSG00000273382.1	RP5-1065J22.8	-0.282985	0.540337	0.600475	0.942626	0.328173	19
rs602633	rs602633	1	109821511	1	0.1033	0.0096	8.6e-27	0.0398915	0.122556	0.745397	GTEx_v7	Artery_Coronary	ENSG00000186150.3	UBL4B	0.386171	1.18695	0.744918	0.967494	0.14134	19
rs602633	rs602633	1	109821511	1	0.1033	0.0096	8.6e-27	-0.0782075	0.0815934	0.33853	GTEx_v7	Artery_Tibial	ENSG00000224965.1	KCNC4-AS1	-0.757091	0.792996	0.339718	0.866654	0.316966	16
rs602633	rs602633	1	109821511	1	0.1033	0.0096	8.6e-27	0.0442406	0.0265848	0.0970622	GTEx_v7	Artery_Tibial	ENSG00000143106.8	PSMA5	0.428273	0.260415	0.100056	0.663406	0.929791	19
rs602633	rs602633	1	109821511	1	0.1033	0.0096	8.6e-27	0.054485	0.0538281	0.312018	GTEx_v7	Muscle_Skeletal	ENSG00000162639.11	HENMT1	0.527444	0.523386	0.313572	0.853027	0.87233	19
rs602633	rs602633	1	109821511	1	0.1033	0.0096	8.6e-27	-0.00115899	0.1387	0.993347	GTEx_v7	Artery_Coronary	ENSG00000224965.1	KCNC4-AS1	-0.0112197	1.34269	0.993333	0.999258	0.25304	16
rs602633	rs602633	1	109821511	1	0.1033	0.0096	8.6e-27	-0.0448604	0.0950325	0.637783	GTEx_v7	Artery_Coronary	ENSG00000197106.6	SLC6A17	-0.434273	0.920851	0.637213	0.950214	0.82302	19
rs602633	rs602633	1	109821511	1	0.1033	0.0096	8.6e-27	-0.0878855	0.0491698	0.0745891	GTEx_v7	Muscle_Skeletal	ENSG00000244716.2	RP11-20O24.4	-0.850779	0.482512	0.077862	0.613137	0.0783336	19
rs602633	rs602633	1	109821511	1	0.1033	0.0096	8.6e-27	-0.00083121	0.0863644	0.992327	GTEx_v7	Artery_Tibial	ENSG00000134184.8	GSTM1	-0.00804656	0.836055	0.992321	0.999258	0.179721	19
rs602633	rs602633	1	109821511	1	0.1033	0.0096	8.6e-27	-0.111263	0.0552487	0.0452715	GTEx_v7	Artery_Aorta	ENSG00000134222.12	PSRC1	-1.07709	0.544124	0.0477611	0.521512	0.0440714	19
rs602633	rs602633	1	109821511	1	0.1033	0.0096	8.6e-27	0.0877592	0.124091	0.480851	GTEx_v7	Liver	ENSG00000116299.12	KIAA1324	0.849557	1.20386	0.480378	0.922751	0.114292	19
rs602633	rs602633	1	109821511	1	0.1033	0.0096	8.6e-27	0.0415327	0.04247	0.330161	GTEx_v7	Artery_Coronary	ENSG00000134243.7	SORT1	0.402059	0.412827	0.330098	0.862289	0.136894	19
rs602633	rs602633	1	109821511	1	0.1033	0.0096	8.6e-27	0.0837528	0.112046	0.456296	GTEx_v7	Artery_Coronary	ENSG00000162641.14	AKNAD1	0.810773	1.08728	0.455855	0.907594	0.604194	19
rs602633	rs602633	1	109821511	1	0.1033	0.0096	8.6e-27	0.0367003	0.0496314	0.460436	GTEx_v7	Artery_Aorta	ENSG00000162639.11	HENMT1	0.355279	0.481592	0.460686	0.908737	0.912178	19
rs602633	rs602633	1	109821511	1	0.1033	0.0096	8.6e-27	0.101168	0.134314	0.452856	GTEx_v7	Artery_Coronary	ENSG00000270066.2	SCARNA2	0.979361	1.30341	0.452423	0.906412	0.670525	19
rs602633	rs602633	1	109821511	1	0.1033	0.0096	8.6e-27	0.0107634	0.044999	0.81111	GTEx_v7	Artery_Tibial	ENSG00000184371.9	CSF1	0.104196	0.435722	0.811003	0.978312	0.441418	19
rs602633	rs602633	1	109821511	1	0.1033	0.0096	8.6e-27	-0.06078	0.0472135	0.199358	GTEx_v7	Artery_Aorta	ENSG00000168710.13	AHCYL1	-0.588383	0.460312	0.201169	0.776266	0.479649	19
rs602633	rs602633	1	109821511	1	0.1033	0.0096	8.6e-27	0.0528932	0.072004	0.462997	GTEx_v7	Muscle_Skeletal	ENSG00000270066.2	SCARNA2	0.512035	0.69866	0.463631	0.910081	0.161001	19
rs602633	rs602633	1	109821511	1	0.1033	0.0096	8.6e-27	-0.0309184	0.0187005	0.0990002	GTEx_v7	Muscle_Skeletal	ENSG00000143106.8	PSMA5	-0.299307	0.183155	0.102223	0.671952	0.201902	19
rs602633	rs602633	1	109821511	1	0.1033	0.0096	8.6e-27	0.0826561	0.0966778	0.393522	GTEx_v7	Artery_Aorta	ENSG00000225113.1	RP5-1160K1.3	0.800156	0.938843	0.394059	0.893311	0.436548	19
rs602633	rs602633	1	109821511	1	0.1033	0.0096	8.6e-27	0.0356287	0.0386324	0.357432	GTEx_v7	Artery_Aorta	ENSG00000065135.7	GNAI3	0.344905	0.375354	0.358158	0.876692	0.906991	19
rs602633	rs602633	1	109821511	1	0.1033	0.0096	8.6e-27	0.120342	0.104844	0.252316	GTEx_v7	Artery_Aorta	ENSG00000134184.8	GSTM1	1.16498	1.0207	0.253727	0.821369	0.439661	19
rs602633	rs602633	1	109821511	1	0.1033	0.0096	8.6e-27	-0.0250475	0.0339112	0.460943	GTEx_v7	Artery_Aorta	ENSG00000143106.8	PSMA5	-0.242473	0.329051	0.461191	0.908737	0.400622	19
rs602633	rs602633	1	109821511	1	0.1033	0.0096	8.6e-27	0.0740201	0.0575212	0.200737	GTEx_v7	Artery_Coronary	ENSG00000168710.13	AHCYL1	0.716555	0.560804	0.201346	0.776266	0.291481	19
rs602633	rs602633	1	109821511	1	0.1033	0.0096	8.6e-27	0.0314106	0.0366264	0.392071	GTEx_v7	Artery_Aorta	ENSG00000213366.8	GSTM2	0.304072	0.355688	0.392616	0.891702	0.0496039	19
rs602633	rs602633	1	109821511	1	0.1033	0.0096	8.6e-27	-0.11646	0.0664318	0.0822545	GTEx_v7	Artery_Coronary	ENSG00000162639.11	HENMT1	-1.1274	0.651575	0.0835832	0.626247	0.485328	19
rs602633	rs602633	1	109821511	1	0.1033	0.0096	8.6e-27	-0.0694594	0.116927	0.553642	GTEx_v7	Liver	ENSG00000224965.1	KCNC4-AS1	-0.672405	1.13364	0.553089	0.933408	0.0176746	16
rs602633	rs602633	1	109821511	1	0.1033	0.0096	8.6e-27	0.0466508	0.0431689	0.280464	GTEx_v7	Muscle_Skeletal	ENSG00000213366.8	GSTM2	0.451605	0.420001	0.282263	0.844993	0.541416	19
rs602633	rs602633	1	109821511	1	0.1033	0.0096	8.6e-27	0.0508497	0.0507958	0.317923	GTEx_v7	Artery_Aorta	ENSG00000184371.9	CSF1	0.492253	0.493854	0.318882	0.855474	0.750984	19
rs602633	rs602633	1	109821511	1	0.1033	0.0096	8.6e-27	-0.175922	0.0475358	0.000330179	GTEx_v7	Liver	ENSG00000143106.8	PSMA5	-1.70302	0.486628	0.000465899	0.0277368	0.166917	19
rs602633	rs602633	1	109821511	1	0.1033	0.0096	8.6e-27	0.167298	0.134673	0.216651	GTEx_v7	Liver	ENSG00000134183.7	GNAT2	1.61954	1.31237	0.217182	0.788738	0.672251	19
rs602633	rs602633	1	109821511	1	0.1033	0.0096	8.6e-27	-0.0495277	0.0297453	0.0966398	GTEx_v7	Muscle_Skeletal	ENSG00000085433.11	WDR47	-0.479455	0.291378	0.0998716	0.663406	0.538499	19
rs602633	rs602633	1	109821511	1	0.1033	0.0096	8.6e-27	-0.106736	0.103099	0.302711	GTEx_v7	Artery_Coronary	ENSG00000228703.1	RP5-1160K1.6	-1.03326	1.00266	0.302767	0.847238	0.165595	19
rs602633	rs602633	1	109821511	1	0.1033	0.0096	8.6e-27	-1.00913	0.0898509	2.94944e-20	GTEx_v7	Liver	ENSG00000134222.12	PSRC1	-9.76893	1.25729	7.85762e-15	2.9783e-11	0.0081432	19
rs602633	rs602633	1	109821511	1	0.1033	0.0096	8.6e-27	-0.082963	0.0284596	0.00374401	GTEx_v7	Muscle_Skeletal	ENSG00000197780.5	TAF13	-0.803127	0.285435	0.00489764	0.155128	0.0681772	19
rs602633	rs602633	1	109821511	1	0.1033	0.0096	8.6e-27	0.0266111	0.0433313	0.539565	GTEx_v7	Artery_Tibial	ENSG00000162639.11	HENMT1	0.25761	0.420153	0.539788	0.931482	0.169889	19
rs602633	rs602633	1	109821511	1	0.1033	0.0096	8.6e-27	-0.793368	0.0854989	1.15958e-15	GTEx_v7	Liver	ENSG00000143126.7	CELSR2	-7.68023	1.09292	2.10674e-12	4.79115e-09	0.0023423	19
rs602633	rs602633	1	109821511	1	0.1033	0.0096	8.6e-27	0.0498902	0.08033	0.534997	GTEx_v7	Artery_Tibial	ENSG00000225113.1	RP5-1160K1.3	0.482964	0.778932	0.535236	0.930347	0.73114	19
rs602633	rs602633	1	109821511	1	0.1033	0.0096	8.6e-27	0.0622281	0.0441959	0.160573	GTEx_v7	Artery_Aorta	ENSG00000143126.7	CELSR2	0.602402	0.431487	0.162683	0.73973	0.00334948	19
rs602633	rs602633	1	109821511	1	0.1033	0.0096	8.6e-27	0.0903937	0.0443799	0.0422891	GTEx_v7	Muscle_Skeletal	ENSG00000258634.2	RP4-773N10.4	0.87506	0.43725	0.0453623	0.509699	0.00836824	19
rs602633	rs602633	1	109821511	1	0.1033	0.0096	8.6e-27	0.165684	0.142578	0.247617	GTEx_v7	Artery_Coronary	ENSG00000134184.8	GSTM1	1.60391	1.38826	0.247951	0.813929	0.884285	19
rs602633	rs602633	1	109821511	1	0.1033	0.0096	8.6e-27	0.00859827	0.026408	0.744944	GTEx_v7	Artery_Tibial	ENSG00000116337.11	AMPD2	0.0832359	0.255761	0.744845	0.967494	0.876413	19
rs602633	rs602633	1	109821511	1	0.1033	0.0096	8.6e-27	0.115254	0.0608365	0.0595014	GTEx_v7	Artery_Aorta	ENSG00000258634.2	RP4-773N10.4	1.11572	0.597988	0.0620706	0.574292	0.653226	19
rs602633	rs602633	1	109821511	1	0.1033	0.0096	8.6e-27	0.063139	0.0278888	0.0242441	GTEx_v7	Artery_Tibial	ENSG00000143126.7	CELSR2	0.61122	0.27589	0.0267291	0.41352	0.0038214	19
rs602633	rs602633	1	109821511	1	0.1033	0.0096	8.6e-27	0.0372347	0.0486083	0.444507	GTEx_v7	Artery_Aorta	ENSG00000162636.11	FAM102B	0.360452	0.471746	0.444819	0.904875	0.248888	19
rs602633	rs602633	1	109821511	1	0.1033	0.0096	8.6e-27	-0.0583862	0.0654432	0.373301	GTEx_v7	Artery_Aorta	ENSG00000273382.1	RP5-1065J22.8	-0.56521	0.635699	0.373941	0.882175	0.688305	19
rs602633	rs602633	1	109821511	1	0.1033	0.0096	8.6e-27	-0.015096	0.0725274	0.835484	GTEx_v7	Liver	ENSG00000116266.6	STXBP3	-0.146137	0.702236	0.835148	0.984436	0.81426	19
rs602633	rs602633	1	109821511	1	0.1033	0.0096	8.6e-27	0.0163294	0.0829732	0.844326	GTEx_v7	Liver	ENSG00000213366.8	GSTM2	0.158077	0.80336	0.844007	0.984772	0.931731	19
rs602633	rs602633	1	109821511	1	0.1033	0.0096	8.6e-27	0.137542	0.0903011	0.130467	GTEx_v7	Artery_Coronary	ENSG00000156097.8	GPR61	1.33148	0.882878	0.131525	0.703477	0.335427	19
rs602633	rs602633	1	109821511	1	0.1033	0.0096	8.6e-27	-0.00588199	0.0299831	0.844596	GTEx_v7	Artery_Tibial	ENSG00000116266.6	STXBP3	-0.0569409	0.290301	0.844497	0.984799	0.575433	19
rs602633	rs602633	1	109821511	1	0.1033	0.0096	8.6e-27	0.033318	0.0553124	0.547359	GTEx_v7	Artery_Tibial	ENSG00000156097.8	GPR61	0.322536	0.536292	0.547561	0.931892	0.896113	19
rs602633	rs602633	1	109821511	1	0.1033	0.0096	8.6e-27	0.0364388	0.0384972	0.344416	GTEx_v7	Muscle_Skeletal	ENSG00000134201.6	GSTM5	0.352747	0.374113	0.345737	0.869433	0.160402	19
rs602633	rs602633	1	109821511	1	0.1033	0.0096	8.6e-27	0.0588216	0.0362417	0.105324	GTEx_v7	Muscle_Skeletal	ENSG00000143093.10	STRIP1	0.569425	0.354808	0.10852	0.676884	0.122988	19
rs602633	rs602633	1	109821511	1	0.1033	0.0096	8.6e-27	-0.112101	0.059025	0.0600428	GTEx_v7	Artery_Coronary	ENSG00000031698.8	SARS	-1.0852	0.580226	0.0614417	0.572983	0.928166	19
rs602633	rs602633	1	109821511	1	0.1033	0.0096	8.6e-27	-0.063708	0.0666445	0.340177	GTEx_v7	Artery_Aorta	ENSG00000221986.2	MYBPHL	-0.616728	0.647696	0.341002	0.866654	0.295933	19
rs602633	rs602633	1	109821511	1	0.1033	0.0096	8.6e-27	-0.0369028	0.0455415	0.418658	GTEx_v7	Artery_Aorta	ENSG00000134186.7	PRPF38B	-0.357239	0.442115	0.419077	0.901871	0.433791	19
rs602633	rs602633	1	109821511	1	0.1033	0.0096	8.6e-27	-0.0908802	0.0744229	0.224512	GTEx_v7	Liver	ENSG00000116396.9	KCNC4	-0.87977	0.725078	0.224998	0.793676	0.668295	16
rs602633	rs602633	1	109821511	1	0.1033	0.0096	8.6e-27	0.0780139	0.137877	0.572607	GTEx_v7	Liver	ENSG00000225113.1	RP5-1160K1.3	0.755217	1.33657	0.572045	0.939027	0.964658	19
rs602633	rs602633	1	109821511	1	0.1033	0.0096	8.6e-27	-0.194208	0.0738725	0.00887595	GTEx_v7	Muscle_Skeletal	ENSG00000134202.6	GSTM3	-1.88004	0.73616	0.010654	0.25239	0.101881	19
rs602633	rs602633	1	109821511	1	0.1033	0.0096	8.6e-27	-0.0147856	0.0895063	0.869084	GTEx_v7	Artery_Coronary	ENSG00000134186.7	PRPF38B	-0.143133	0.866572	0.868809	0.988306	0.737429	19
rs602633	rs602633	1	109821511	1	0.1033	0.0096	8.6e-27	0.00768885	0.0377308	0.838622	GTEx_v7	Muscle_Skeletal	ENSG00000116337.11	AMPD2	0.0744322	0.36532	0.838553	0.984436	0.289388	19
rs602633	rs602633	1	109821511	1	0.1033	0.0096	8.6e-27	-0.0383538	0.0915097	0.675901	GTEx_v7	Liver	ENSG00000258634.2	RP4-773N10.4	-0.371286	0.886535	0.675358	0.954141	0.112423	19
rs602633	rs602633	1	109821511	1	0.1033	0.0096	8.6e-27	0.0813102	0.0742677	0.275881	GTEx_v7	Artery_Coronary	ENSG00000143093.10	STRIP1	0.787127	0.722663	0.276065	0.840831	0.942694	19
rs602633	rs602633	1	109821511	1	0.1033	0.0096	8.6e-27	-0.0279893	0.0437089	0.522397	GTEx_v7	Artery_Tibial	ENSG00000244716.2	RP11-20O24.4	-0.270952	0.423874	0.522676	0.927154	0.227336	19
rs602633	rs602633	1	109821511	1	0.1033	0.0096	8.6e-27	0.0233447	0.0458841	0.611432	GTEx_v7	Artery_Aorta	ENSG00000085433.11	WDR47	0.225989	0.444679	0.611308	0.944743	0.703215	19
rs602633	rs602633	1	109821511	1	0.1033	0.0096	8.6e-27	-0.0330785	0.032827	0.314377	GTEx_v7	Artery_Tibial	ENSG00000162636.11	FAM102B	-0.320218	0.319174	0.31573	0.854076	0.803738	19
rs602633	rs602633	1	109821511	1	0.1033	0.0096	8.6e-27	-0.0412461	0.0439301	0.349748	GTEx_v7	Artery_Coronary	ENSG00000065135.7	GNAI3	-0.399285	0.426883	0.349608	0.871871	0.254898	19
rs602633	rs602633	1	109821511	1	0.1033	0.0096	8.6e-27	-0.150956	0.109239	0.169661	GTEx_v7	Liver	ENSG00000181754.6	AMIGO1	-1.46134	1.06618	0.17049	0.747096	0.112284	19
rs602633	rs602633	1	109821511	1	0.1033	0.0096	8.6e-27	0.0206258	0.0393901	0.601076	GTEx_v7	Artery_Aorta	ENSG00000116396.9	KCNC4	0.199669	0.381769	0.600967	0.942626	0.206459	16
rs602633	rs602633	1	109821511	1	0.1033	0.0096	8.6e-27	0.069033	0.100931	0.495364	GTEx_v7	Liver	ENSG00000168765.11	GSTM4	0.668277	0.979039	0.494869	0.923787	0.622936	19
rs602633	rs602633	1	109821511	1	0.1033	0.0096	8.6e-27	-0.0104067	0.0725917	0.886096	GTEx_v7	Artery_Tibial	ENSG00000186150.3	UBL4B	-0.100742	0.702789	0.886016	0.992064	0.049819	19
rs602633	rs602633	1	109821511	1	0.1033	0.0096	8.6e-27	-0.0294524	0.0853691	0.730719	GTEx_v7	Liver	ENSG00000215717.5	TMEM167B	-0.285115	0.826844	0.730227	0.965289	0.655898	19
rs602633	rs602633	1	109821511	1	0.1033	0.0096	8.6e-27	0.027485	0.0292575	0.348223	GTEx_v7	Artery_Tibial	ENSG00000065135.7	GNAI3	0.26607	0.284306	0.349347	0.871871	0.305244	19
rs602633	rs602633	1	109821511	1	0.1033	0.0096	8.6e-27	-0.0398441	0.0633526	0.530065	GTEx_v7	Artery_Aorta	ENSG00000121940.11	CLCC1	-0.385712	0.614334	0.530099	0.928466	0.999572	19
rs602633	rs602633	1	109821511	1	0.1033	0.0096	8.6e-27	-0.0211791	0.0329263	0.520536	GTEx_v7	Artery_Tibial	ENSG00000168710.13	AHCYL1	-0.205025	0.319313	0.52082	0.92651	0.297072	19
rs602633	rs602633	1	109821511	1	0.1033	0.0096	8.6e-27	-0.0808614	0.0778319	0.30102	GTEx_v7	Artery_Coronary	ENSG00000121940.11	CLCC1	-0.782782	0.756959	0.301082	0.847123	0.0788281	19
rs602633	rs602633	1	109821511	1	0.1033	0.0096	8.6e-27	0.0252168	0.0701874	0.719565	GTEx_v7	Muscle_Skeletal	ENSG00000134183.7	GNAT2	0.244112	0.679831	0.719537	0.962829	0.10758	19
rs602633	rs602633	1	109821511	1	0.1033	0.0096	8.6e-27	-0.0342371	0.0414326	0.409081	GTEx_v7	Muscle_Skeletal	ENSG00000174151.10	CYB561D1	-0.331434	0.402271	0.409993	0.89749	0.251502	19
rs602633	rs602633	1	109821511	1	0.1033	0.0096	8.6e-27	-0.0994683	0.0704058	0.159165	GTEx_v7	Artery_Aorta	ENSG00000168765.11	GSTM4	-0.962907	0.687416	0.161285	0.735352	0.873219	19
rs602633	rs602633	1	109821511	1	0.1033	0.0096	8.6e-27	-0.045201	0.0340425	0.185253	GTEx_v7	Whole blood	ENSG00000228703.1	RP5-1160K1.6	-0.43757	0.332049	0.187575	0.761215	0.607343	19
rs602633	rs602633	1	109821511	1	0.1033	0.0096	8.6e-27	-0.0237802	0.0360093	0.509507	GTEx_v7	Whole blood	ENSG00000162650.11	ATXN7L2	-0.230205	0.349245	0.509799	0.923787	0.275422	19
rs602633	rs602633	1	109821511	1	0.1033	0.0096	8.6e-27	0.00152374	0.0581641	0.979117	GTEx_v7	Whole blood	ENSG00000116396.9	KCNC4	0.0147506	0.563062	0.9791	0.999238	0.0434764	16
rs602633	rs602633	1	109821511	1	0.1033	0.0096	8.6e-27	-0.00763017	0.0248011	0.758557	GTEx_v7	Whole blood	ENSG00000215717.5	TMEM167B	-0.0738642	0.240186	0.758441	0.971129	0.148198	19
rs602633	rs602633	1	109821511	1	0.1033	0.0096	8.6e-27	-0.0794844	0.0753199	0.292136	GTEx_v7	Whole blood	ENSG00000261055.1	RP11-195M16.3	-0.769452	0.732636	0.293602	0.845399	0.544064	19
rs602633	rs602633	1	109821511	1	0.1033	0.0096	8.6e-27	0.0200746	0.063259	0.751206	GTEx_v7	Whole blood	ENSG00000270066.2	SCARNA2	0.194333	0.612648	0.75109	0.969097	0.953476	19
rs602633	rs602633	1	109821511	1	0.1033	0.0096	8.6e-27	0.0490174	0.0329529	0.137926	GTEx_v7	Whole blood	ENSG00000162636.11	FAM102B	0.474515	0.322036	0.14062	0.713834	0.946768	19
rs602633	rs602633	1	109821511	1	0.1033	0.0096	8.6e-27	0.0205137	0.0561389	0.715061	GTEx_v7	Whole blood	ENSG00000221986.2	MYBPHL	0.198584	0.543768	0.714963	0.961713	0.408797	19
rs602633	rs602633	1	109821511	1	0.1033	0.0096	8.6e-27	0.0772739	0.0421024	0.0674327	GTEx_v7	Whole blood	ENSG00000143093.10	STRIP1	0.748053	0.41346	0.0704122	0.595298	0.387729	19
rs602633	rs602633	1	109821511	1	0.1033	0.0096	8.6e-27	-0.0424222	0.0390004	0.277578	GTEx_v7	Whole blood	ENSG00000168710.13	AHCYL1	-0.41067	0.379469	0.279154	0.842812	0.42122	19
rs602633	rs602633	1	109821511	1	0.1033	0.0096	8.6e-27	-0.190803	0.0785532	0.0157254	GTEx_v7	Whole blood	ENSG00000168765.11	GSTM4	-1.84708	0.779571	0.0178194	0.334916	0.335748	19
rs602633	rs602633	1	109821511	1	0.1033	0.0096	8.6e-27	-0.0626163	0.0702099	0.373145	GTEx_v7	Artery_Tibial	ENSG00000270066.2	SCARNA2	-0.60616	0.682	0.374112	0.882205	0.259072	19
rs602633	rs602633	1	109821511	1	0.1033	0.0096	8.6e-27	-0.0601627	0.0578314	0.298978	GTEx_v7	Artery_Tibial	ENSG00000228703.1	RP5-1160K1.6	-0.582408	0.56245	0.300443	0.846047	0.531704	19
rs602633	rs602633	1	109821511	1	0.1033	0.0096	8.6e-27	-0.0535415	0.0668478	0.423793	GTEx_v7	Whole blood	ENSG00000213366.8	GSTM2	-0.518311	0.648913	0.424443	0.90364	0.923706	19
rs602633	rs602633	1	109821511	1	0.1033	0.0096	8.6e-27	0.0270423	0.0455863	0.553483	GTEx_v7	Whole blood	ENSG00000121957.8	GPSM2	0.261784	0.44197	0.553642	0.933408	0.823217	19
rs602633	rs602633	1	109821511	1	0.1033	0.0096	8.6e-27	0.00158316	0.0306565	0.958846	GTEx_v7	Artery_Tibial	ENSG00000213366.8	GSTM2	0.0153258	0.296775	0.958815	0.997649	0.0545661	19
rs602633	rs602633	1	109821511	1	0.1033	0.0096	8.6e-27	-0.0193681	0.0276776	0.484606	GTEx_v7	Whole blood	ENSG00000143106.8	PSMA5	-0.187494	0.2685	0.484989	0.923767	0.165766	19
rs602633	rs602633	1	109821511	1	0.1033	0.0096	8.6e-27	0.0387001	0.038165	0.311151	GTEx_v7	Muscle_Skeletal	ENSG00000065135.7	GNAI3	0.374638	0.371095	0.312712	0.853027	0.735136	19
rs602633	rs602633	1	109821511	1	0.1033	0.0096	8.6e-27	0.00197306	0.0314034	0.949944	GTEx_v7	Whole blood	ENSG00000134186.7	PRPF38B	0.0191003	0.304007	0.949903	0.997222	0.834923	19
rs602633	rs602633	1	109821511	1	0.1033	0.0096	8.6e-27	-0.0324457	0.0488815	0.507554	GTEx_v7	Artery_Aorta	ENSG00000031698.8	SARS	-0.314092	0.474099	0.507649	0.923787	0.0873099	19
rs602633	rs602633	1	109821511	1	0.1033	0.0096	8.6e-27	0.0557967	0.0475617	0.241663	GTEx_v7	Whole blood	ENSG00000121940.11	CLCC1	0.540142	0.463151	0.24352	0.809408	0.956441	19
rs602633	rs602633	1	109821511	1	0.1033	0.0096	8.6e-27	0.0087344	0.118671	0.941455	GTEx_v7	Artery_Coronary	ENSG00000241361.4	SLC25A24P1	0.0845537	1.14883	0.941329	0.996529	0.321766	13
rs602633	rs602633	1	109821511	1	0.1033	0.0096	8.6e-27	0.200809	0.0779452	0.0104619	GTEx_v7	Whole blood	ENSG00000116299.12	KIAA1324	1.94394	0.775877	0.0122287	0.268961	0.000658959	19
rs602633	rs602633	1	109821511	1	0.1033	0.0096	8.6e-27	0.111356	0.06843	0.104654	GTEx_v7	Artery_Tibial	ENSG00000241361.4	SLC25A24P1	1.07799	0.669972	0.107616	0.675837	0.194781	13
rs602633	rs602633	1	109821511	1	0.1033	0.0096	8.6e-27	-0.132432	0.0603868	0.0290655	GTEx_v7	Whole blood	ENSG00000143028.7	SYPL2	-1.28201	0.596594	0.0316434	0.442904	0.579408	19
rs602633	rs602633	1	109821511	1	0.1033	0.0096	8.6e-27	0.0906376	0.0634812	0.15604	GTEx_v7	Liver	ENSG00000168710.13	AHCYL1	0.877421	0.619919	0.156957	0.731158	0.27137	19
rs602633	rs602633	1	109821511	1	0.1033	0.0096	8.6e-27	0.126427	0.0942153	0.180639	GTEx_v7	Whole blood	ENSG00000134184.8	GSTM1	1.22388	0.91912	0.182998	0.756504	0.584968	19
rs602633	rs602633	1	109821511	1	0.1033	0.0096	8.6e-27	-0.261081	0.129063	0.0454041	GTEx_v7	Artery_Coronary	ENSG00000134183.7	GNAT2	-2.52741	1.27129	0.046804	0.517712	0.118002	19
rs602633	rs602633	1	109821511	1	0.1033	0.0096	8.6e-27	-0.0186316	0.0435051	0.668747	GTEx_v7	Artery_Tibial	ENSG00000168765.11	GSTM4	-0.180364	0.421486	0.668707	0.952971	0.428589	19
rs602633	rs602633	1	109821511	1	0.1033	0.0096	8.6e-27	-0.0684071	0.0411252	0.0969735	GTEx_v7	Muscle_Skeletal	ENSG00000031698.8	SARS	-0.662218	0.402843	0.100205	0.664003	0.205464	19
rs602633	rs602633	1	109821511	1	0.1033	0.0096	8.6e-27	-0.0258873	0.0429073	0.546924	GTEx_v7	Artery_Aorta	ENSG00000116337.11	AMPD2	-0.250603	0.416018	0.546918	0.931874	0.774952	19
rs602633	rs602633	1	109821511	1	0.1033	0.0096	8.6e-27	0.0235114	0.0590048	0.691026	GTEx_v7	Artery_Coronary	ENSG00000085433.11	WDR47	0.227603	0.57159	0.690488	0.95823	0.910595	19
rs602633	rs602633	1	109821511	1	0.1033	0.0096	8.6e-27	0.0520461	0.0678483	0.444583	GTEx_v7	Liver	ENSG00000134186.7	PRPF38B	0.503834	0.658475	0.44418	0.904875	0.998484	19
rs602633	rs602633	1	109821511	1	0.1033	0.0096	8.6e-27	-0.159735	0.0796382	0.0472297	GTEx_v7	Artery_Coronary	ENSG00000181754.6	AMIGO1	-1.54632	0.78422	0.048633	0.523516	0.169402	19
rs602633	rs602633	1	109821511	1	0.1033	0.0096	8.6e-27	-0.0850584	0.0896166	0.344541	GTEx_v7	Artery_Coronary	ENSG00000184371.9	CSF1	-0.823411	0.870906	0.344421	0.868714	0.0194228	19
rs602633	rs2781553	1	110026989	0.0237185	0.0308	0.0088	0.0004949	-0.0348848	0.0614467	0.570644	GTEx_v7	Whole blood	ENSG00000227963.1	RP5-1074L1.1	-1.13262	2.0211	0.575207	0.940151		2
rs602633	rs2781553	1	110026989	0.0237185	0.0308	0.0088	0.0004949	0.00934365	0.061564	0.879439	GTEx_v7	Muscle_Skeletal	ENSG00000227963.1	RP5-1074L1.1	0.303365	2.00071	0.87948	0.990804		2
rs602633	rs2781553	1	110026989	0.0237185	0.0308	0.0088	0.0004949	-0.00600185	0.0480556	0.900826	GTEx_v7	Artery_Coronary	ENSG00000134248.9	LAMTOR5	-0.194865	1.56124	0.90067	0.994049		1
rs602633	rs2781553	1	110026989	0.0237185	0.0308	0.0088	0.0004949	0.0218291	0.0283156	0.441184	GTEx_v7	Muscle_Skeletal	ENSG00000162775.10	RBM15	0.708737	0.941375	0.451525	0.906239		2
rs602633	rs2781553	1	110026989	0.0237185	0.0308	0.0088	0.0004949	-0.0831424	0.0909636	0.362603	GTEx_v7	Liver	ENSG00000162775.10	RBM15	-2.69943	3.05241	0.376502	0.882205		2
rs602633	rs2781553	1	110026989	0.0237185	0.0308	0.0088	0.0004949	0.221861	0.124804	0.078077	GTEx_v7	Liver	ENSG00000227963.1	RP5-1074L1.1	7.20328	4.54478	0.112976	0.682963		2
rs602633	rs2781553	1	110026989	0.0237185	0.0308	0.0088	0.0004949	0.081213	0.121901	0.506603	GTEx_v7	Artery_Coronary	ENSG00000227963.1	RP5-1074L1.1	2.63679	4.02889	0.512809	0.923787		2
rs602633	rs2781553	1	110026989	0.0237185	0.0308	0.0088	0.0004949	-0.0149184	0.0459467	0.745577	GTEx_v7	Muscle_Skeletal	ENSG00000143125.5	PROK1	-0.484364	1.49818	0.746467	0.968185		1
rs602633	rs2781553	1	110026989	0.0237185	0.0308	0.0088	0.0004949	0.00271295	0.0380595	0.943218	GTEx_v7	Artery_Tibial	ENSG00000168679.13	SLC16A4	0.0880828	1.23595	0.943185	0.997021		1
rs602633	rs2781553	1	110026989	0.0237185	0.0308	0.0088	0.0004949	0.0863275	0.0806771	0.285802	GTEx_v7	Artery_Aorta	ENSG00000143125.5	PROK1	2.80284	2.73907	0.306174	0.850921		1
rs602633	rs2781553	1	110026989	0.0237185	0.0308	0.0088	0.0004949	0.0118552	0.0238972	0.620167	GTEx_v7	Artery_Tibial	ENSG00000134248.9	LAMTOR5	0.384909	0.783638	0.623298	0.94655		1
rs602633	rs2781553	1	110026989	0.0237185	0.0308	0.0088	0.0004949	0.0196339	0.0629423	0.755392	GTEx_v7	Artery_Aorta	ENSG00000162775.10	RBM15	0.637464	2.05168	0.756026	0.970024		2
rs602633	rs2781553	1	110026989	0.0237185	0.0308	0.0088	0.0004949	0.0110942	0.0454694	0.807671	GTEx_v7	Artery_Coronary	ENSG00000273373.1	RP5-1074L1.4	0.360201	1.47986	0.807694	0.978312		1
rs602633	rs2781553	1	110026989	0.0237185	0.0308	0.0088	0.0004949	-0.0027953	0.0986526	0.977421	GTEx_v7	Artery_Aorta	ENSG00000227963.1	RP5-1074L1.1	-0.0907565	3.20311	0.977396	0.999028		2
rs602633	rs2781553	1	110026989	0.0237185	0.0308	0.0088	0.0004949	0.00517142	0.0913582	0.954957	GTEx_v7	Artery_Coronary	ENSG00000224699.4	LAMTOR5-AS1	0.167903	2.96656	0.954865	0.997498		1
rs602633	rs2781553	1	110026989	0.0237185	0.0308	0.0088	0.0004949	0.100718	0.0784656	0.20021	GTEx_v7	Artery_Tibial	ENSG00000227963.1	RP5-1074L1.1	3.27006	2.71351	0.228162	0.794913		2
rs602633	rs2781553	1	110026989	0.0237185	0.0308	0.0088	0.0004949	-0.0136046	0.0396026	0.731372	GTEx_v7	Muscle_Skeletal	ENSG00000168679.13	SLC16A4	-0.441708	1.29198	0.732437	0.965342		1
rs602633	rs2781553	1	110026989	0.0237185	0.0308	0.0088	0.0004949	0.136076	0.085674	0.113687	GTEx_v7	Artery_Aorta	ENSG00000224699.4	LAMTOR5-AS1	4.41805	3.05464	0.148082	0.72082		1
rs602633	rs2781553	1	110026989	0.0237185	0.0308	0.0088	0.0004949	-0.0691906	0.037129	0.0630802	GTEx_v7	Muscle_Skeletal	ENSG00000224699.4	LAMTOR5-AS1	-2.24645	1.36571	0.0999914	0.663406		1
rs602633	rs2781553	1	110026989	0.0237185	0.0308	0.0088	0.0004949	-0.0381254	0.0256998	0.139408	GTEx_v7	Artery_Aorta	ENSG00000273373.1	RP5-1074L1.4	-1.23784	0.906267	0.171981	0.748661		1
rs602633	rs2781553	1	110026989	0.0237185	0.0308	0.0088	0.0004949	-0.0313432	0.0462513	0.498467	GTEx_v7	Artery_Tibial	ENSG00000162775.10	RBM15	-1.01764	1.52955	0.505849	0.923787		2
rs602633	rs2781553	1	110026989	0.0237185	0.0308	0.0088	0.0004949	-0.0861567	0.0630854	0.173456	GTEx_v7	Artery_Aorta	ENSG00000168679.13	SLC16A4	-2.7973	2.19864	0.203271	0.77685		1
rs602633	rs2781553	1	110026989	0.0237185	0.0308	0.0088	0.0004949	-0.0119428	0.0245475	0.62685	GTEx_v7	Muscle_Skeletal	ENSG00000273373.1	RP5-1074L1.4	-0.387753	0.80466	0.629888	0.947916		1
rs602633	rs2781553	1	110026989	0.0237185	0.0308	0.0088	0.0004949	0.105684	0.0792935	0.185202	GTEx_v7	Liver	ENSG00000224699.4	LAMTOR5-AS1	3.4313	2.75481	0.212924	0.781208		1
rs602633	rs2781553	1	110026989	0.0237185	0.0308	0.0088	0.0004949	-0.0547858	0.0982307	0.578116	GTEx_v7	Artery_Coronary	ENSG00000143125.5	PROK1	-1.77876	3.22955	0.581787	0.940471		1
rs602633	rs2781553	1	110026989	0.0237185	0.0308	0.0088	0.0004949	0.0658114	0.0651384	0.313097	GTEx_v7	Artery_Tibial	ENSG00000224699.4	LAMTOR5-AS1	2.13673	2.20123	0.331699	0.864123		1
rs602633	rs2781553	1	110026989	0.0237185	0.0308	0.0088	0.0004949	0.0196045	0.0231796	0.398312	GTEx_v7	Artery_Tibial	ENSG00000273373.1	RP5-1074L1.4	0.63651	0.774246	0.411018	0.897587		1
rs602633	rs2781553	1	110026989	0.0237185	0.0308	0.0088	0.0004949	-0.0441479	0.0336635	0.191106	GTEx_v7	Artery_Aorta	ENSG00000134248.9	LAMTOR5	-1.43337	1.16718	0.219422	0.789703		1
rs602633	rs2781553	1	110026989	0.0237185	0.0308	0.0088	0.0004949	-0.0117658	0.0911851	0.897557	GTEx_v7	Artery_Coronary	ENSG00000162775.10	RBM15	-0.382006	2.96257	0.897402	0.993998		2
rs602633	rs2781553	1	110026989	0.0237185	0.0308	0.0088	0.0004949	0.0362002	0.0373268	0.334156	GTEx_v7	Liver	ENSG00000134248.9	LAMTOR5	1.17533	1.25757	0.349993	0.872111		1
rs602633	rs2781553	1	110026989	0.0237185	0.0308	0.0088	0.0004949	0.0268109	0.0200885	0.182712	GTEx_v7	Muscle_Skeletal	ENSG00000134248.9	LAMTOR5	0.870484	0.698035	0.212379	0.780785		1
rs602633	rs2781553	1	110026989	0.0237185	0.0308	0.0088	0.0004949	0.00883517	0.0633693	0.889203	GTEx_v7	Artery_Tibial	ENSG00000143125.5	PROK1	0.286856	2.05908	0.889203	0.992064		1
rs602633	rs2781553	1	110026989	0.0237185	0.0308	0.0088	0.0004949	-0.0272076	0.0299032	0.363625	GTEx_v7	Whole blood	ENSG00000162775.10	RBM15	-0.883364	1.00315	0.378541	0.883495		2
rs602633	rs2781553	1	110026989	0.0237185	0.0308	0.0088	0.0004949	0.0164681	0.0580623	0.776889	GTEx_v7	Whole blood	ENSG00000224699.4	LAMTOR5-AS1	0.534679	1.89132	0.777406	0.972894		1
rs602633	rs2781553	1	110026989	0.0237185	0.0308	0.0088	0.0004949	0.0338517	0.0508812	0.506361	GTEx_v7	Whole blood	ENSG00000168679.13	SLC16A4	1.09908	1.68157	0.513366	0.923787		1
rs602633	rs2781553	1	110026989	0.0237185	0.0308	0.0088	0.0004949	0.0308378	0.0198028	0.12046	GTEx_v7	Whole blood	ENSG00000134248.9	LAMTOR5	1.00123	0.703715	0.154802	0.727326		1
rs602633	rs2781553	1	110026989	0.0237185	0.0308	0.0088	0.0004949	0.0681677	0.0384195	0.077021	GTEx_v7	Whole blood	ENSG00000273373.1	RP5-1074L1.4	2.21324	1.39851	0.113521	0.684438		1
rs602633	rs2781553	1	110026989	0.0237185	0.0308	0.0088	0.0004949	0.030708	0.072792	0.673908	GTEx_v7	Liver	ENSG00000168679.13	SLC16A4	0.997013	2.38048	0.675342	0.954141		1
rs602633	rs2781553	1	110026989	0.0237185	0.0308	0.0088	0.0004949	-0.0327119	0.0802781	0.684411	GTEx_v7	Artery_Coronary	ENSG00000168679.13	SLC16A4	-1.06207	2.62404	0.685662	0.955911		1
rs602633	rs2781553	1	110026989	0.0237185	0.0308	0.0088	0.0004949	0.0855059	0.0539659	0.115815	GTEx_v7	Liver	ENSG00000273373.1	RP5-1074L1.4	2.77617	1.92332	0.1489	0.721188		1
rs4129267	rs7518199	1	154407419	0.934405	-0.0431	0.0079	4.23e-08	-0.02955	0.01792	0.1002	CEDAR	CD4+ T lymphocytes	eQTL_4260187_153920417_153920466_CD4.assoc.linear	CRTC2	0.685615	0.434353	0.114457	0.68644		2
rs4129267	rs7518199	1	154407419	0.934405	-0.0431	0.0079	4.23e-08	0.01747	0.0163119	0.2849	CEDAR	CD15+ granulocytes	eQTL_4260187_153920417_153920466_CD15.assoc.linear	CRTC2	-0.405336	0.385689	0.293286	0.845399		2
rs4129267	rs7518199	1	154407419	0.934405	-0.0431	0.0079	4.23e-08	0.03011	0.0161882	0.06407	CEDAR	CD19+ B lymphocytes	eQTL_4260187_153920417_153920466_CD19.assoc.linear	CRTC2	-0.698608	0.396824	0.0783233	0.61464		2
rs4129267	rs7518199	1	154407419	0.934405	-0.0431	0.0079	4.23e-08	-0.01456	0.0177604	0.413	CEDAR	CD8+ T lymphocytes	eQTL_4260187_153920417_153920466_CD8.assoc.linear	CRTC2	0.337819	0.416701	0.417539	0.900768		2
rs4129267	rs7518199	1	154407419	0.934405	-0.0431	0.0079	4.23e-08	-0.01167	0.0159339	0.4645	CEDAR	CD14+ monocytes	eQTL_4260187_153920417_153920466_CD14.assoc.linear	CRTC2	0.270766	0.373013	0.467907	0.912876		2
rs4129267	rs4845625	1	154422067	0.468053	0.0491	0.0077	2.37e-10	0.112041	0.0195687	1.03113e-08	Westra et al.	Whole blood	ILMN_1754753	IL6R	2.28189	0.53563	2.04e-05	0.00244177	0.251802	3
rs4129267	rs4845625	1	154422067	0.468053	0.0491	0.0077	2.37e-10	0.0606483	0.0196113	0.0019847	Westra et al.	Whole blood	ILMN_1814789	UBAP2L	1.2352	0.443909	0.00539335	0.166643		2
rs4129267	rs4845625	1	154422067	0.468053	0.0491	0.0077	2.37e-10	0.081677	0.0195969	3.07493e-05	Westra et al.	Whole blood	ILMN_2090004	AQP10	1.66348	0.476815	0.000485309	0.0282997		2
rs4129267	rs4129267	1	154426264	1	-0.0504	0.0079	2.01e-10	-0.0009687	0.0167508	0.9539	CEDAR	CD14+ monocytes	eQTL_6650605_154916809_154916858_CD14.assoc.linear	PBXIP1	0.0192202	0.332371	0.953886	0.997498	0.401001	3
rs4129267	rs4129267	1	154426264	1	-0.0504	0.0079	2.01e-10	0.001788	0.0163437	0.913	CEDAR	CD8+ T lymphocytes	eQTL_5670368_153931813_153931862_CD8.assoc.linear	SLC39A1	-0.0354762	0.324327	0.912898	0.994956		2
rs4129267	rs4129267	1	154426264	1	-0.0504	0.0079	2.01e-10	-0.01903	0.0305213	0.5335	CEDAR	CD14+ monocytes	eQTL_5810709_154155489_154155538_CD14.assoc.linear	LOC644330	0.377579	0.608466	0.5349	0.930347	0.37025	3
rs4129267	rs4129267	1	154426264	1	-0.0504	0.0079	2.01e-10	0.003279	0.0179868	0.8554	CEDAR	CD4+ T lymphocytes	eQTL_6330754_154521169_154521218_CD4.assoc.linear	UBE2Q1	-0.0650595	0.357027	0.855406	0.987211	0.0371067	3
rs4129267	rs4129267	1	154426264	1	-0.0504	0.0079	2.01e-10	0.0006878	0.0203191	0.973	CEDAR	CD14+ monocytes	eQTL_5670368_153931813_153931862_CD14.assoc.linear	SLC39A1	-0.0136468	0.403162	0.972997	0.998681		2
rs4129267	rs4129267	1	154426264	1	-0.0504	0.0079	2.01e-10	0.03108	0.0530014	0.5582	CEDAR	Platelets	eQTL_2340577_154297719_154297768_PLA.assoc.linear	AQP10	-0.616667	1.05605	0.559262	0.934927	0.0132965	3
rs4129267	rs4129267	1	154426264	1	-0.0504	0.0079	2.01e-10	-0.01715	0.0185928	0.3571	CEDAR	CD8+ T lymphocytes	eQTL_2900450_154554657_154554706_CD8.assoc.linear	ADAR	0.340278	0.372741	0.361291	0.878039	0.290326	3
rs4129267	rs4129267	1	154426264	1	-0.0504	0.0079	2.01e-10	-0.01029	0.0196412	0.6007	CEDAR	CD8+ T lymphocytes	eQTL_7150414_153963683_153964074_CD8.assoc.linear	LOC100132291	0.204167	0.391017	0.601571	0.942626	0.144989	3
rs4129267	rs4129267	1	154426264	1	-0.0504	0.0079	2.01e-10	0.01694	0.0234431	0.4706	CEDAR	CD15+ granulocytes	eQTL_5810709_154155489_154155538_CD15.assoc.linear	LOC644330	-0.336111	0.468115	0.472752	0.917685	0.482444	3
rs4129267	rs4129267	1	154426264	1	-0.0504	0.0079	2.01e-10	0.02511	0.0191826	0.1918	CEDAR	CD19+ B lymphocytes	eQTL_5490433_154555152_154555201_CD19.assoc.linear	ADAR	-0.498214	0.388536	0.199742	0.774844	0.364143	3
rs4129267	rs4129267	1	154426264	1	-0.0504	0.0079	2.01e-10	-0.01132	0.0430582	0.7928	CEDAR	Platelets	eQTL_5090424_153964074_153964123_PLA.assoc.linear	RPS27	0.224603	0.855054	0.792799	0.975122	0.891998	3
rs4129267	rs4129267	1	154426264	1	-0.0504	0.0079	2.01e-10	-0.02839	0.0306886	0.3557	CEDAR	CD14+ monocytes	eQTL_3400692_154148615_154148664_CD14.assoc.linear	TPM3	0.563294	0.615269	0.359916	0.877647	0.351142	3
rs4129267	rs4129267	1	154426264	1	-0.0504	0.0079	2.01e-10	-0.01468	0.017977	0.4149	CEDAR	CD8+ T lymphocytes	eQTL_5870685_154440043_154440092_CD8.assoc.linear	IL6R	0.29127	0.359596	0.417945	0.900768	0.991923	3
rs4129267	rs4129267	1	154426264	1	-0.0504	0.0079	2.01e-10	0.01763	0.0173013	0.3092	CEDAR	Platelets	eQTL_1110450_153956010_153957198_PLA.assoc.linear	LOC644615	-0.349802	0.347631	0.314298	0.853027	0.288638	3
rs4129267	rs4129267	1	154426264	1	-0.0504	0.0079	2.01e-10	0.01031	0.0143994	0.4747	CEDAR	CD19+ B lymphocytes	eQTL_4260377_154247891_154247940_CD19.assoc.linear	HAX1	-0.204563	0.287497	0.476754	0.920337	0.0925148	3
rs4129267	rs4129267	1	154426264	1	-0.0504	0.0079	2.01e-10	-0.005359	0.0196085	0.7848	CEDAR	CD4+ T lymphocytes	eQTL_1780603_154426975_154427024_CD4.assoc.linear	IL6R	0.106329	0.389414	0.784815	0.975122	0.14689	3
rs4129267	rs4129267	1	154426264	1	-0.0504	0.0079	2.01e-10	0.02272	0.020711	0.2738	CEDAR	CD15+ granulocytes	eQTL_5670368_153931813_153931862_CD15.assoc.linear	SLC39A1	-0.450794	0.416964	0.279638	0.842967		2
rs4129267	rs4129267	1	154426264	1	-0.0504	0.0079	2.01e-10	-0.001338	0.0213567	0.9501	CEDAR	Platelets	eQTL_70044_153947229_153947278_PLA.assoc.linear	JTB	0.0265476	0.423765	0.950048	0.997222	0.302767	3
rs4129267	rs4129267	1	154426264	1	-0.0504	0.0079	2.01e-10	-0.01325	0.0179369	0.4607	CEDAR	CD4+ T lymphocytes	eQTL_2900450_154554657_154554706_CD4.assoc.linear	ADAR	0.262897	0.358269	0.463072	0.909586	0.275894	3
rs4129267	rs4129267	1	154426264	1	-0.0504	0.0079	2.01e-10	-0.01549	0.0162608	0.3417	CEDAR	Platelets	eQTL_5490433_154555152_154555201_PLA.assoc.linear	ADAR	0.307341	0.326211	0.346113	0.869433	0.439777	3
rs4129267	rs4129267	1	154426264	1	-0.0504	0.0079	2.01e-10	-0.012	0.00695249	0.08548	CEDAR	CD15+ granulocytes	eQTL_6770494_154246361_154246410_CD15.assoc.linear	HAX1	0.238095	0.142906	0.095693	0.651296	0.134144	3
rs4129267	rs4129267	1	154426264	1	-0.0504	0.0079	2.01e-10	-0.01198	0.0116992	0.3065	CEDAR	CD4+ T lymphocytes	eQTL_1340022_154897437_154897486_CD4.assoc.linear	PMVK	0.237698	0.235098	0.311988	0.853027	0.24885	3
rs4129267	rs4129267	1	154426264	1	-0.0504	0.0079	2.01e-10	-0.01926	0.0170745	0.2601	CEDAR	CD8+ T lymphocytes	eQTL_6330754_154521169_154521218_CD8.assoc.linear	UBE2Q1	0.382143	0.344034	0.266667	0.830795	0.209997	3
rs4129267	rs4129267	1	154426264	1	-0.0504	0.0079	2.01e-10	-0.02198	0.0484996	0.6508	CEDAR	Platelets	eQTL_3460537_153963644_153963693_PLA.assoc.linear	LOC100132488	0.436111	0.964718	0.651225	0.952137	0.992092	3
rs4129267	rs4129267	1	154426264	1	-0.0504	0.0079	2.01e-10	-0.002412	0.0187122	0.8975	CEDAR	CD8+ T lymphocytes	eQTL_3460537_153963644_153963693_CD8.assoc.linear	LOC100132488	0.0478571	0.371349	0.897458	0.993998	0.524438	3
rs4129267	rs4129267	1	154426264	1	-0.0504	0.0079	2.01e-10	-0.004696	0.0221405	0.8322	CEDAR	CD19+ B lymphocytes	eQTL_5810709_154155489_154155538_CD19.assoc.linear	LOC644330	0.0931746	0.439538	0.83212	0.984038	0.945978	3
rs4129267	rs4129267	1	154426264	1	-0.0504	0.0079	2.01e-10	-0.02357	0.0209139	0.2607	CEDAR	CD8+ T lymphocytes	eQTL_290370_153963618_153963667_CD8.assoc.linear	LOC100130070	0.467659	0.421384	0.267078	0.831247	0.417294	3
rs4129267	rs4129267	1	154426264	1	-0.0504	0.0079	2.01e-10	-0.02207	0.0183002	0.2288	CEDAR	CD4+ T lymphocytes	eQTL_6770494_154246361_154246410_CD4.assoc.linear	HAX1	0.437897	0.369529	0.236012	0.801399	0.618888	3
rs4129267	rs4129267	1	154426264	1	-0.0504	0.0079	2.01e-10	-0.001048	0.0224171	0.9627	CEDAR	CD4+ T lymphocytes	eQTL_6650605_154916809_154916858_CD4.assoc.linear	PBXIP1	0.0207937	0.444796	0.962713	0.997905	0.665036	3
rs4129267	rs4129267	1	154426264	1	-0.0504	0.0079	2.01e-10	-0.02607	0.016053	0.1055	CEDAR	CD14+ monocytes	eQTL_1780603_154426975_154427024_CD14.assoc.linear	IL6R	0.517262	0.328669	0.115531	0.688005	0.576679	3
rs4129267	rs4129267	1	154426264	1	-0.0504	0.0079	2.01e-10	0.004501	0.0194344	0.817	CEDAR	CD4+ T lymphocytes	eQTL_4390487_153954463_153954512_CD4.assoc.linear	RAB13	-0.0893056	0.385857	0.816967	0.978458	0.719353	3
rs4129267	rs4129267	1	154426264	1	-0.0504	0.0079	2.01e-10	-0.008422	0.0120383	0.4848	CEDAR	CD14+ monocytes	eQTL_6770494_154246361_154246410_CD14.assoc.linear	HAX1	0.167103	0.240287	0.486785	0.923767	0.815202	3
rs4129267	rs4129267	1	154426264	1	-0.0504	0.0079	2.01e-10	-0.03168	0.0226124	0.1625	CEDAR	CD8+ T lymphocytes	eQTL_5810709_154155489_154155538_CD8.assoc.linear	LOC644330	0.628571	0.45935	0.171189	0.74777	0.252265	3
rs4129267	rs4129267	1	154426264	1	-0.0504	0.0079	2.01e-10	0.01242	0.0293478	0.6724	CEDAR	CD4+ T lymphocytes	eQTL_6350440_153963612_153963661_CD4.assoc.linear	LOC100131572	-0.246429	0.583578	0.672827	0.953954	0.59138	3
rs4129267	rs4129267	1	154426264	1	-0.0504	0.0079	2.01e-10	-0.03752	0.0176814	0.03478	CEDAR	CD19+ B lymphocytes	eQTL_6960168_154323423_154323472_CD19.assoc.linear	ATP8B2	0.744444	0.369719	0.0440579	0.50391	0.00965581	3
rs4129267	rs4129267	1	154426264	1	-0.0504	0.0079	2.01e-10	0.01778	0.0304922	0.5603	CEDAR	Platelets	eQTL_5420136_154128922_154128971_PLA.assoc.linear	LOC650152	-0.352778	0.607526	0.561456	0.93598	0.862916	3
rs4129267	rs4129267	1	154426264	1	-0.0504	0.0079	2.01e-10	0.01716	0.0239397	0.4741	CEDAR	CD14+ monocytes	eQTL_7150414_153963683_153964074_CD14.assoc.linear	LOC100132291	-0.340476	0.477983	0.476268	0.920337	0.929544	3
rs4129267	rs4129267	1	154426264	1	-0.0504	0.0079	2.01e-10	-0.003256	0.0228171	0.8866	CEDAR	CD8+ T lymphocytes	eQTL_3400692_154148615_154148664_CD8.assoc.linear	TPM3	0.0646032	0.452833	0.886555	0.992064	0.32991	3
rs4129267	rs4129267	1	154426264	1	-0.0504	0.0079	2.01e-10	-0.01051	0.0171788	0.5411	CEDAR	CD4+ T lymphocytes	eQTL_7610152_154243033_154243082_CD4.assoc.linear	UBAP2L	0.208532	0.342413	0.54252	0.931874	0.420524	3
rs4129267	rs4129267	1	154426264	1	-0.0504	0.0079	2.01e-10	-0.04735	0.0257058	0.06663	CEDAR	CD19+ B lymphocytes	eQTL_5090424_153964074_153964123_CD19.assoc.linear	RPS27	0.939484	0.530868	0.0767751	0.609553	0.329478	3
rs4129267	rs4129267	1	154426264	1	-0.0504	0.0079	2.01e-10	-0.02247	0.021339	0.2936	CEDAR	Platelets	eQTL_1340022_154897437_154897486_PLA.assoc.linear	PMVK	0.445833	0.429122	0.298831	0.845399	0.0863696	3
rs4129267	rs4129267	1	154426264	1	-0.0504	0.0079	2.01e-10	0.00085	0.0215681	0.9686	CEDAR	Platelets	eQTL_3780411_154179431_154179480_PLA.assoc.linear	C1orf43	-0.0168651	0.427947	0.968564	0.998064	0.0881297	3
rs4129267	rs4129267	1	154426264	1	-0.0504	0.0079	2.01e-10	-0.01455	0.0160119	0.3643	CEDAR	CD15+ granulocytes	eQTL_3780411_154179431_154179480_CD15.assoc.linear	C1orf43	0.28869	0.320903	0.368322	0.880951	0.891481	3
rs4129267	rs4129267	1	154426264	1	-0.0504	0.0079	2.01e-10	-0.01359	0.0184246	0.4614	CEDAR	CD4+ T lymphocytes	eQTL_3400692_154148615_154148664_CD4.assoc.linear	TPM3	0.269643	0.368003	0.46373	0.910092	0.495576	3
rs4129267	rs4129267	1	154426264	1	-0.0504	0.0079	2.01e-10	0.0007875	0.00990566	0.9367	CEDAR	CD15+ granulocytes	eQTL_6350440_153963612_153963661_CD15.assoc.linear	LOC100131572	-0.015625	0.196556	0.93664	0.996489	0.487379	3
rs4129267	rs4129267	1	154426264	1	-0.0504	0.0079	2.01e-10	0.01942	0.0157374	0.2181	CEDAR	CD14+ monocytes	eQTL_6330754_154521169_154521218_CD14.assoc.linear	UBE2Q1	-0.385317	0.318038	0.225687	0.793676	0.236371	3
rs4129267	rs4129267	1	154426264	1	-0.0504	0.0079	2.01e-10	-0.06268	0.0333227	0.06114	CEDAR	CD19+ B lymphocytes	eQTL_290370_153963618_153963667_CD19.assoc.linear	LOC100130070	1.24365	0.689304	0.0711978	0.596957	0.28405	3
rs4129267	rs4129267	1	154426264	1	-0.0504	0.0079	2.01e-10	-0.01837	0.0203006	0.3662	CEDAR	CD4+ T lymphocytes	eQTL_4890113_154186371_154186420_CD4.assoc.linear	C1orf43	0.364484	0.406821	0.370289	0.881188	0.939257	3
rs4129267	rs4129267	1	154426264	1	-0.0504	0.0079	2.01e-10	0.0275	0.0134277	0.0415	CEDAR	CD14+ monocytes	eQTL_4260377_154247891_154247940_CD14.assoc.linear	HAX1	-0.545635	0.279814	0.0511775	0.531937	0.603825	3
rs4129267	rs4129267	1	154426264	1	-0.0504	0.0079	2.01e-10	-0.09455	0.0484127	0.05191	CEDAR	CD19+ B lymphocytes	eQTL_6350440_153963612_153963661_CD19.assoc.linear	LOC100131572	1.87599	1.00457	0.0618378	0.573538	0.269514	3
rs4129267	rs4129267	1	154426264	1	-0.0504	0.0079	2.01e-10	0.0111	0.0155419	0.4757	CEDAR	CD8+ T lymphocytes	eQTL_1340022_154897437_154897486_CD8.assoc.linear	PMVK	-0.220238	0.310297	0.477849	0.920521	0.888294	3
rs4129267	rs4129267	1	154426264	1	-0.0504	0.0079	2.01e-10	0.008857	0.0268801	0.742	CEDAR	CD15+ granulocytes	eQTL_6650564_153964143_153964580_CD15.assoc.linear	RPS27	-0.175734	0.534047	0.742109	0.966944	0.329208	3
rs4129267	rs4129267	1	154426264	1	-0.0504	0.0079	2.01e-10	0.01082	0.0231444	0.6405	CEDAR	CD8+ T lymphocytes	eQTL_5090424_153964074_153964123_CD8.assoc.linear	RPS27	-0.214683	0.460445	0.641037	0.951623	0.35128	3
rs4129267	rs4129267	1	154426264	1	-0.0504	0.0079	2.01e-10	-0.01249	0.0297735	0.6752	CEDAR	CD8+ T lymphocytes	eQTL_6650605_154916809_154916858_CD8.assoc.linear	PBXIP1	0.247817	0.592021	0.675511	0.954141	0.908589	3
rs4129267	rs4129267	1	154426264	1	-0.0504	0.0079	2.01e-10	-0.006477	0.0410717	0.8748	CEDAR	CD19+ B lymphocytes	eQTL_2340577_154297719_154297768_CD19.assoc.linear	AQP10	0.128512	0.815163	0.874731	0.99009	0.321488	3
rs4129267	rs4129267	1	154426264	1	-0.0504	0.0079	2.01e-10	-0.008884	0.0132104	0.5018	CEDAR	CD4+ T lymphocytes	eQTL_3780411_154179431_154179480_CD4.assoc.linear	C1orf43	0.17627	0.263564	0.503627	0.923787	0.137219	3
rs4129267	rs4129267	1	154426264	1	-0.0504	0.0079	2.01e-10	-0.008438	0.0175171	0.6304	CEDAR	CD15+ granulocytes	eQTL_1780603_154426975_154427024_CD15.assoc.linear	IL6R	0.167421	0.348551	0.630991	0.948321	0.87673	3
rs4129267	rs4129267	1	154426264	1	-0.0504	0.0079	2.01e-10	0.00213	0.0200376	0.9154	CEDAR	CD15+ granulocytes	eQTL_7610152_154243033_154243082_CD15.assoc.linear	UBAP2L	-0.0422619	0.397627	0.915356	0.995321	0.319362	3
rs4129267	rs4129267	1	154426264	1	-0.0504	0.0079	2.01e-10	-0.003335	0.0140955	0.8131	CEDAR	CD19+ B lymphocytes	eQTL_1340022_154897437_154897486_CD19.assoc.linear	PMVK	0.0661706	0.279865	0.813093	0.978458	0.511652	3
rs4129267	rs4129267	1	154426264	1	-0.0504	0.0079	2.01e-10	-0.01531	0.0151434	0.3131	CEDAR	CD19+ B lymphocytes	eQTL_6650605_154916809_154916858_CD19.assoc.linear	PBXIP1	0.30377	0.304214	0.318018	0.855367	0.909846	3
rs4129267	rs4129267	1	154426264	1	-0.0504	0.0079	2.01e-10	0.009289	0.0175928	0.5979	CEDAR	CD4+ T lymphocytes	eQTL_6960168_154323423_154323472_CD4.assoc.linear	ATP8B2	-0.184306	0.350257	0.598749	0.942327	0.954011	3
rs4129267	rs4129267	1	154426264	1	-0.0504	0.0079	2.01e-10	-0.03829	0.0209693	0.06895	CEDAR	CD14+ monocytes	eQTL_7610152_154243033_154243082_CD14.assoc.linear	UBAP2L	0.759722	0.432765	0.0791723	0.616872	0.274589	3
rs4129267	rs4129267	1	154426264	1	-0.0504	0.0079	2.01e-10	-0.01686	0.0129394	0.1937	CEDAR	CD15+ granulocytes	eQTL_4260377_154247891_154247940_CD15.assoc.linear	HAX1	0.334524	0.262034	0.201728	0.776784	0.858919	3
rs4129267	rs4129267	1	154426264	1	-0.0504	0.0079	2.01e-10	0.003428	0.0261081	0.8956	CEDAR	CD15+ granulocytes	eQTL_5870685_154440043_154440092_CD15.assoc.linear	IL6R	-0.0680159	0.518129	0.89556	0.993891	0.0960341	3
rs4129267	rs4129267	1	154426264	1	-0.0504	0.0079	2.01e-10	0.0001052	0.0176185	0.9952	CEDAR	CD8+ T lymphocytes	eQTL_4390487_153954463_153954512_CD8.assoc.linear	RAB13	-0.0020873	0.349573	0.995236	0.999258	0.0805605	3
rs4129267	rs4129267	1	154426264	1	-0.0504	0.0079	2.01e-10	-0.01762	0.0128519	0.1714	CEDAR	CD15+ granulocytes	eQTL_70044_153947229_153947278_CD15.assoc.linear	JTB	0.349603	0.26082	0.180116	0.752915	0.583073	3
rs4129267	rs4129267	1	154426264	1	-0.0504	0.0079	2.01e-10	-0.003403	0.0145739	0.8155	CEDAR	CD14+ monocytes	eQTL_3780411_154179431_154179480_CD14.assoc.linear	C1orf43	0.0675198	0.289358	0.815494	0.978458	0.681635	3
rs4129267	rs4129267	1	154426264	1	-0.0504	0.0079	2.01e-10	0.0001437	0.0183197	0.9937	CEDAR	CD4+ T lymphocytes	eQTL_5490433_154555152_154555201_CD4.assoc.linear	ADAR	-0.00285119	0.363487	0.993741	0.999258	0.204188	3
rs4129267	rs4129267	1	154426264	1	-0.0504	0.0079	2.01e-10	-0.01677	0.0173441	0.3344	CEDAR	CD4+ T lymphocytes	eQTL_7150414_153963683_153964074_CD4.assoc.linear	LOC100132291	0.332738	0.348059	0.339081	0.866654	0.679521	3
rs4129267	rs4129267	1	154426264	1	-0.0504	0.0079	2.01e-10	-0.005997	0.0213797	0.7793	CEDAR	CD15+ granulocytes	eQTL_3460537_153963644_153963693_CD15.assoc.linear	LOC100132488	0.118988	0.42461	0.779302	0.973576	0.500087	3
rs4129267	rs4129267	1	154426264	1	-0.0504	0.0079	2.01e-10	0.0004429	0.0143194	0.9753	CEDAR	CD8+ T lymphocytes	eQTL_70044_153947229_153947278_CD8.assoc.linear	JTB	-0.0087877	0.284119	0.975326	0.998749	0.0933606	3
rs4129267	rs4129267	1	154426264	1	-0.0504	0.0079	2.01e-10	0.02774	0.0159977	0.08413	CEDAR	CD19+ B lymphocytes	eQTL_4390487_153954463_153954512_CD19.assoc.linear	RAB13	-0.550397	0.32893	0.0942693	0.648969	0.188166	3
rs4129267	rs4129267	1	154426264	1	-0.0504	0.0079	2.01e-10	0.06794	0.035664	0.05777	CEDAR	CD4+ T lymphocytes	eQTL_2340577_154297719_154297768_CD4.assoc.linear	AQP10	-1.34802	0.738493	0.0679467	0.591656	0.287991	3
rs4129267	rs4129267	1	154426264	1	-0.0504	0.0079	2.01e-10	0.006481	0.0141075	0.6463	CEDAR	CD19+ B lymphocytes	eQTL_70044_153947229_153947278_CD19.assoc.linear	JTB	-0.128591	0.280636	0.646799	0.952137	0.490441	3
rs4129267	rs4129267	1	154426264	1	-0.0504	0.0079	2.01e-10	-1.93e-05	0.0133773	0.9989	CEDAR	CD4+ T lymphocytes	eQTL_3460537_153963644_153963693_CD4.assoc.linear	LOC100132488	0.000381944	0.265424	0.998852	0.99986	0.775407	3
rs4129267	rs4129267	1	154426264	1	-0.0504	0.0079	2.01e-10	-0.0156	0.020155	0.4396	CEDAR	CD19+ B lymphocytes	eQTL_7610152_154243033_154243082_CD19.assoc.linear	UBAP2L	0.309524	0.402834	0.44227	0.904875	0.61401	3
rs4129267	rs4129267	1	154426264	1	-0.0504	0.0079	2.01e-10	-0.009679	0.0139226	0.4875	CEDAR	CD4+ T lymphocytes	eQTL_6650564_153964143_153964580_CD4.assoc.linear	RPS27	0.192044	0.277878	0.489497	0.923787	0.662619	3
rs4129267	rs4129267	1	154426264	1	-0.0504	0.0079	2.01e-10	-0.002091	0.0529233	0.9685	CEDAR	Platelets	eQTL_6650564_153964143_153964580_PLA.assoc.linear	RPS27	0.0414881	1.05009	0.968484	0.998064	0.317979	3
rs4129267	rs4129267	1	154426264	1	-0.0504	0.0079	2.01e-10	-0.001582	0.0145941	0.9138	CEDAR	CD8+ T lymphocytes	eQTL_3940220_153963264_153963625_CD8.assoc.linear	RPS27	0.0313889	0.289607	0.913691	0.995084	0.247673	3
rs4129267	rs4129267	1	154426264	1	-0.0504	0.0079	2.01e-10	-0.007891	0.0226428	0.7278	CEDAR	CD8+ T lymphocytes	eQTL_6960168_154323423_154323472_CD8.assoc.linear	ATP8B2	0.156567	0.449931	0.727854	0.964731	0.290986	3
rs4129267	rs4129267	1	154426264	1	-0.0504	0.0079	2.01e-10	-0.01931	0.0245393	0.432	CEDAR	CD15+ granulocytes	eQTL_3400692_154148615_154148664_CD15.assoc.linear	TPM3	0.383135	0.490581	0.434813	0.904875	0.773523	3
rs4129267	rs4129267	1	154426264	1	-0.0504	0.0079	2.01e-10	0.0007002	0.01352	0.9587	CEDAR	CD19+ B lymphocytes	eQTL_3780411_154179431_154179480_CD19.assoc.linear	C1orf43	-0.0138929	0.268263	0.958697	0.997649	0.626148	3
rs4129267	rs4129267	1	154426264	1	-0.0504	0.0079	2.01e-10	-0.01852	0.0153438	0.2284	CEDAR	CD4+ T lymphocytes	eQTL_290370_153963618_153963667_CD4.assoc.linear	LOC100130070	0.36746	0.309842	0.235637	0.801399	0.937646	3
rs4129267	rs4129267	1	154426264	1	-0.0504	0.0079	2.01e-10	-0.02453	0.0224634	0.2757	CEDAR	CD14+ monocytes	eQTL_5490433_154555152_154555201_CD14.assoc.linear	ADAR	0.486706	0.452184	0.281772	0.844993	0.433311	3
rs4129267	rs4129267	1	154426264	1	-0.0504	0.0079	2.01e-10	0.06872	0.0377168	0.06949	CEDAR	CD8+ T lymphocytes	eQTL_2340577_154297719_154297768_CD8.assoc.linear	AQP10	-1.36349	0.77827	0.0797818	0.616872	0.313468	3
rs4129267	rs4129267	1	154426264	1	-0.0504	0.0079	2.01e-10	-0.02779	0.0184897	0.134	CEDAR	CD8+ T lymphocytes	eQTL_6650564_153964143_153964580_CD8.assoc.linear	RPS27	0.551389	0.376902	0.143481	0.716072	0.945164	3
rs4129267	rs4129267	1	154426264	1	-0.0504	0.0079	2.01e-10	-0.01449	0.0233484	0.5354	CEDAR	CD19+ B lymphocytes	eQTL_2900450_154554657_154554706_CD19.assoc.linear	ADAR	0.2875	0.465448	0.536783	0.930347	0.970931	3
rs4129267	rs4129267	1	154426264	1	-0.0504	0.0079	2.01e-10	0.009297	0.0112418	0.4089	CEDAR	CD4+ T lymphocytes	eQTL_3940220_153963264_153963625_CD4.assoc.linear	RPS27	-0.184464	0.224919	0.412137	0.898326	0.970175	3
rs4129267	rs4129267	1	154426264	1	-0.0504	0.0079	2.01e-10	0.004124	0.0146137	0.778	CEDAR	CD19+ B lymphocytes	eQTL_6330754_154521169_154521218_CD19.assoc.linear	UBE2Q1	-0.0818254	0.290239	0.778002	0.973229	0.720579	3
rs4129267	rs4129267	1	154426264	1	-0.0504	0.0079	2.01e-10	-0.02133	0.0200847	0.2892	CEDAR	CD14+ monocytes	eQTL_5870685_154440043_154440092_CD14.assoc.linear	IL6R	0.423214	0.403991	0.29483	0.845399	0.113111	3
rs4129267	rs4129267	1	154426264	1	-0.0504	0.0079	2.01e-10	-0.01477	0.0109978	0.1806	CEDAR	CD15+ granulocytes	eQTL_6330754_154521169_154521218_CD15.assoc.linear	UBE2Q1	0.293056	0.222992	0.18878	0.763378	0.0188996	3
rs4129267	rs4129267	1	154426264	1	-0.0504	0.0079	2.01e-10	0.002729	0.0102286	0.7898	CEDAR	CD15+ granulocytes	eQTL_6280091_154140139_154140188_CD15.assoc.linear	TPM3	-0.0541468	0.203127	0.789803	0.975122	0.732629	3
rs4129267	rs4129267	1	154426264	1	-0.0504	0.0079	2.01e-10	-0.001901	0.0224572	0.9326	CEDAR	CD19+ B lymphocytes	eQTL_6650564_153964143_153964580_CD19.assoc.linear	RPS27	0.0377183	0.445618	0.932546	0.996489	0.633247	3
rs4129267	rs4129267	1	154426264	1	-0.0504	0.0079	2.01e-10	0.02096	0.0238426	0.3802	CEDAR	Platelets	eQTL_290370_153963618_153963667_PLA.assoc.linear	LOC100130070	-0.415873	0.477537	0.383825	0.885911	0.364203	3
rs4129267	rs4129267	1	154426264	1	-0.0504	0.0079	2.01e-10	0.0216	0.01728	0.2122	CEDAR	CD14+ monocytes	eQTL_4390487_153954463_153954512_CD14.assoc.linear	RAB13	-0.428571	0.349376	0.219944	0.789703	0.434704	3
rs4129267	rs4129267	1	154426264	1	-0.0504	0.0079	2.01e-10	0.0007878	0.0194183	0.9677	CEDAR	CD15+ granulocytes	eQTL_2900450_154554657_154554706_CD15.assoc.linear	ADAR	-0.015631	0.385291	0.967639	0.998064	0.349991	3
rs4129267	rs4129267	1	154426264	1	-0.0504	0.0079	2.01e-10	0.07432	0.0459333	0.1068	CEDAR	Platelets	eQTL_7150414_153963683_153964074_PLA.assoc.linear	LOC100132291	-1.4746	0.940227	0.1168	0.688005	0.719049	3
rs4129267	rs4129267	1	154426264	1	-0.0504	0.0079	2.01e-10	-0.01817	0.0194832	0.3519	CEDAR	CD19+ B lymphocytes	eQTL_3940220_153963264_153963625_CD19.assoc.linear	RPS27	0.360516	0.390679	0.356115	0.87499	0.310335	3
rs4129267	rs4129267	1	154426264	1	-0.0504	0.0079	2.01e-10	-0.01029	0.0170026	0.5456	CEDAR	CD19+ B lymphocytes	eQTL_5420136_154128922_154128971_CD19.assoc.linear	LOC650152	0.204167	0.338869	0.546845	0.931874	0.196316	3
rs4129267	rs4129267	1	154426264	1	-0.0504	0.0079	2.01e-10	0.015	0.0278707	0.5909	CEDAR	CD15+ granulocytes	eQTL_7150414_153963683_153964074_CD15.assoc.linear	LOC100132291	-0.297619	0.554954	0.591755	0.942315	0.529488	3
rs4129267	rs4129267	1	154426264	1	-0.0504	0.0079	2.01e-10	-0.003244	0.0178046	0.8556	CEDAR	CD14+ monocytes	eQTL_6650564_153964143_153964580_CD14.assoc.linear	RPS27	0.0643651	0.35341	0.855484	0.987211	0.643797	3
rs4129267	rs4129267	1	154426264	1	-0.0504	0.0079	2.01e-10	-0.003568	0.00824209	0.6654	CEDAR	CD15+ granulocytes	eQTL_1340022_154897437_154897486_CD15.assoc.linear	PMVK	0.0707937	0.16391	0.665809	0.952971	0.651701	3
rs4129267	rs4129267	1	154426264	1	-0.0504	0.0079	2.01e-10	-0.002059	0.0162767	0.8995	CEDAR	CD15+ granulocytes	eQTL_290370_153963618_153963667_CD15.assoc.linear	LOC100130070	0.0408532	0.323013	0.899356	0.994049	0.393354	3
rs4129267	rs4129267	1	154426264	1	-0.0504	0.0079	2.01e-10	-0.02809	0.0204142	0.1699	CEDAR	CD4+ T lymphocytes	eQTL_5870685_154440043_154440092_CD4.assoc.linear	IL6R	0.557341	0.414359	0.178603	0.751715	0.968522	3
rs4129267	rs4129267	1	154426264	1	-0.0504	0.0079	2.01e-10	0.02792	0.0157473	0.07735	CEDAR	CD4+ T lymphocytes	eQTL_4260377_154247891_154247940_CD4.assoc.linear	HAX1	-0.553968	0.324288	0.0875884	0.63087	0.747944	3
rs4129267	rs4129267	1	154426264	1	-0.0504	0.0079	2.01e-10	0.009482	0.0371843	0.7989	CEDAR	CD8+ T lymphocytes	eQTL_6350440_153963612_153963661_CD8.assoc.linear	LOC100131572	-0.188135	0.738373	0.79888	0.975596	0.256105	3
rs4129267	rs4129267	1	154426264	1	-0.0504	0.0079	2.01e-10	-0.04914	0.0251484	0.05178	CEDAR	CD19+ B lymphocytes	eQTL_3400692_154148615_154148664_CD19.assoc.linear	TPM3	0.975	0.521856	0.0617159	0.573487	0.325724	3
rs4129267	rs4129267	1	154426264	1	-0.0504	0.0079	2.01e-10	0.00231	0.0137011	0.8662	CEDAR	CD14+ monocytes	eQTL_70044_153947229_153947278_CD14.assoc.linear	JTB	-0.0458333	0.271941	0.866158	0.988306	0.438441	3
rs4129267	rs4129267	1	154426264	1	-0.0504	0.0079	2.01e-10	-0.01014	0.0146871	0.4906	CEDAR	CD15+ granulocytes	eQTL_5420136_154128922_154128971_CD15.assoc.linear	LOC650152	0.20119	0.293113	0.492466	0.923787	0.519999	3
rs4129267	rs4129267	1	154426264	1	-0.0504	0.0079	2.01e-10	0.02046	0.022	0.3532	CEDAR	CD15+ granulocytes	eQTL_5490433_154555152_154555201_CD15.assoc.linear	ADAR	-0.405952	0.441121	0.35743	0.876123	0.123039	3
rs4129267	rs4129267	1	154426264	1	-0.0504	0.0079	2.01e-10	-0.01174	0.0156179	0.4528	CEDAR	CD4+ T lymphocytes	eQTL_5090424_153964074_153964123_CD4.assoc.linear	RPS27	0.232937	0.312023	0.455344	0.907098	0.434382	3
rs4129267	rs4129267	1	154426264	1	-0.0504	0.0079	2.01e-10	-0.005842	0.0101565	0.5656	CEDAR	CD14+ monocytes	eQTL_3460537_153963644_153963693_CD14.assoc.linear	LOC100132488	0.115913	0.202335	0.566728	0.937853	0.91263	3
rs4129267	rs4129267	1	154426264	1	-0.0504	0.0079	2.01e-10	0.005309	0.0125865	0.6735	CEDAR	Platelets	eQTL_5670368_153931813_153931862_PLA.assoc.linear	SLC39A1	-0.105337	0.250278	0.673842	0.954141		2
rs4129267	rs4129267	1	154426264	1	-0.0504	0.0079	2.01e-10	-0.03189	0.0235177	0.1762	CEDAR	CD4+ T lymphocytes	eQTL_5810709_154155489_154155538_CD4.assoc.linear	LOC644330	0.632738	0.477045	0.184717	0.757984	0.138313	3
rs4129267	rs4129267	1	154426264	1	-0.0504	0.0079	2.01e-10	-0.0024	0.013905	0.8631	CEDAR	CD14+ monocytes	eQTL_1340022_154897437_154897486_CD14.assoc.linear	PMVK	0.047619	0.275993	0.863015	0.988306	0.475288	3
rs4129267	rs4129267	1	154426264	1	-0.0504	0.0079	2.01e-10	0.01198	0.0123403	0.3325	CEDAR	CD14+ monocytes	eQTL_3940220_153963264_153963625_CD14.assoc.linear	RPS27	-0.237698	0.247667	0.33718	0.866654	0.822327	3
rs4129267	rs4129267	1	154426264	1	-0.0504	0.0079	2.01e-10	0.006238	0.0158849	0.6949	CEDAR	Platelets	eQTL_6330754_154521169_154521218_PLA.assoc.linear	UBE2Q1	-0.12377	0.315773	0.695089	0.958471	0.204913	3
rs4129267	rs4129267	1	154426264	1	-0.0504	0.0079	2.01e-10	0.01604	0.0295941	0.5883	CEDAR	CD14+ monocytes	eQTL_290370_153963618_153963667_CD14.assoc.linear	LOC100130070	-0.318254	0.5893	0.589159	0.942315	0.898391	3
rs4129267	rs4129267	1	154426264	1	-0.0504	0.0079	2.01e-10	-0.005894	0.0131153	0.6535	CEDAR	CD14+ monocytes	eQTL_6280091_154140139_154140188_CD14.assoc.linear	TPM3	0.116944	0.260868	0.653945	0.952681	0.403691	3
rs4129267	rs4129267	1	154426264	1	-0.0504	0.0079	2.01e-10	-0.04849	0.022284	0.03043	CEDAR	CD14+ monocytes	eQTL_2900450_154554657_154554706_CD14.assoc.linear	ADAR	0.962103	0.467154	0.0394465	0.484885	0.792469	3
rs4129267	rs4129267	1	154426264	1	-0.0504	0.0079	2.01e-10	0.008354	0.0215643	0.6988	CEDAR	CD15+ granulocytes	eQTL_3940220_153963264_153963625_CD15.assoc.linear	RPS27	-0.165754	0.428651	0.698987	0.959926	0.312779	3
rs4129267	rs4129267	1	154426264	1	-0.0504	0.0079	2.01e-10	-0.02756	0.0346057	0.4266	CEDAR	CD19+ B lymphocytes	eQTL_7150414_153963683_153964074_CD19.assoc.linear	LOC100132291	0.546825	0.691951	0.429372	0.904875	0.124846	3
rs4129267	rs4129267	1	154426264	1	-0.0504	0.0079	2.01e-10	0.007685	0.0134659	0.5687	CEDAR	CD19+ B lymphocytes	eQTL_4920458_153946455_153946504_CD19.assoc.linear	CREB3L4	-0.15248	0.268248	0.569743	0.938194	0.207828	3
rs4129267	rs4129267	1	154426264	1	-0.0504	0.0079	2.01e-10	-0.02426	0.0208958	0.2468	CEDAR	CD15+ granulocytes	eQTL_5090424_153964074_153964123_CD15.assoc.linear	RPS27	0.481349	0.421408	0.253354	0.820648	0.692001	3
rs4129267	rs4129267	1	154426264	1	-0.0504	0.0079	2.01e-10	-0.007232	0.0124496	0.5618	CEDAR	CD14+ monocytes	eQTL_5090424_153964074_153964123_CD14.assoc.linear	RPS27	0.143492	0.248039	0.562922	0.936775	0.627458	3
rs4129267	rs4129267	1	154426264	1	-0.0504	0.0079	2.01e-10	0.02346	0.0254199	0.3569	CEDAR	CD15+ granulocytes	eQTL_6650605_154916809_154916858_CD15.assoc.linear	PBXIP1	-0.465476	0.509613	0.361036	0.878039	0.7265	3
rs4129267	rs4129267	1	154426264	1	-0.0504	0.0079	2.01e-10	-0.003253	0.0125598	0.7958	CEDAR	CD15+ granulocytes	eQTL_4890113_154186371_154186420_CD15.assoc.linear	C1orf43	0.0645437	0.249409	0.7958	0.975122	0.902541	3
rs4129267	rs4129267	1	154426264	1	-0.0504	0.0079	2.01e-10	-0.01975	0.013546	0.146	CEDAR	CD19+ B lymphocytes	eQTL_4890113_154186371_154186420_CD19.assoc.linear	C1orf43	0.391865	0.275698	0.155214	0.727693	0.500635	3
rs4129267	rs4129267	1	154426264	1	-0.0504	0.0079	2.01e-10	0.01045	0.0161166	0.5172	CEDAR	CD14+ monocytes	eQTL_5420136_154128922_154128971_CD14.assoc.linear	LOC650152	-0.207341	0.321421	0.518877	0.925156	0.654978	3
rs4129267	rs4129267	1	154426264	1	-0.0504	0.0079	2.01e-10	0.02118	0.0140172	0.132	CEDAR	CD14+ monocytes	eQTL_1110450_153956010_153957198_CD14.assoc.linear	LOC644615	-0.420238	0.285813	0.141474	0.715116	0.453439	3
rs4129267	rs4129267	1	154426264	1	-0.0504	0.0079	2.01e-10	-0.0003742	0.0175598	0.983	CEDAR	CD4+ T lymphocytes	eQTL_5420136_154128922_154128971_CD4.assoc.linear	LOC650152	0.0074246	0.348411	0.982998	0.999238	0.439679	3
rs4129267	rs4129267	1	154426264	1	-0.0504	0.0079	2.01e-10	-0.02606	0.0247249	0.2931	CEDAR	Platelets	eQTL_2900450_154554657_154554706_PLA.assoc.linear	ADAR	0.517063	0.497222	0.298385	0.845399	0.198425	3
rs4129267	rs4129267	1	154426264	1	-0.0504	0.0079	2.01e-10	8.88e-06	0.0175574	0.9996	CEDAR	CD8+ T lymphocytes	eQTL_4890113_154186371_154186420_CD8.assoc.linear	C1orf43	-0.000176131	0.34836	0.999597	0.99986	0.370744	3
rs4129267	rs4129267	1	154426264	1	-0.0504	0.0079	2.01e-10	0.007676	0.0326361	0.8143	CEDAR	Platelets	eQTL_3400692_154148615_154148664_PLA.assoc.linear	TPM3	-0.152302	0.647981	0.814177	0.978458	0.932448	3
rs4129267	rs4129267	1	154426264	1	-0.0504	0.0079	2.01e-10	0.05134	0.0312097	0.1011	CEDAR	Platelets	eQTL_5810709_154155489_154155538_PLA.assoc.linear	LOC644330	-1.01865	0.639495	0.111183	0.68113	0.525648	3
rs4129267	rs4129267	1	154426264	1	-0.0504	0.0079	2.01e-10	-0.01044	0.00962212	0.2791	CEDAR	CD15+ granulocytes	eQTL_4390487_153954463_153954512_CD15.assoc.linear	RAB13	0.207143	0.193656	0.284781	0.845399	0.175178	3
rs4129267	rs4129267	1	154426264	1	-0.0504	0.0079	2.01e-10	0.01795	0.042285	0.6716	CEDAR	CD14+ monocytes	eQTL_6350440_153963612_153963661_CD14.assoc.linear	LOC100131572	-0.356151	0.840844	0.671884	0.953426	0.6671	3
rs4129267	rs4129267	1	154426264	1	-0.0504	0.0079	2.01e-10	0.0005448	0.0235844	0.9816	CEDAR	Platelets	eQTL_4390487_153954463_153954512_PLA.assoc.linear	RAB13	-0.0108095	0.467948	0.981571	0.999238	0.244715	3
rs4129267	rs4129267	1	154426264	1	-0.0504	0.0079	2.01e-10	-0.01207	0.0110734	0.2765	CEDAR	CD4+ T lymphocytes	eQTL_70044_153947229_153947278_CD4.assoc.linear	JTB	0.239484	0.222894	0.28263	0.844993	0.507708	3
rs4129267	rs4129267	1	154426264	1	-0.0504	0.0079	2.01e-10	-0.05153	0.0216059	0.0178	CEDAR	CD19+ B lymphocytes	eQTL_3460537_153963644_153963693_CD19.assoc.linear	LOC100132488	1.02242	0.457664	0.0254833	0.403839	0.476593	3
rs4129267	rs4129267	1	154426264	1	-0.0504	0.0079	2.01e-10	-0.005066	0.0196433	0.7967	CEDAR	CD8+ T lymphocytes	eQTL_4260377_154247891_154247940_CD8.assoc.linear	HAX1	0.100516	0.390066	0.796647	0.975122	0.128631	3
rs4129267	rs4129267	1	154426264	1	-0.0504	0.0079	2.01e-10	-0.003599	0.0221887	0.8712	CEDAR	CD8+ T lymphocytes	eQTL_5490433_154555152_154555201_CD8.assoc.linear	ADAR	0.0714087	0.440393	0.87119	0.988652	0.345762	3
rs4129267	rs4129267	1	154426264	1	-0.0504	0.0079	2.01e-10	0.01459	0.0166173	0.3807	CEDAR	CD14+ monocytes	eQTL_4890113_154186371_154186420_CD14.assoc.linear	C1orf43	-0.289484	0.332816	0.384409	0.885917	0.385295	3
rs4129267	rs4129267	1	154426264	1	-0.0504	0.0079	2.01e-10	-0.002488	0.0130672	0.8492	CEDAR	CD19+ B lymphocytes	eQTL_6770494_154246361_154246410_CD19.assoc.linear	HAX1	0.0493651	0.259386	0.849062	0.985581	0.79496	3
rs4129267	rs4129267	1	154426264	1	-0.0504	0.0079	2.01e-10	-0.02946	0.0166159	0.07734	CEDAR	CD8+ T lymphocytes	eQTL_3780411_154179431_154179480_CD8.assoc.linear	C1orf43	0.584524	0.342175	0.0875884	0.63087	0.237372	3
rs4129267	rs4129267	1	154426264	1	-0.0504	0.0079	2.01e-10	0.005437	0.0168068	0.7466	CEDAR	CD4+ T lymphocytes	eQTL_5670368_153931813_153931862_CD4.assoc.linear	SLC39A1	-0.107877	0.333897	0.746631	0.968197		2
rs4129267	rs4129267	1	154426264	1	-0.0504	0.0079	2.01e-10	-0.01224	0.0167534	0.4656	CEDAR	CD8+ T lymphocytes	eQTL_6770494_154246361_154246410_CD8.assoc.linear	HAX1	0.242857	0.33458	0.467927	0.912876	0.863763	3
rs4129267	rs4129267	1	154426264	1	-0.0504	0.0079	2.01e-10	-0.0111	0.0207012	0.5922	CEDAR	CD8+ T lymphocytes	eQTL_5420136_154128922_154128971_CD8.assoc.linear	LOC650152	0.220238	0.412187	0.593123	0.942315	0.999212	3
rs4129267	rs4129267	1	154426264	1	-0.0504	0.0079	2.01e-10	0.0112	0.0450161	0.8037	CEDAR	Platelets	eQTL_3940220_153963264_153963625_PLA.assoc.linear	RPS27	-0.222222	0.893855	0.803662	0.977233	0.720784	3
rs4129267	rs4129267	1	154426264	1	-0.0504	0.0079	2.01e-10	0.01063	0.0142551	0.4565	CEDAR	CD19+ B lymphocytes	eQTL_5670368_153931813_153931862_CD19.assoc.linear	SLC39A1	-0.210913	0.284764	0.458901	0.908305		2
rs4129267	rs4129267	1	154426264	1	-0.0504	0.0079	2.01e-10	-0.0118	0.0186208	0.5268	CEDAR	CD8+ T lymphocytes	eQTL_7610152_154243033_154243082_CD8.assoc.linear	UBAP2L	0.234127	0.371278	0.528304	0.928375	0.867426	3
rs4129267	rs4129267	1	154426264	1	-0.0504	0.0079	2.01e-10	-0.105251	0.0197414	9.74293e-08	Westra et al.	Whole blood	ILMN_1776325	UBE2Q1	2.08831	0.510463	4.29e-05	0.00452773		1
rs4129267	rs4129267	1	154426264	1	-0.0504	0.0079	2.01e-10	-0.211622	0.01958	3.15334e-27	Westra et al.	Whole blood	ILMN_1696394	IL6R	4.19885	0.764259	3.93e-08	2.3538e-05	0.714924	3
rs4129267	rs4129267	1	154426264	1	0.0504	0.0079	2.01e-10	-0.0262522	0.0262217	0.317549	GTEx_v7	Whole blood	ENSG00000163344.5	PMVK	-0.520877	0.526639	0.322634	0.856635		2
rs4129267	rs4129267	1	154426264	1	0.0504	0.0079	2.01e-10	-0.0133857	0.0240812	0.57872	GTEx_v7	Whole blood	ENSG00000143570.13	SLC39A1	-0.265589	0.479612	0.579744	0.940151		2
rs4129267	rs4129267	1	154426264	1	0.0504	0.0079	2.01e-10	-0.0507522	0.0373997	0.175788	GTEx_v7	Whole blood	ENSG00000243364.3	EFNA4	-1.00699	0.758659	0.184401	0.757816		2
rs4129267	rs4129267	1	154426264	1	0.0504	0.0079	2.01e-10	-0.0640131	0.067438	0.343271	GTEx_v7	Whole blood	ENSG00000223599.1	RP11-216N14.7	-1.2701	1.35278	0.347793	0.869743		2
rs4129267	rs4129267	1	154426264	1	0.0504	0.0079	2.01e-10	-0.00279686	0.0267411	0.91677	GTEx_v7	Whole blood	ENSG00000179085.7	DPM3	-0.0554933	0.530649	0.916712	0.995885		2
rs4129267	rs4129267	1	154426264	1	0.0504	0.0079	2.01e-10	-0.00536966	0.0604103	0.929231	GTEx_v7	Whole blood	ENSG00000196754.6	S100A2	-0.106541	1.19873	0.929179	0.996489		2
rs4129267	rs4129267	1	154426264	1	0.0504	0.0079	2.01e-10	0.0118009	0.0171269	0.491334	GTEx_v7	Whole blood	ENSG00000197956.5	S100A6	0.234145	0.341796	0.493317	0.923787		2
rs4129267	rs4129267	1	154426264	1	0.0504	0.0079	2.01e-10	0.106938	0.0205563	3.64123e-07	GTEx_v7	Whole blood	ENSG00000160712.8	IL6R	2.12179	0.526273	5.53691e-05	0.00552282		2
rs4129267	rs4129267	1	154426264	1	0.0504	0.0079	2.01e-10	-0.0283802	0.0243162	0.244078	GTEx_v7	Whole blood	ENSG00000143612.14	C1orf43	-0.563099	0.490471	0.250937	0.818057		2
rs4129267	rs4129267	1	154426264	1	0.0504	0.0079	2.01e-10	-0.073657	0.0576237	0.202146	GTEx_v7	Whole blood	ENSG00000273026.1	RP11-422P24.10	-1.46145	1.16605	0.210085	0.779859		2
rs4129267	rs4129267	1	154426264	1	0.0504	0.0079	2.01e-10	-0.00715934	0.045541	0.875187	GTEx_v7	Whole blood	ENSG00000236675.1	MTX1P1	-0.14205	0.903866	0.87512	0.99009		2
rs4129267	rs4129267	1	154426264	1	0.0504	0.0079	2.01e-10	0.12244	0.066219	0.0654322	GTEx_v7	Whole blood	ENSG00000226855.1	RP11-350G8.3	2.42937	1.36794	0.0757442	0.60654		2
rs4129267	rs4129267	1	154426264	1	0.0504	0.0079	2.01e-10	0.00777903	0.0527152	0.882783	GTEx_v7	Whole blood	ENSG00000160716.4	CHRNB2	0.154346	1.04622	0.882716	0.991772		2
rs4129267	rs4129267	1	154426264	1	0.0504	0.0079	2.01e-10	-0.00374224	0.0171058	0.826977	GTEx_v7	Whole blood	ENSG00000160741.12	CRTC2	-0.0742508	0.3396	0.826929	0.983122		2
rs4129267	rs4129267	1	154426264	1	0.0504	0.0079	2.01e-10	-0.0390426	0.0590997	0.509358	GTEx_v7	Whole blood	ENSG00000163357.6	DCST1	-0.774655	1.17888	0.511111	0.923787		2
rs4129267	rs4129267	1	154426264	1	0.0504	0.0079	2.01e-10	-0.106378	0.0476101	0.0261917	GTEx_v7	Whole blood	ENSG00000169418.9	NPR1	-2.11067	1.0009	0.0349646	0.462646		2
rs4129267	rs4129267	1	154426264	1	0.0504	0.0079	2.01e-10	0.00562538	0.016764	0.737433	GTEx_v7	Whole blood	ENSG00000177954.7	RPS27	0.111615	0.333079	0.73755	0.966318		2
rs4129267	rs4129267	1	154426264	1	0.0504	0.0079	2.01e-10	0.0343961	0.0423737	0.417585	GTEx_v7	Whole blood	ENSG00000169241.13	SLC50A1	0.682462	0.847526	0.420681	0.902482		2
rs4129267	rs4129267	1	154426264	1	0.0504	0.0079	2.01e-10	-0.00983194	0.0402085	0.806991	GTEx_v7	Whole blood	ENSG00000143627.13	PKLR	-0.195078	0.798373	0.806964	0.978312		2
rs4129267	rs4129267	1	154426264	1	0.0504	0.0079	2.01e-10	0.0223289	0.0442452	0.614164	GTEx_v7	Whole blood	ENSG00000189171.9	S100A13	0.443034	0.880623	0.6149	0.945824		2
rs4129267	rs4129267	1	154426264	1	0.0504	0.0079	2.01e-10	0.0898685	0.0560005	0.109587	GTEx_v7	Whole blood	ENSG00000160766.10	GBAP1	1.78311	1.14573	0.119637	0.692312		2
rs4129267	rs4129267	1	154426264	1	0.0504	0.0079	2.01e-10	0.0330511	0.0414873	0.426277	GTEx_v7	Whole blood	ENSG00000169242.7	EFNA1	0.655776	0.829554	0.429226	0.904875		2
rs4129267	rs4129267	1	154426264	1	0.0504	0.0079	2.01e-10	-0.0201541	0.0640706	0.753313	GTEx_v7	Whole blood	ENSG00000264384.1	RN7SL431P	-0.399883	1.27279	0.753385	0.969747		2
rs4129267	rs4129267	1	154426264	1	0.0504	0.0079	2.01e-10	0.00852435	0.0617189	0.890241	GTEx_v7	Whole blood	ENSG00000272654.1	RP11-422P24.11	0.169134	1.22487	0.890175	0.992078		2
rs4129267	rs4129267	1	154426264	1	0.0504	0.0079	2.01e-10	-0.0305589	0.0284481	0.283592	GTEx_v7	Whole blood	ENSG00000160767.16	FAM189B	-0.606327	0.572392	0.289469	0.845399		2
rs4129267	rs4129267	1	154426264	1	0.0504	0.0079	2.01e-10	-0.0193855	0.0232103	0.40426	GTEx_v7	Whole blood	ENSG00000143569.14	UBAP2L	-0.384633	0.464452	0.407589	0.897178		2
rs4129267	rs4129267	1	154426264	1	0.0504	0.0079	2.01e-10	-0.0168495	0.0558944	0.763277	GTEx_v7	Whole blood	ENSG00000185499.12	MUC1	-0.334315	1.11025	0.763326	0.972475		2
rs4129267	rs4129267	1	154426264	1	0.0504	0.0079	2.01e-10	-0.0392425	0.0249792	0.117227	GTEx_v7	Whole blood	ENSG00000173207.8	CKS1B	-0.778621	0.510425	0.12715	0.69692		2
rs4129267	rs4129267	1	154426264	1	0.0504	0.0079	2.01e-10	-0.0144968	0.0183572	0.430318	GTEx_v7	Whole blood	ENSG00000116521.6	SCAMP3	-0.287635	0.36701	0.433201	0.904875		2
rs4129267	rs4129267	1	154426264	1	0.0504	0.0079	2.01e-10	-0.00869008	0.0359117	0.808957	GTEx_v7	Whole blood	ENSG00000176444.14	CLK2	-0.172422	0.713046	0.808927	0.978312		2
rs4129267	rs4129267	1	154426264	1	0.0504	0.0079	2.01e-10	0.0072308	0.0289313	0.802811	GTEx_v7	Whole blood	ENSG00000163346.12	PBXIP1	0.143468	0.574474	0.80279	0.977189		2
rs4129267	rs4129267	1	154426264	1	0.0504	0.0079	2.01e-10	0.0999746	0.0563763	0.0771796	GTEx_v7	Whole blood	ENSG00000143590.9	EFNA3	1.98362	1.16099	0.0875312	0.63087		2
rs4129267	rs4129267	1	154426264	1	0.0504	0.0079	2.01e-10	0.0522591	0.0710496	0.462588	GTEx_v7	Whole blood	ENSG00000228013.1	RP11-350G8.5	1.03689	1.41905	0.464969	0.911108		2
rs4129267	rs4129267	1	154426264	1	0.0504	0.0079	2.01e-10	-0.010143	0.0249216	0.684298	GTEx_v7	Whole blood	ENSG00000143575.10	HAX1	-0.20125	0.495481	0.684617	0.955722		2
rs4129267	rs4129267	1	154426264	1	0.0504	0.0079	2.01e-10	-0.0863935	0.0476346	0.0707206	GTEx_v7	Whole blood	ENSG00000143630.5	HCN3	-1.71416	0.982581	0.0810641	0.621564		2
rs4129267	rs4129267	1	154426264	1	0.0504	0.0079	2.01e-10	0.00193394	0.02881	0.946525	GTEx_v7	Whole blood	ENSG00000160752.10	FDPS	0.0383718	0.571659	0.946483	0.997194		2
rs4129267	rs4129267	1	154426264	1	0.0504	0.0079	2.01e-10	0.020699	0.0536897	0.700116	GTEx_v7	Whole blood	ENSG00000231064.1	RP11-263K19.4	0.410694	1.06722	0.700365	0.959964		2
rs4129267	rs4129267	1	154426264	1	0.0504	0.0079	2.01e-10	-0.0111804	0.0210113	0.59504	GTEx_v7	Whole blood	ENSG00000143549.15	TPM3	-0.221833	0.418338	0.595923	0.942327		2
rs4129267	rs4129267	1	154426264	1	0.0504	0.0079	2.01e-10	-0.0431475	0.0509308	0.397567	GTEx_v7	Whole blood	ENSG00000143603.14	KCNN3	-0.856101	1.0194	0.401017	0.895962		2
rs4129267	rs4129267	1	154426264	1	0.0504	0.0079	2.01e-10	0.0296199	0.0480786	0.53831	GTEx_v7	Whole blood	ENSG00000143578.11	CREB3L4	0.587696	0.958378	0.539731	0.931482		2
rs4129267	rs4129267	1	154426264	1	0.0504	0.0079	2.01e-10	-0.00363615	0.017877	0.838961	GTEx_v7	Whole blood	ENSG00000143515.12	ATP8B2	-0.0721458	0.354883	0.838905	0.984436		2
rs4129267	rs4129267	1	154426264	1	0.0504	0.0079	2.01e-10	0.020789	0.0233323	0.373641	GTEx_v7	Whole blood	ENSG00000163463.7	KRTCAP2	0.41248	0.467435	0.377543	0.882759		2
rs4129267	rs4129267	1	154426264	1	0.0504	0.0079	2.01e-10	-0.0278209	0.0244785	0.25663	GTEx_v7	Whole blood	ENSG00000160753.11	RUSC1	-0.552002	0.493331	0.263171	0.827914		2
rs4129267	rs4129267	1	154426264	1	0.0504	0.0079	2.01e-10	0.176301	0.071607	0.0143721	GTEx_v7	Whole blood	ENSG00000188015.5	S100A3	3.49804	1.5229	0.0216215	0.368603		2
rs4129267	rs4129267	1	154426264	1	0.0504	0.0079	2.01e-10	0.0174286	0.0369938	0.637894	GTEx_v7	Whole blood	ENSG00000238279.1	BX470102.3	0.345806	0.736003	0.638467	0.950221		2
rs4129267	rs4129267	1	154426264	1	0.0504	0.0079	2.01e-10	-0.00104683	0.0678303	0.987697	GTEx_v7	Whole blood	ENSG00000232093.1	RP11-307C12.11	-0.0207704	1.34584	0.987687	0.999238		2
rs4129267	rs4129267	1	154426264	1	0.0504	0.0079	2.01e-10	0.0978418	0.0396026	0.0140411	GTEx_v7	Whole blood	ENSG00000188643.6	S100A16	1.94131	0.842628	0.0212299	0.365765		2
rs4129267	rs4129267	1	154426264	1	0.0504	0.0079	2.01e-10	0.00878781	0.0667335	0.895321	GTEx_v7	Whole blood	ENSG00000143556.4	S100A7	0.174361	1.32436	0.895256	0.99379		2
rs4129267	rs4129267	1	154426264	1	0.0504	0.0079	2.01e-10	0.0368279	0.0395756	0.352819	GTEx_v7	Whole blood	ENSG00000143537.9	ADAM15	0.730712	0.79354	0.357141	0.876123		2
rs4129267	rs4129267	1	154426264	1	0.0504	0.0079	2.01e-10	0.0247524	0.0249791	0.322516	GTEx_v7	Whole blood	ENSG00000160679.8	CHTOP	0.491119	0.50156	0.327489	0.860193		2
rs4129267	rs4129267	1	154426264	1	0.0504	0.0079	2.01e-10	0.00942802	0.0251095	0.707569	GTEx_v7	Whole blood	ENSG00000143553.6	SNAPIN	0.187064	0.499066	0.707789	0.960338		2
rs4129267	rs4129267	1	154426264	1	0.0504	0.0079	2.01e-10	-0.0444381	0.0739752	0.54848	GTEx_v7	Whole blood	ENSG00000231827.2	RP11-216N14.5	-0.881708	1.47425	0.549793	0.931977		2
rs4129267	rs4129267	1	154426264	1	0.0504	0.0079	2.01e-10	0.00118233	0.0271148	0.965248	GTEx_v7	Whole blood	ENSG00000160688.14	FLAD1	0.0234589	0.538005	0.96522	0.998064		2
rs4129267	rs4129267	1	154426264	1	0.0504	0.0079	2.01e-10	-0.0368165	0.0459137	0.423262	GTEx_v7	Whole blood	ENSG00000225855.2	RUSC1-AS1	-0.730486	0.918154	0.426263	0.904095		2
rs4129267	rs4129267	1	154426264	1	0.0504	0.0079	2.01e-10	-0.050585	0.0393981	0.200146	GTEx_v7	Whole blood	ENSG00000143595.8	AQP10	-1.00367	0.797382	0.208136	0.778512		2
rs4129267	rs4129267	1	154426264	1	0.0504	0.0079	2.01e-10	0.204958	0.0622034	0.00110157	GTEx_v7	Whole blood	ENSG00000228264.1	RP11-350G8.7	4.06663	1.38908	0.00341629	0.124111		2
rs4129267	rs4129267	1	154426264	1	0.0504	0.0079	2.01e-10	-0.0118008	0.0279891	0.673603	GTEx_v7	Whole blood	ENSG00000143545.4	RAB13	-0.234143	0.556551	0.673972	0.954141		2
rs4129267	rs4129267	1	154426264	1	0.0504	0.0079	2.01e-10	0.0546489	0.0632091	0.387959	GTEx_v7	Whole blood	ENSG00000163239.8	TDRD10	1.0843	1.26561	0.391588	0.890905		2
rs4129267	rs4129267	1	154426264	1	0.0504	0.0079	2.01e-10	0.0210757	0.0376469	0.576013	GTEx_v7	Whole blood	ENSG00000160691.14	SHC1	0.418169	0.749833	0.577061	0.940151		2
rs4129267	rs4129267	1	154426264	1	0.0504	0.0079	2.01e-10	0.0310229	0.0318452	0.330748	GTEx_v7	Whole blood	ENSG00000163462.13	TRIM46	0.615534	0.639173	0.33554	0.866654		2
rs4129267	rs4129267	1	154426264	1	0.0504	0.0079	2.01e-10	-0.105996	0.0701943	0.13208	GTEx_v7	Whole blood	ENSG00000271380.1	RP11-307C12.12	-2.1031	1.43123	0.141714	0.715116		2
rs4129267	rs4129267	1	154426264	1	0.0504	0.0079	2.01e-10	-0.0203516	0.0198127	0.305147	GTEx_v7	Whole blood	ENSG00000143624.9	INTS3	-0.403802	0.398172	0.310517	0.85184		2
rs4129267	rs4129267	1	154426264	1	0.0504	0.0079	2.01e-10	0.0492519	0.0920448	0.593143	GTEx_v7	Artery_Aorta	ENSG00000143556.4	S100A7	0.97722	1.8327	0.593885	0.942315		2
rs4129267	rs4129267	1	154426264	1	0.0504	0.0079	2.01e-10	0.0434329	0.0527197	0.411717	GTEx_v7	Liver	ENSG00000169291.5	SHE	0.861764	1.05471	0.413893	0.899146		2
rs4129267	rs4129267	1	154426264	1	0.0504	0.0079	2.01e-10	0.0234619	0.0547924	0.669302	GTEx_v7	Liver	ENSG00000163344.5	PMVK	0.465514	1.0896	0.669208	0.953113		2
rs4129267	rs4129267	1	154426264	1	0.0504	0.0079	2.01e-10	0.0461878	0.0465128	0.322788	GTEx_v7	Artery_Coronary	ENSG00000173171.10	MTX1	0.916425	0.933985	0.326495	0.859987		2
rs4129267	rs4129267	1	154426264	1	0.0504	0.0079	2.01e-10	0.0311521	0.0561524	0.580115	GTEx_v7	Liver	ENSG00000160741.12	CRTC2	0.618097	1.11834	0.580474	0.940151		2
rs4129267	rs4129267	1	154426264	1	0.0504	0.0079	2.01e-10	0.0362459	0.0229212	0.11455	GTEx_v7	Muscle_Skeletal	ENSG00000143543.10	JTB	0.719165	0.468548	0.124813	0.696304		2
rs4129267	rs4129267	1	154426264	1	0.0504	0.0079	2.01e-10	-0.0028605	0.036772	0.938032	GTEx_v7	Muscle_Skeletal	ENSG00000160752.10	FDPS	-0.056756	0.729657	0.938	0.996489		2
rs4129267	rs4129267	1	154426264	1	0.0504	0.0079	2.01e-10	-0.0280864	0.120757	0.816497	GTEx_v7	Artery_Coronary	ENSG00000143556.4	S100A7	-0.55727	2.39756	0.816203	0.978458		2
rs4129267	rs4129267	1	154426264	1	0.0504	0.0079	2.01e-10	0.0180761	0.0512305	0.724441	GTEx_v7	Artery_Tibial	ENSG00000160766.10	GBAP1	0.358653	1.01803	0.724613	0.963919		2
rs4129267	rs4129267	1	154426264	1	0.0504	0.0079	2.01e-10	0.00472881	0.0357954	0.895023	GTEx_v7	Artery_Aorta	ENSG00000163346.12	PBXIP1	0.0938256	0.710378	0.894922	0.99379		2
rs4129267	rs4129267	1	154426264	1	0.0504	0.0079	2.01e-10	-0.00461133	0.0511923	0.928309	GTEx_v7	Artery_Aorta	ENSG00000169231.9	THBS3	-0.0914946	1.01582	0.928232	0.996489		2
rs4129267	rs4129267	1	154426264	1	0.0504	0.0079	2.01e-10	-0.0235216	0.0916184	0.797838	GTEx_v7	Liver	ENSG00000228264.1	RP11-350G8.7	-0.466698	1.8193	0.797544	0.975253		2
rs4129267	rs4129267	1	154426264	1	0.0504	0.0079	2.01e-10	-0.0473292	0.072404	0.514015	GTEx_v7	Artery_Aorta	ENSG00000238279.1	BX470102.3	-0.939071	1.44411	0.515513	0.924804		2
rs4129267	rs4129267	1	154426264	1	0.0504	0.0079	2.01e-10	0.0282156	0.0664682	0.671996	GTEx_v7	Artery_Coronary	ENSG00000160766.10	GBAP1	0.559833	1.32173	0.671886	0.953426		2
rs4129267	rs4129267	1	154426264	1	0.0504	0.0079	2.01e-10	-0.0317383	0.0416018	0.446356	GTEx_v7	Artery_Aorta	ENSG00000143545.4	RAB13	-0.629728	0.831313	0.448744	0.905532		2
rs4129267	rs4129267	1	154426264	1	0.0504	0.0079	2.01e-10	-0.0208046	0.0694051	0.764557	GTEx_v7	Artery_Tibial	ENSG00000196420.3	S100A5	-0.41279	1.3786	0.764615	0.972475		2
rs4129267	rs4129267	1	154426264	1	0.0504	0.0079	2.01e-10	0.0858884	0.0418848	0.0409212	GTEx_v7	Muscle_Skeletal	ENSG00000169241.13	SLC50A1	1.70413	0.872921	0.050912	0.531363		2
rs4129267	rs4129267	1	154426264	1	0.0504	0.0079	2.01e-10	0.0571338	0.0390858	0.144788	GTEx_v7	Artery_Tibial	ENSG00000143554.9	SLC27A3	1.13361	0.795608	0.154206	0.726684		2
rs4129267	rs4129267	1	154426264	1	0.0504	0.0079	2.01e-10	0.0279349	0.082108	0.734305	GTEx_v7	Liver	ENSG00000169241.13	SLC50A1	0.554264	1.63144	0.734053	0.965342		2
rs4129267	rs4129267	1	154426264	1	0.0504	0.0079	2.01e-10	0.015086	0.0514633	0.769943	GTEx_v7	Artery_Coronary	ENSG00000177628.11	GBA	0.299325	1.02217	0.769651	0.972475		2
rs4129267	rs4129267	1	154426264	1	0.0504	0.0079	2.01e-10	0.0217646	0.0541927	0.68817	GTEx_v7	Muscle_Skeletal	ENSG00000271380.1	RP11-307C12.12	0.431837	1.07738	0.688552	0.957388		2
rs4129267	rs4129267	1	154426264	1	0.0504	0.0079	2.01e-10	-0.139318	0.0861964	0.1075	GTEx_v7	Artery_Aorta	ENSG00000223599.1	RP11-216N14.7	-2.76425	1.76428	0.117165	0.688005		2
rs4129267	rs4129267	1	154426264	1	0.0504	0.0079	2.01e-10	0.039531	0.0345979	0.254482	GTEx_v7	Artery_Aorta	ENSG00000169291.5	SHE	0.784345	0.697389	0.260721	0.825843		2
rs4129267	rs4129267	1	154426264	1	0.0504	0.0079	2.01e-10	-0.00788211	0.0575147	0.891235	GTEx_v7	Artery_Coronary	ENSG00000143630.5	HCN3	-0.156391	1.14143	0.89102	0.992485		2
rs4129267	rs4129267	1	154426264	1	0.0504	0.0079	2.01e-10	0.0313398	0.0441472	0.478539	GTEx_v7	Artery_Aorta	ENSG00000143553.6	SNAPIN	0.621821	0.881343	0.480475	0.922751		2
rs4129267	rs4129267	1	154426264	1	0.0504	0.0079	2.01e-10	0.0597799	0.0329126	0.0700273	GTEx_v7	Muscle_Skeletal	ENSG00000143554.9	SLC27A3	1.18611	0.678978	0.0806539	0.619254		2
rs4129267	rs4129267	1	154426264	1	0.0504	0.0079	2.01e-10	-0.269555	0.0987513	0.00733788	GTEx_v7	Artery_Coronary	ENSG00000271380.1	RP11-307C12.12	-5.34831	2.13116	0.0120876	0.266991		2
rs4129267	rs4129267	1	154426264	1	0.0504	0.0079	2.01e-10	0.04645	0.0830419	0.576501	GTEx_v7	Artery_Aorta	ENSG00000231827.2	RP11-216N14.5	0.921627	1.65398	0.577378	0.940151		2
rs4129267	rs4129267	1	154426264	1	0.0504	0.0079	2.01e-10	0.0193938	0.0446801	0.664536	GTEx_v7	Artery_Tibial	ENSG00000188015.5	S100A3	0.384798	0.888559	0.664973	0.952971		2
rs4129267	rs4129267	1	154426264	1	0.0504	0.0079	2.01e-10	0.0145823	0.0582649	0.80282	GTEx_v7	Artery_Coronary	ENSG00000169231.9	THBS3	0.289331	1.15694	0.802523	0.977189		2
rs4129267	rs4129267	1	154426264	1	0.0504	0.0079	2.01e-10	-0.095197	0.0611179	0.122053	GTEx_v7	Liver	ENSG00000177954.7	RPS27	-1.88883	1.24828	0.130241	0.703477		2
rs4129267	rs4129267	1	154426264	1	0.0504	0.0079	2.01e-10	0.0297956	0.0909538	0.743817	GTEx_v7	Artery_Coronary	ENSG00000236263.1	RP11-263K19.6	0.591183	1.80702	0.743547	0.967428		2
rs4129267	rs4129267	1	154426264	1	0.0504	0.0079	2.01e-10	-0.108363	0.0795032	0.175521	GTEx_v7	Liver	ENSG00000189171.9	S100A13	-2.15006	1.61304	0.182558	0.755959		2
rs4129267	rs4129267	1	154426264	1	0.0504	0.0079	2.01e-10	-0.0644208	0.0655946	0.326787	GTEx_v7	Artery_Tibial	ENSG00000226855.1	RP11-350G8.3	-1.27819	1.31681	0.331712	0.864123		2
rs4129267	rs4129267	1	154426264	1	0.0504	0.0079	2.01e-10	0.104096	0.0651848	0.111264	GTEx_v7	Artery_Tibial	ENSG00000189334.4	S100A14	2.0654	1.33325	0.121348	0.692797		2
rs4129267	rs4129267	1	154426264	1	0.0504	0.0079	2.01e-10	-0.0253989	0.0385652	0.510512	GTEx_v7	Muscle_Skeletal	ENSG00000143537.9	ADAM15	-0.503946	0.769249	0.512394	0.923787		2
rs4129267	rs4129267	1	154426264	1	0.0504	0.0079	2.01e-10	0.00818399	0.0300819	0.785839	GTEx_v7	Artery_Aorta	ENSG00000143612.14	C1orf43	0.162381	0.597406	0.785768	0.975122		2
rs4129267	rs4129267	1	154426264	1	0.0504	0.0079	2.01e-10	0.0599966	0.0362306	0.100455	GTEx_v7	Artery_Coronary	ENSG00000143515.12	ATP8B2	1.19041	0.742683	0.108968	0.677936		2
rs4129267	rs4129267	1	154426264	1	0.0504	0.0079	2.01e-10	0.00578014	0.0223462	0.79602	GTEx_v7	Muscle_Skeletal	ENSG00000163463.7	KRTCAP2	0.114685	0.443741	0.796059	0.975122		2
rs4129267	rs4129267	1	154426264	1	0.0504	0.0079	2.01e-10	-0.00632726	0.0239636	0.79188	GTEx_v7	Muscle_Skeletal	ENSG00000143570.13	SLC39A1	-0.125541	0.475875	0.791926	0.975122		2
rs4129267	rs4129267	1	154426264	1	0.0504	0.0079	2.01e-10	-0.0248738	0.0655557	0.704558	GTEx_v7	Muscle_Skeletal	ENSG00000232093.1	RP11-307C12.11	-0.493528	1.30301	0.704866	0.959964		2
rs4129267	rs4129267	1	154426264	1	0.0504	0.0079	2.01e-10	0.00120259	0.0452673	0.978852	GTEx_v7	Artery_Coronary	ENSG00000143553.6	SNAPIN	0.0238609	0.898169	0.978806	0.999238		2
rs4129267	rs4129267	1	154426264	1	0.0504	0.0079	2.01e-10	0.0525485	0.0522834	0.316955	GTEx_v7	Liver	ENSG00000163348.3	PYGO2	1.04263	1.05016	0.320795	0.85596		2
rs4129267	rs4129267	1	154426264	1	0.0504	0.0079	2.01e-10	0.0308261	0.0884415	0.72806	GTEx_v7	Liver	ENSG00000160752.10	FDPS	0.611629	1.75741	0.727818	0.964731		2
rs4129267	rs4129267	1	154426264	1	0.0504	0.0079	2.01e-10	0.0130679	0.0952187	0.891078	GTEx_v7	Liver	ENSG00000143603.14	KCNN3	0.259284	1.8897	0.890865	0.992459		2
rs4129267	rs4129267	1	154426264	1	0.0504	0.0079	2.01e-10	0.00700981	0.0411718	0.864889	GTEx_v7	Muscle_Skeletal	ENSG00000173171.10	MTX1	0.139084	0.817192	0.864855	0.988306		2
rs4129267	rs4129267	1	154426264	1	0.0504	0.0079	2.01e-10	-0.0209267	0.0316408	0.509691	GTEx_v7	Artery_Coronary	ENSG00000143621.12	ILF2	-0.415212	0.631158	0.51063	0.923787		2
rs4129267	rs4129267	1	154426264	1	0.0504	0.0079	2.01e-10	-0.0700932	0.0520781	0.179046	GTEx_v7	Muscle_Skeletal	ENSG00000163357.6	DCST1	-1.39074	1.05604	0.18786	0.761552		2
rs4129267	rs4129267	1	154426264	1	0.0504	0.0079	2.01e-10	0.0115564	0.0286603	0.687055	GTEx_v7	Artery_Tibial	ENSG00000160753.11	RUSC1	0.229294	0.569791	0.687377	0.95634		2
rs4129267	rs4129267	1	154426264	1	0.0504	0.0079	2.01e-10	-0.103951	0.0445565	0.0205708	GTEx_v7	Artery_Aorta	ENSG00000173207.8	CKS1B	-2.06252	0.941316	0.0284443	0.42558		2
rs4129267	rs4129267	1	154426264	1	0.0504	0.0079	2.01e-10	-0.0434645	0.102206	0.671432	GTEx_v7	Liver	ENSG00000163357.6	DCST1	-0.862391	2.0324	0.671331	0.953426		2
rs4129267	rs4129267	1	154426264	1	0.0504	0.0079	2.01e-10	0.0542381	0.0703251	0.442128	GTEx_v7	Liver	ENSG00000143554.9	SLC27A3	1.07615	1.4055	0.443871	0.904875		2
rs4129267	rs4129267	1	154426264	1	0.0504	0.0079	2.01e-10	0.0240426	0.0564693	0.671076	GTEx_v7	Artery_Coronary	ENSG00000160710.11	ADAR	0.477036	1.12291	0.670969	0.953426		2
rs4129267	rs4129267	1	154426264	1	0.0504	0.0079	2.01e-10	-0.117763	0.0509469	0.0214393	GTEx_v7	Artery_Tibial	ENSG00000238279.1	BX470102.3	-2.33657	1.07515	0.0297624	0.435198		2
rs4129267	rs4129267	1	154426264	1	0.0504	0.0079	2.01e-10	0.0170889	0.0445693	0.701786	GTEx_v7	Artery_Aorta	ENSG00000173171.10	MTX1	0.339065	0.885907	0.701918	0.959964		2
rs4129267	rs4129267	1	154426264	1	0.0504	0.0079	2.01e-10	-0.0387439	0.0873689	0.658265	GTEx_v7	Liver	ENSG00000232093.1	RP11-307C12.11	-0.768728	1.73769	0.658211	0.952971		2
rs4129267	rs4129267	1	154426264	1	0.0504	0.0079	2.01e-10	-0.0178996	0.059816	0.765288	GTEx_v7	Liver	ENSG00000163463.7	KRTCAP2	-0.355151	1.18813	0.765004	0.972475		2
rs4129267	rs4129267	1	154426264	1	0.0504	0.0079	2.01e-10	0.172355	0.113588	0.131895	GTEx_v7	Liver	ENSG00000196754.6	S100A2	3.41974	2.3166	0.139893	0.711989		2
rs4129267	rs4129267	1	154426264	1	0.0504	0.0079	2.01e-10	-0.0799381	0.0407481	0.0522063	GTEx_v7	Artery_Coronary	ENSG00000169241.13	SLC50A1	-1.58607	0.845855	0.0607771	0.570586		2
rs4129267	rs4129267	1	154426264	1	0.0504	0.0079	2.01e-10	0.0147147	0.0496909	0.767664	GTEx_v7	Liver	ENSG00000160767.16	FAM189B	0.291958	0.986992	0.767378	0.972475		2
rs4129267	rs4129267	1	154426264	1	0.0504	0.0079	2.01e-10	-0.0176565	0.0677131	0.794744	GTEx_v7	Liver	ENSG00000173207.8	CKS1B	-0.350327	1.34464	0.79445	0.975122		2
rs4129267	rs4129267	1	154426264	1	0.0504	0.0079	2.01e-10	0.0411685	0.0343775	0.231979	GTEx_v7	Artery_Tibial	ENSG00000169418.9	NPR1	0.816835	0.694006	0.239201	0.803532		2
rs4129267	rs4129267	1	154426264	1	0.0504	0.0079	2.01e-10	-0.00497917	0.0430192	0.907964	GTEx_v7	Artery_Aorta	ENSG00000196154.7	S100A4	-0.0987931	0.853696	0.907871	0.994956		2
rs4129267	rs4129267	1	154426264	1	0.0504	0.0079	2.01e-10	-0.0302762	0.024911	0.225117	GTEx_v7	Artery_Tibial	ENSG00000143549.15	TPM3	-0.600718	0.503155	0.232516	0.798773		2
rs4129267	rs4129267	1	154426264	1	0.0504	0.0079	2.01e-10	-0.0358093	0.0259266	0.168186	GTEx_v7	Artery_Tibial	ENSG00000163348.3	PYGO2	-0.710502	0.526334	0.177046	0.751377		2
rs4129267	rs4129267	1	154426264	1	0.0504	0.0079	2.01e-10	-0.111411	0.0744761	0.137411	GTEx_v7	Artery_Coronary	ENSG00000173207.8	CKS1B	-2.21054	1.51778	0.145275	0.718523		2
rs4129267	rs4129267	1	154426264	1	0.0504	0.0079	2.01e-10	-0.0343784	0.0217446	0.114621	GTEx_v7	Muscle_Skeletal	ENSG00000177954.7	RPS27	-0.682111	0.444491	0.124885	0.696304		2
rs4129267	rs4129267	1	154426264	1	0.0504	0.0079	2.01e-10	0.0182834	0.033766	0.588557	GTEx_v7	Artery_Tibial	ENSG00000196154.7	S100A4	0.362766	0.672369	0.589519	0.942315		2
rs4129267	rs4129267	1	154426264	1	0.0504	0.0079	2.01e-10	0.0651597	0.0467199	0.16384	GTEx_v7	Muscle_Skeletal	ENSG00000231064.1	RP11-263K19.4	1.29285	0.948874	0.173037	0.749848		2
rs4129267	rs4129267	1	154426264	1	0.0504	0.0079	2.01e-10	-0.0185176	0.0770902	0.810597	GTEx_v7	Artery_Coronary	ENSG00000231064.1	RP11-263K19.4	-0.367413	1.53065	0.810302	0.978312		2
rs4129267	rs4129267	1	154426264	1	0.0504	0.0079	2.01e-10	0.0207633	0.0393218	0.59802	GTEx_v7	Artery_Aorta	ENSG00000160753.11	RUSC1	0.41197	0.782862	0.598724	0.942327		2
rs4129267	rs4129267	1	154426264	1	0.0504	0.0079	2.01e-10	0.0406964	0.0694978	0.558571	GTEx_v7	Artery_Tibial	ENSG00000223599.1	RP11-216N14.7	0.807468	1.38472	0.559808	0.934927		2
rs4129267	rs4129267	1	154426264	1	0.0504	0.0079	2.01e-10	0.0639898	0.0282224	0.0240339	GTEx_v7	Artery_Tibial	ENSG00000143624.9	INTS3	1.26964	0.594281	0.0326445	0.44994		2
rs4129267	rs4129267	1	154426264	1	0.0504	0.0079	2.01e-10	0.0424838	0.0439943	0.334762	GTEx_v7	Muscle_Skeletal	ENSG00000169242.7	EFNA1	0.842933	0.882846	0.339684	0.866654		2
rs4129267	rs4129267	1	154426264	1	0.0504	0.0079	2.01e-10	-0.00385925	0.0306263	0.899802	GTEx_v7	Artery_Tibial	ENSG00000169242.7	EFNA1	-0.0765724	0.607783	0.899743	0.994049		2
rs4129267	rs4129267	1	154426264	1	0.0504	0.0079	2.01e-10	0.121617	0.0574485	0.0363995	GTEx_v7	Liver	ENSG00000143543.10	JTB	2.41304	1.20097	0.0445113	0.505689		2
rs4129267	rs4129267	1	154426264	1	0.0504	0.0079	2.01e-10	0.0148207	0.0291851	0.612101	GTEx_v7	Artery_Aorta	ENSG00000116521.6	SCAMP3	0.294062	0.580901	0.612705	0.945586		2
rs4129267	rs4129267	1	154426264	1	0.0504	0.0079	2.01e-10	-0.0322194	0.0464459	0.488621	GTEx_v7	Artery_Aorta	ENSG00000272654.1	RP11-422P24.11	-0.639274	0.926977	0.490425	0.923787		2
rs4129267	rs4129267	1	154426264	1	0.0504	0.0079	2.01e-10	0.196423	0.117396	0.09699	GTEx_v7	Liver	ENSG00000143556.4	S100A7	3.89728	2.40806	0.105569	0.673436		2
rs4129267	rs4129267	1	154426264	1	0.0504	0.0079	2.01e-10	-0.195296	0.0703284	0.00640094	GTEx_v7	Liver	ENSG00000143515.12	ATP8B2	-3.87492	1.52186	0.0108912	0.253549		2
rs4129267	rs4129267	1	154426264	1	0.0504	0.0079	2.01e-10	-0.0369576	0.0553743	0.505832	GTEx_v7	Liver	ENSG00000160712.8	IL6R	-0.733286	1.10469	0.506824	0.923787		2
rs4129267	rs4129267	1	154426264	1	0.0504	0.0079	2.01e-10	-0.039029	0.0616699	0.527161	GTEx_v7	Muscle_Skeletal	ENSG00000189334.4	S100A14	-0.774385	1.22961	0.52884	0.928375		2
rs4129267	rs4129267	1	154426264	1	0.0504	0.0079	2.01e-10	0.0316602	0.0226223	0.162624	GTEx_v7	Artery_Tibial	ENSG00000169291.5	SHE	0.628179	0.459528	0.171623	0.747997		2
rs4129267	rs4129267	1	154426264	1	0.0504	0.0079	2.01e-10	0.021789	0.0283417	0.44258	GTEx_v7	Artery_Tibial	ENSG00000189171.9	S100A13	0.432321	0.566404	0.4453	0.904875		2
rs4129267	rs4129267	1	154426264	1	0.0504	0.0079	2.01e-10	0.0226617	0.026481	0.392763	GTEx_v7	Artery_Tibial	ENSG00000198837.5	DENND4B	0.449637	0.530123	0.39634	0.893866		2
rs4129267	rs4129267	1	154426264	1	0.0504	0.0079	2.01e-10	0.0830521	0.0471615	0.0789568	GTEx_v7	Muscle_Skeletal	ENSG00000160678.7	S100A1	1.64786	0.970739	0.0895963	0.638171		2
rs4129267	rs4129267	1	154426264	1	0.0504	0.0079	2.01e-10	0.0483333	0.0369682	0.191776	GTEx_v7	Muscle_Skeletal	ENSG00000228264.1	RP11-350G8.7	0.958994	0.74874	0.20026	0.775864		2
rs4129267	rs4129267	1	154426264	1	0.0504	0.0079	2.01e-10	0.0273074	0.0383605	0.476941	GTEx_v7	Muscle_Skeletal	ENSG00000225855.2	RUSC1-AS1	0.541813	0.765845	0.479273	0.922135		2
rs4129267	rs4129267	1	154426264	1	0.0504	0.0079	2.01e-10	0.0667595	0.0817331	0.414948	GTEx_v7	Artery_Aorta	ENSG00000236675.1	MTX1P1	1.32459	1.63493	0.417833	0.900768		2
rs4129267	rs4129267	1	154426264	1	0.0504	0.0079	2.01e-10	0.057193	0.0280102	0.0423864	GTEx_v7	Artery_Aorta	ENSG00000143614.7	GATAD2B	1.13478	0.583529	0.0518124	0.536086		2
rs4129267	rs4129267	1	154426264	1	0.0504	0.0079	2.01e-10	-0.0212158	0.0358316	0.554102	GTEx_v7	Muscle_Skeletal	ENSG00000143603.14	KCNN3	-0.420948	0.714	0.555483	0.934145		2
rs4129267	rs4129267	1	154426264	1	0.0504	0.0079	2.01e-10	0.12976	0.0681174	0.0592844	GTEx_v7	Artery_Coronary	ENSG00000163462.13	TRIM46	2.5746	1.4105	0.0679538	0.591656		2
rs4129267	rs4129267	1	154426264	1	0.0504	0.0079	2.01e-10	0.0287963	0.0820647	0.726301	GTEx_v7	Liver	ENSG00000272654.1	RP11-422P24.11	0.571355	1.63073	0.726063	0.96406		2
rs4129267	rs4129267	1	154426264	1	0.0504	0.0079	2.01e-10	-0.0275021	0.025072	0.273496	GTEx_v7	Artery_Tibial	ENSG00000160741.12	CRTC2	-0.545677	0.50476	0.27967	0.842967		2
rs4129267	rs4129267	1	154426264	1	0.0504	0.0079	2.01e-10	-0.0300078	0.0562604	0.594326	GTEx_v7	Artery_Aorta	ENSG00000143590.9	EFNA3	-0.595393	1.12017	0.595059	0.942315		2
rs4129267	rs4129267	1	154426264	1	0.0504	0.0079	2.01e-10	-0.0073193	0.0250222	0.770177	GTEx_v7	Artery_Aorta	ENSG00000177954.7	RPS27	-0.145224	0.496994	0.77013	0.972475		2
rs4129267	rs4129267	1	154426264	1	0.0504	0.0079	2.01e-10	0.0262861	0.0622476	0.673032	GTEx_v7	Muscle_Skeletal	ENSG00000238279.1	BX470102.3	0.52155	1.23777	0.673492	0.954119		2
rs4129267	rs4129267	1	154426264	1	0.0504	0.0079	2.01e-10	0.00850703	0.0717695	0.905851	GTEx_v7	Liver	ENSG00000143537.9	ADAM15	0.16879	1.42424	0.905662	0.994956		2
rs4129267	rs4129267	1	154426264	1	0.0504	0.0079	2.01e-10	0.0280158	0.0743935	0.707173	GTEx_v7	Artery_Coronary	ENSG00000196754.6	S100A2	0.555869	1.47863	0.706965	0.960338		2
rs4129267	rs4129267	1	154426264	1	0.0504	0.0079	2.01e-10	0.0497422	0.0413359	0.229506	GTEx_v7	Muscle_Skeletal	ENSG00000160766.10	GBAP1	0.986948	0.834619	0.237002	0.801883		2
rs4129267	rs4129267	1	154426264	1	0.0504	0.0079	2.01e-10	-0.0773747	0.0564706	0.173301	GTEx_v7	Artery_Coronary	ENSG00000163463.7	KRTCAP2	-1.53521	1.146	0.180366	0.752915		2
rs4129267	rs4129267	1	154426264	1	0.0504	0.0079	2.01e-10	-0.0459576	0.0365627	0.209685	GTEx_v7	Artery_Tibial	ENSG00000169231.9	THBS3	-0.911857	0.739397	0.217484	0.78884		2
rs4129267	rs4129267	1	154426264	1	0.0504	0.0079	2.01e-10	-0.182032	0.0812043	0.0269026	GTEx_v7	Artery_Coronary	ENSG00000232093.1	RP11-307C12.11	-3.61175	1.70776	0.0344385	0.460171		2
rs4129267	rs4129267	1	154426264	1	0.0504	0.0079	2.01e-10	-0.000766799	0.0336813	0.981847	GTEx_v7	Muscle_Skeletal	ENSG00000189171.9	S100A13	-0.0152143	0.668284	0.981837	0.999238		2
rs4129267	rs4129267	1	154426264	1	0.0504	0.0079	2.01e-10	-0.0132373	0.0286626	0.644515	GTEx_v7	Artery_Tibial	ENSG00000116521.6	SCAMP3	-0.262645	0.570191	0.645067	0.952137		2
rs4129267	rs4129267	1	154426264	1	0.0504	0.0079	2.01e-10	0.0840338	0.0378712	0.02719	GTEx_v7	Artery_Tibial	ENSG00000160679.8	CHTOP	1.66734	0.795565	0.0361009	0.468611		2
rs4129267	rs4129267	1	154426264	1	0.0504	0.0079	2.01e-10	0.000163206	0.0241526	0.994612	GTEx_v7	Muscle_Skeletal	ENSG00000143575.10	HAX1	0.00323821	0.479219	0.994609	0.999258		2
rs4129267	rs4129267	1	154426264	1	0.0504	0.0079	2.01e-10	0.02083	0.0355985	0.558767	GTEx_v7	Muscle_Skeletal	ENSG00000160710.11	ADAR	0.413294	0.709284	0.560101	0.934927		2
rs4129267	rs4129267	1	154426264	1	0.0504	0.0079	2.01e-10	0.0442557	0.0306437	0.149421	GTEx_v7	Muscle_Skeletal	ENSG00000163346.12	PBXIP1	0.878089	0.623394	0.158965	0.732741		2
rs4129267	rs4129267	1	154426264	1	0.0504	0.0079	2.01e-10	0.00428969	0.0289079	0.882127	GTEx_v7	Artery_Tibial	ENSG00000179085.7	DPM3	0.0851129	0.573725	0.882065	0.991772		2
rs4129267	rs4129267	1	154426264	1	0.0504	0.0079	2.01e-10	0.0316998	0.0246914	0.200124	GTEx_v7	Artery_Tibial	ENSG00000143515.12	ATP8B2	0.628964	0.49973	0.208172	0.778512		2
rs4129267	rs4129267	1	154426264	1	0.0504	0.0079	2.01e-10	-0.0241077	0.0868189	0.781526	GTEx_v7	Artery_Aorta	ENSG00000272030.1	RP1-178F15.4	-0.478327	1.72423	0.781461	0.974575		2
rs4129267	rs4129267	1	154426264	1	0.0504	0.0079	2.01e-10	-0.0737968	0.0412947	0.0746395	GTEx_v7	Muscle_Skeletal	ENSG00000188643.6	S100A16	-1.46422	0.850877	0.0852802	0.628885		2
rs4129267	rs4129267	1	154426264	1	0.0504	0.0079	2.01e-10	-0.00622094	0.0489209	0.899033	GTEx_v7	Artery_Coronary	ENSG00000160753.11	RUSC1	-0.123431	0.970846	0.898831	0.994049		2
rs4129267	rs4129267	1	154426264	1	0.0504	0.0079	2.01e-10	-0.0198011	0.0458285	0.666124	GTEx_v7	Artery_Aorta	ENSG00000143630.5	HCN3	-0.392879	0.911379	0.666409	0.952971		2
rs4129267	rs4129267	1	154426264	1	0.0504	0.0079	2.01e-10	0.0794374	0.0712752	0.267381	GTEx_v7	Artery_Coronary	ENSG00000188015.5	S100A3	1.57614	1.43561	0.272253	0.836699		2
rs4129267	rs4129267	1	154426264	1	0.0504	0.0079	2.01e-10	-0.0252605	0.0332572	0.448354	GTEx_v7	Artery_Aorta	ENSG00000176444.14	CLK2	-0.5012	0.664525	0.450715	0.906184		2
rs4129267	rs4129267	1	154426264	1	0.0504	0.0079	2.01e-10	0.0551423	0.0451334	0.224274	GTEx_v7	Liver	ENSG00000177628.11	GBA	1.09409	0.911777	0.230156	0.796653		2
rs4129267	rs4129267	1	154426264	1	0.0504	0.0079	2.01e-10	0.0926813	0.0718112	0.1994	GTEx_v7	Liver	ENSG00000143614.7	GATAD2B	1.83891	1.45369	0.205872	0.778437		2
rs4129267	rs4129267	1	154426264	1	0.0504	0.0079	2.01e-10	-0.113712	0.075935	0.135733	GTEx_v7	Artery_Aorta	ENSG00000271380.1	RP11-307C12.12	-2.25619	1.5476	0.144877	0.718523		2
rs4129267	rs4129267	1	154426264	1	0.0504	0.0079	2.01e-10	-0.100754	0.0328759	0.00236394	GTEx_v7	Artery_Tibial	ENSG00000163239.8	TDRD10	-1.99909	0.723659	0.00573656	0.172567		2
rs4129267	rs4129267	1	154426264	1	0.0504	0.0079	2.01e-10	0.0112888	0.0292794	0.700208	GTEx_v7	Artery_Aorta	ENSG00000143543.10	JTB	0.223984	0.582	0.700347	0.959964		2
rs4129267	rs4129267	1	154426264	1	0.0504	0.0079	2.01e-10	0.025939	0.0486134	0.594655	GTEx_v7	Liver	ENSG00000160714.5	UBE2Q1	0.514663	0.967919	0.594919	0.942315		2
rs4129267	rs4129267	1	154426264	1	0.0504	0.0079	2.01e-10	0.0439827	0.0251535	0.0810889	GTEx_v7	Muscle_Skeletal	ENSG00000143614.7	GATAD2B	0.872673	0.517484	0.0917231	0.642222		2
rs4129267	rs4129267	1	154426264	1	0.0504	0.0079	2.01e-10	0.088558	0.113131	0.435345	GTEx_v7	Liver	ENSG00000236675.1	MTX1P1	1.7571	2.2615	0.43718	0.904875		2
rs4129267	rs4129267	1	154426264	1	0.0504	0.0079	2.01e-10	0.0415303	0.0393453	0.292366	GTEx_v7	Artery_Aorta	ENSG00000177628.11	GBA	0.824014	0.791273	0.297701	0.845399		2
rs4129267	rs4129267	1	154426264	1	0.0504	0.0079	2.01e-10	0.0593638	0.0558835	0.290335	GTEx_v7	Artery_Coronary	ENSG00000143614.7	GATAD2B	1.17785	1.12407	0.294707	0.845399		2
rs4129267	rs4129267	1	154426264	1	0.0504	0.0079	2.01e-10	-0.0174977	0.0358548	0.626036	GTEx_v7	Artery_Aorta	ENSG00000163344.5	PMVK	-0.347177	0.713483	0.626546	0.946668		2
rs4129267	rs4129267	1	154426264	1	0.0504	0.0079	2.01e-10	-0.0110344	0.0404348	0.78542	GTEx_v7	Liver	ENSG00000143630.5	HCN3	-0.218937	0.803011	0.785127	0.975122		2
rs4129267	rs4129267	1	154426264	1	0.0504	0.0079	2.01e-10	-0.00725283	0.02448	0.767305	GTEx_v7	Artery_Aorta	ENSG00000143570.13	SLC39A1	-0.143905	0.486238	0.767263	0.972475		2
rs4129267	rs4129267	1	154426264	1	0.0504	0.0079	2.01e-10	0.0254611	0.0528438	0.630842	GTEx_v7	Liver	ENSG00000169231.9	THBS3	0.505181	1.05147	0.630908	0.948321		2
rs4129267	rs4129267	1	154426264	1	0.0504	0.0079	2.01e-10	-0.0486228	0.111483	0.663542	GTEx_v7	Liver	ENSG00000163462.13	TRIM46	-0.964738	2.21713	0.663468	0.952971		2
rs4129267	rs4129267	1	154426264	1	0.0504	0.0079	2.01e-10	-0.00461578	0.0304692	0.879852	GTEx_v7	Liver	ENSG00000143570.13	SLC39A1	-0.0915829	0.604718	0.879623	0.990804		2
rs4129267	rs4129267	1	154426264	1	0.0504	0.0079	2.01e-10	0.0572239	0.0577097	0.323484	GTEx_v7	Artery_Coronary	ENSG00000163354.10	DCST2	1.13539	1.15878	0.327176	0.860014		2
rs4129267	rs4129267	1	154426264	1	0.0504	0.0079	2.01e-10	-0.0133757	0.0287423	0.641984	GTEx_v7	Artery_Tibial	ENSG00000143545.4	RAB13	-0.265391	0.571799	0.642552	0.951821		2
rs4129267	rs4129267	1	154426264	1	0.0504	0.0079	2.01e-10	-0.00033561	0.0487012	0.994513	GTEx_v7	Liver	ENSG00000143627.13	PKLR	-0.00665893	0.966294	0.994502	0.999258		2
rs4129267	rs4129267	1	154426264	1	0.0504	0.0079	2.01e-10	0.0332744	0.0253149	0.189644	GTEx_v7	Artery_Tibial	ENSG00000160685.9	ZBTB7B	0.660206	0.512829	0.197962	0.771879		2
rs4129267	rs4129267	1	154426264	1	0.0504	0.0079	2.01e-10	0.0310909	0.0388246	0.424128	GTEx_v7	Artery_Aorta	ENSG00000197956.5	S100A6	0.616883	0.776374	0.426864	0.904095		2
rs4129267	rs4129267	1	154426264	1	0.0504	0.0079	2.01e-10	-0.0638729	0.0552284	0.249844	GTEx_v7	Liver	ENSG00000163354.10	DCST2	-1.26732	1.11366	0.255131	0.821826		2
rs4129267	rs4129267	1	154426264	1	0.0504	0.0079	2.01e-10	0.0211974	0.0630617	0.736934	GTEx_v7	Muscle_Skeletal	ENSG00000272030.1	RP1-178F15.4	0.420583	1.25296	0.737118	0.966318		2
rs4129267	rs4129267	1	154426264	1	0.0504	0.0079	2.01e-10	0.0138197	0.0213303	0.517407	GTEx_v7	Muscle_Skeletal	ENSG00000143549.15	TPM3	0.2742	0.425397	0.519202	0.925156		2
rs4129267	rs4129267	1	154426264	1	0.0504	0.0079	2.01e-10	0.055165	0.0844588	0.514352	GTEx_v7	Artery_Aorta	ENSG00000273026.1	RP11-422P24.10	1.09454	1.68453	0.515846	0.92487		2
rs4129267	rs4129267	1	154426264	1	0.0504	0.0079	2.01e-10	-0.0385238	0.0519868	0.459483	GTEx_v7	Artery_Aorta	ENSG00000143554.9	SLC27A3	-0.764361	1.03842	0.461681	0.908737		2
rs4129267	rs4129267	1	154426264	1	0.0504	0.0079	2.01e-10	0.139636	0.0801953	0.0830789	GTEx_v7	Artery_Aorta	ENSG00000228013.1	RP11-350G8.5	2.77056	1.64937	0.0930038	0.646052		2
rs4129267	rs4129267	1	154426264	1	0.0504	0.0079	2.01e-10	-0.106346	0.0480393	0.0273793	GTEx_v7	Muscle_Skeletal	ENSG00000163354.10	DCST2	-2.11004	1.00891	0.0364922	0.471475		2
rs4129267	rs4129267	1	154426264	1	0.0504	0.0079	2.01e-10	0.0223639	0.0454323	0.623475	GTEx_v7	Liver	ENSG00000116521.6	SCAMP3	0.443728	0.904114	0.623576	0.94655		2
rs4129267	rs4129267	1	154426264	1	0.0504	0.0079	2.01e-10	-0.0119707	0.0216468	0.580648	GTEx_v7	Artery_Tibial	ENSG00000163463.7	KRTCAP2	-0.237514	0.431111	0.581678	0.940471		2
rs4129267	rs4129267	1	154426264	1	0.0504	0.0079	2.01e-10	-0.0382513	0.0689118	0.579229	GTEx_v7	Artery_Tibial	ENSG00000231827.2	RP11-216N14.5	-0.758954	1.37246	0.580272	0.940151		2
rs4129267	rs4129267	1	154426264	1	0.0504	0.0079	2.01e-10	0.0327323	0.0757683	0.666547	GTEx_v7	Artery_Coronary	ENSG00000238279.1	BX470102.3	0.64945	1.50678	0.666455	0.952971		2
rs4129267	rs4129267	1	154426264	1	0.0504	0.0079	2.01e-10	-0.0987718	0.048601	0.0427459	GTEx_v7	Muscle_Skeletal	ENSG00000163239.8	TDRD10	-1.95976	1.01205	0.052816	0.541827		2
rs4129267	rs4129267	1	154426264	1	0.0504	0.0079	2.01e-10	0.0447663	0.0695888	0.521312	GTEx_v7	Artery_Coronary	ENSG00000143578.11	CREB3L4	0.88822	1.38773	0.522139	0.927154		2
rs4129267	rs4129267	1	154426264	1	0.0504	0.0079	2.01e-10	0.0134368	0.0292664	0.646383	GTEx_v7	Muscle_Skeletal	ENSG00000143515.12	ATP8B2	0.266603	0.582184	0.646998	0.952137		2
rs4129267	rs4129267	1	154426264	1	0.0504	0.0079	2.01e-10	-0.0420913	0.0714788	0.557098	GTEx_v7	Liver	ENSG00000169242.7	EFNA1	-0.835145	1.42426	0.557626	0.934927		2
rs4129267	rs4129267	1	154426264	1	0.0504	0.0079	2.01e-10	0.0458293	0.0859029	0.594708	GTEx_v7	Liver	ENSG00000160753.11	RUSC1	0.909312	1.71037	0.594972	0.942315		2
rs4129267	rs4129267	1	154426264	1	0.0504	0.0079	2.01e-10	0.178843	0.0678461	0.00879649	GTEx_v7	Artery_Tibial	ENSG00000143556.4	S100A7	3.54847	1.45654	0.0148408	0.301552		2
rs4129267	rs4129267	1	154426264	1	0.0504	0.0079	2.01e-10	0.058307	0.0355617	0.102551	GTEx_v7	Artery_Aorta	ENSG00000160741.12	CRTC2	1.15688	0.728519	0.112287	0.681937		2
rs4129267	rs4129267	1	154426264	1	0.0504	0.0079	2.01e-10	-0.0753417	0.0438956	0.0887845	GTEx_v7	Artery_Coronary	ENSG00000143575.10	HAX1	-1.49487	0.901914	0.0974289	0.656695		2
rs4129267	rs4129267	1	154426264	1	0.0504	0.0079	2.01e-10	-0.0265168	0.110364	0.810551	GTEx_v7	Artery_Coronary	ENSG00000223599.1	RP11-216N14.7	-0.526127	2.19131	0.810255	0.978312		2
rs4129267	rs4129267	1	154426264	1	0.0504	0.0079	2.01e-10	0.0142534	0.042363	0.736853	GTEx_v7	Artery_Aorta	ENSG00000160710.11	ADAR	0.282806	0.841704	0.736877	0.966318		2
rs4129267	rs4129267	1	154426264	1	0.0504	0.0079	2.01e-10	-0.0158544	0.0431546	0.713692	GTEx_v7	Artery_Aorta	ENSG00000189171.9	S100A13	-0.314571	0.857661	0.713784	0.961558		2
rs4129267	rs4129267	1	154426264	1	0.0504	0.0079	2.01e-10	-0.0483311	0.0969481	0.619058	GTEx_v7	Liver	ENSG00000228013.1	RP11-350G8.5	-0.95895	1.92944	0.619182	0.94655		2
rs4129267	rs4129267	1	154426264	1	0.0504	0.0079	2.01e-10	0.00249092	0.0320332	0.938055	GTEx_v7	Muscle_Skeletal	ENSG00000176444.14	CLK2	0.049423	0.635627	0.938023	0.996489		2
rs4129267	rs4129267	1	154426264	1	0.0504	0.0079	2.01e-10	0.010411	0.0242296	0.667647	GTEx_v7	Muscle_Skeletal	ENSG00000160688.14	FLAD1	0.206567	0.481835	0.668134	0.952971		2
rs4129267	rs4129267	1	154426264	1	0.0504	0.0079	2.01e-10	-0.000281946	0.0316187	0.992901	GTEx_v7	Liver	ENSG00000143621.12	ILF2	-0.00559417	0.627356	0.992885	0.999258		2
rs4129267	rs4129267	1	154426264	1	0.0504	0.0079	2.01e-10	0.0197533	0.0958944	0.837163	GTEx_v7	Artery_Coronary	ENSG00000196420.3	S100A5	0.391931	1.90366	0.836882	0.984436		2
rs4129267	rs4129267	1	154426264	1	0.0504	0.0079	2.01e-10	-0.00723229	0.0365004	0.84312	GTEx_v7	Artery_Aorta	ENSG00000188643.6	S100A16	-0.143498	0.724563	0.843008	0.984772		2
rs4129267	rs4129267	1	154426264	1	0.0504	0.0079	2.01e-10	0.0773052	0.0548535	0.16019	GTEx_v7	Artery_Aorta	ENSG00000143578.11	CREB3L4	1.53383	1.1146	0.168782	0.745452		2
rs4129267	rs4129267	1	154426264	1	0.0504	0.0079	2.01e-10	-0.0318251	0.0608629	0.601584	GTEx_v7	Artery_Aorta	ENSG00000160766.10	GBAP1	-0.63145	1.21165	0.602262	0.94301		2
rs4129267	rs4129267	1	154426264	1	0.0504	0.0079	2.01e-10	-0.0424478	0.0347958	0.223394	GTEx_v7	Artery_Tibial	ENSG00000143630.5	HCN3	-0.842218	0.702901	0.230838	0.797103		2
rs4129267	rs4129267	1	154426264	1	0.0504	0.0079	2.01e-10	-0.0131646	0.0817457	0.872211	GTEx_v7	Artery_Aorta	ENSG00000143552.5	NUP210L	-0.261202	1.62246	0.8721	0.988968		2
rs4129267	rs4129267	1	154426264	1	0.0504	0.0079	2.01e-10	0.00113831	0.0584576	0.984498	GTEx_v7	Artery_Coronary	ENSG00000143545.4	RAB13	0.0225855	1.15988	0.984464	0.999238		2
rs4129267	rs4129267	1	154426264	1	0.0504	0.0079	2.01e-10	-0.00683242	0.0533973	0.898407	GTEx_v7	Liver	ENSG00000143624.9	INTS3	-0.135564	1.05968	0.898205	0.993998		2
rs4129267	rs4129267	1	154426264	1	0.0504	0.0079	2.01e-10	0.0302227	0.108203	0.780501	GTEx_v7	Liver	ENSG00000223599.1	RP11-216N14.7	0.599657	2.14894	0.780208	0.973975		2
rs4129267	rs4129267	1	154426264	1	0.0504	0.0079	2.01e-10	-0.0211099	0.0444725	0.635501	GTEx_v7	Artery_Aorta	ENSG00000169242.7	EFNA1	-0.418847	0.88483	0.635953	0.950214		2
rs4129267	rs4129267	1	154426264	1	0.0504	0.0079	2.01e-10	-0.0634722	0.102331	0.536301	GTEx_v7	Liver	ENSG00000270361.1	RP11-307C12.13	-1.25937	2.03995	0.537002	0.930347		2
rs4129267	rs4129267	1	154426264	1	0.0504	0.0079	2.01e-10	-0.0550017	0.0360482	0.12981	GTEx_v7	Artery_Coronary	ENSG00000143543.10	JTB	-1.0913	0.735413	0.137827	0.711414		2
rs4129267	rs4129267	1	154426264	1	0.0504	0.0079	2.01e-10	0.0625102	0.0502808	0.216315	GTEx_v7	Artery_Coronary	ENSG00000188643.6	S100A16	1.24028	1.0164	0.222363	0.791411		2
rs4129267	rs4129267	1	154426264	1	0.0504	0.0079	2.01e-10	0.0412972	0.0838826	0.622994	GTEx_v7	Artery_Aorta	ENSG00000226855.1	RP11-350G8.3	0.819389	1.66929	0.623524	0.94655		2
rs4129267	rs4129267	1	154426264	1	0.0504	0.0079	2.01e-10	0.107853	0.0603531	0.0765672	GTEx_v7	Artery_Coronary	ENSG00000143603.14	KCNN3	2.13994	1.24357	0.0852872	0.628885		2
rs4129267	rs4129267	1	154426264	1	0.0504	0.0079	2.01e-10	-0.0373214	0.0488319	0.446263	GTEx_v7	Artery_Coronary	ENSG00000160741.12	CRTC2	-0.740504	0.975815	0.447938	0.90532		2
rs4129267	rs4129267	1	154426264	1	0.0504	0.0079	2.01e-10	-0.0221408	0.0247421	0.37153	GTEx_v7	Artery_Tibial	ENSG00000160767.16	FAM189B	-0.439302	0.49572	0.375516	0.882205		2
rs4129267	rs4129267	1	154426264	1	0.0504	0.0079	2.01e-10	0.0442395	0.0527181	0.401998	GTEx_v7	Artery_Tibial	ENSG00000196754.6	S100A2	0.877768	1.055	0.405407	0.89711		2
rs4129267	rs4129267	1	154426264	1	0.0504	0.0079	2.01e-10	-0.0831018	0.0434267	0.0569981	GTEx_v7	Artery_Aorta	ENSG00000163239.8	TDRD10	-1.64885	0.899567	0.0668128	0.590988		2
rs4129267	rs4129267	1	154426264	1	0.0504	0.0079	2.01e-10	0.00279038	0.0659897	0.966298	GTEx_v7	Artery_Tibial	ENSG00000236263.1	RP11-263K19.6	0.0553647	1.30935	0.966272	0.998064		2
rs4129267	rs4129267	1	154426264	1	0.0504	0.0079	2.01e-10	0.0114359	0.0222676	0.607909	GTEx_v7	Artery_Tibial	ENSG00000143569.14	UBAP2L	0.226903	0.443247	0.608713	0.944441		2
rs4129267	rs4129267	1	154426264	1	0.0504	0.0079	2.01e-10	0.0329425	0.05156	0.523223	GTEx_v7	Muscle_Skeletal	ENSG00000228013.1	RP11-350G8.5	0.653621	1.02813	0.524949	0.927732		2
rs4129267	rs4129267	1	154426264	1	0.0504	0.0079	2.01e-10	0.0228269	0.0329121	0.488331	GTEx_v7	Muscle_Skeletal	ENSG00000179085.7	DPM3	0.452915	0.656865	0.490503	0.923787		2
rs4129267	rs4129267	1	154426264	1	0.0504	0.0079	2.01e-10	0.155116	0.0784382	0.0492559	GTEx_v7	Artery_Aorta	ENSG00000160678.7	S100A1	3.0777	1.62937	0.0589063	0.564954		2
rs4129267	rs4129267	1	154426264	1	0.0504	0.0079	2.01e-10	-0.0119025	0.0498253	0.811422	GTEx_v7	Artery_Aorta	ENSG00000185499.12	MUC1	-0.236161	0.98929	0.811325	0.978312		2
rs4129267	rs4129267	1	154426264	1	0.0504	0.0079	2.01e-10	0.000730056	0.0505572	0.988488	GTEx_v7	Artery_Tibial	ENSG00000143590.9	EFNA3	0.0144852	1.00312	0.988479	0.999244		2
rs4129267	rs4129267	1	154426264	1	0.0504	0.0079	2.01e-10	-0.00708348	0.0332974	0.831736	GTEx_v7	Artery_Aorta	ENSG00000143569.14	UBAP2L	-0.140545	0.66103	0.831627	0.984038		2
rs4129267	rs4129267	1	154426264	1	0.0504	0.0079	2.01e-10	-0.031768	0.0342438	0.35426	GTEx_v7	Artery_Tibial	ENSG00000225855.2	RUSC1-AS1	-0.630317	0.686586	0.358595	0.877088		2
rs4129267	rs4129267	1	154426264	1	0.0504	0.0079	2.01e-10	0.161377	0.0589972	0.00721109	GTEx_v7	Liver	ENSG00000169418.9	NPR1	3.20192	1.27364	0.0119369	0.265212		2
rs4129267	rs4129267	1	154426264	1	0.0504	0.0079	2.01e-10	0.00783142	0.0673409	0.907622	GTEx_v7	Artery_Coronary	ENSG00000243364.3	EFNA4	0.155385	1.33635	0.907434	0.994956		2
rs4129267	rs4129267	1	154426264	1	0.0504	0.0079	2.01e-10	-0.0558411	0.05944	0.34945	GTEx_v7	Liver	ENSG00000188643.6	S100A16	-1.10796	1.19208	0.352666	0.874072		2
rs4129267	rs4129267	1	154426264	1	0.0504	0.0079	2.01e-10	-0.129183	0.0604894	0.0348314	GTEx_v7	Artery_Coronary	ENSG00000176444.14	CLK2	-2.56315	1.26565	0.0428495	0.497251		2
rs4129267	rs4129267	1	154426264	1	0.0504	0.0079	2.01e-10	0.089922	0.0785737	0.254802	GTEx_v7	Liver	ENSG00000143553.6	SNAPIN	1.78417	1.58389	0.259976	0.825048		2
rs4129267	rs4129267	1	154426264	1	0.0504	0.0079	2.01e-10	0.0472466	0.0514858	0.360699	GTEx_v7	Liver	ENSG00000160688.14	FLAD1	0.937433	1.03206	0.363712	0.879884		2
rs4129267	rs4129267	1	154426264	1	0.0504	0.0079	2.01e-10	-0.0572159	0.109445	0.602123	GTEx_v7	Liver	ENSG00000188015.5	S100A3	-1.13524	2.17881	0.602342	0.94301		2
rs4129267	rs4129267	1	154426264	1	0.0504	0.0079	2.01e-10	-0.156503	0.116555	0.181979	GTEx_v7	Liver	ENSG00000238279.1	BX470102.3	-3.10522	2.36327	0.188862	0.763438		2
rs4129267	rs4129267	1	154426264	1	0.0504	0.0079	2.01e-10	-0.0317931	0.0989244	0.7485	GTEx_v7	Artery_Coronary	ENSG00000231827.2	RP11-216N14.5	-0.630815	1.96527	0.748225	0.968243		2
rs4129267	rs4129267	1	154426264	1	0.0504	0.0079	2.01e-10	0.0350868	0.0361185	0.333369	GTEx_v7	Artery_Coronary	ENSG00000143570.13	SLC39A1	0.696167	0.724897	0.336871	0.866654		2
rs4129267	rs4129267	1	154426264	1	0.0504	0.0079	2.01e-10	-0.0948336	0.0665642	0.154982	GTEx_v7	Muscle_Skeletal	ENSG00000236675.1	MTX1P1	-1.88162	1.35325	0.164394	0.7415		2
rs4129267	rs4129267	1	154426264	1	0.0504	0.0079	2.01e-10	-0.0676763	0.0206045	0.00113432	GTEx_v7	Artery_Tibial	ENSG00000143621.12	ILF2	-1.34278	0.459819	0.00349757	0.125857		2
rs4129267	rs4129267	1	154426264	1	0.0504	0.0079	2.01e-10	-0.0127365	0.0480462	0.791416	GTEx_v7	Artery_Coronary	ENSG00000163348.3	PYGO2	-0.252708	0.95412	0.791117	0.975122		2
rs4129267	rs4129267	1	154426264	1	0.0504	0.0079	2.01e-10	-0.0388464	0.0315452	0.218838	GTEx_v7	Muscle_Skeletal	ENSG00000169231.9	THBS3	-0.770762	0.63745	0.226612	0.79384		2
rs4129267	rs4129267	1	154426264	1	0.0504	0.0079	2.01e-10	-0.105076	0.0682534	0.126406	GTEx_v7	Liver	ENSG00000143578.11	CREB3L4	-2.08484	1.39311	0.134512	0.707474		2
rs4129267	rs4129267	1	154426264	1	0.0504	0.0079	2.01e-10	-0.0162669	0.0234661	0.488556	GTEx_v7	Muscle_Skeletal	ENSG00000160712.8	IL6R	-0.322756	0.468338	0.490727	0.923787		2
rs4129267	rs4129267	1	154426264	1	0.0504	0.0079	2.01e-10	0.0342934	0.0520996	0.511708	GTEx_v7	Artery_Coronary	ENSG00000160714.5	UBE2Q1	0.680425	1.03921	0.512627	0.923787		2
rs4129267	rs4129267	1	154426264	1	0.0504	0.0079	2.01e-10	0.111527	0.0538423	0.0405423	GTEx_v7	Liver	ENSG00000143575.10	HAX1	2.21284	1.1232	0.0488242	0.523636		2
rs4129267	rs4129267	1	154426264	1	0.0504	0.0079	2.01e-10	-0.0582857	0.0415048	0.161192	GTEx_v7	Artery_Tibial	ENSG00000163354.10	DCST2	-1.15646	0.843223	0.170226	0.747078		2
rs4129267	rs4129267	1	154426264	1	0.0504	0.0079	2.01e-10	0.00740575	0.0605536	0.902874	GTEx_v7	Artery_Coronary	ENSG00000169418.9	NPR1	0.146939	1.20168	0.902679	0.994913		2
rs4129267	rs4129267	1	154426264	1	0.0504	0.0079	2.01e-10	0.0715852	0.0429637	0.0964162	GTEx_v7	Muscle_Skeletal	ENSG00000169291.5	SHE	1.42034	0.881047	0.106939	0.674903		2
rs4129267	rs4129267	1	154426264	1	0.0504	0.0079	2.01e-10	-0.0401236	0.0680565	0.55663	GTEx_v7	Liver	ENSG00000160710.11	ADAR	-0.796103	1.35608	0.557162	0.934852		2
rs4129267	rs4129267	1	154426264	1	0.0504	0.0079	2.01e-10	0.0449114	0.0585361	0.444496	GTEx_v7	Liver	ENSG00000197956.5	S100A6	0.891099	1.1698	0.446207	0.904875		2
rs4129267	rs4129267	1	154426264	1	0.0504	0.0079	2.01e-10	-0.0352538	0.0255441	0.168278	GTEx_v7	Muscle_Skeletal	ENSG00000160691.14	SHC1	-0.69948	0.518551	0.177365	0.751377		2
rs4129267	rs4129267	1	154426264	1	0.0504	0.0079	2.01e-10	-0.0541742	0.0877583	0.53825	GTEx_v7	Artery_Coronary	ENSG00000272654.1	RP11-422P24.11	-1.07488	1.74937	0.538923	0.931299		2
rs4129267	rs4129267	1	154426264	1	0.0504	0.0079	2.01e-10	-0.322043	0.11079	0.00438231	GTEx_v7	Artery_Coronary	ENSG00000189334.4	S100A14	-6.38974	2.41563	0.00816516	0.213855		2
rs4129267	rs4129267	1	154426264	1	0.0504	0.0079	2.01e-10	-0.00450881	0.0332219	0.892279	GTEx_v7	Liver	ENSG00000143549.15	TPM3	-0.0894605	0.659314	0.892068	0.993216		2
rs4129267	rs4129267	1	154426264	1	0.0504	0.0079	2.01e-10	-0.0101562	0.0257776	0.693846	GTEx_v7	Artery_Tibial	ENSG00000188643.6	S100A16	-0.201512	0.512435	0.694139	0.958471		2
rs4129267	rs4129267	1	154426264	1	0.0504	0.0079	2.01e-10	-0.119252	0.0569273	0.0369707	GTEx_v7	Artery_Tibial	ENSG00000271380.1	RP11-307C12.12	-2.36611	1.18884	0.0465616	0.51725		2
rs4129267	rs4129267	1	154426264	1	0.0504	0.0079	2.01e-10	0.0525217	0.0405923	0.196635	GTEx_v7	Artery_Tibial	ENSG00000163462.13	TRIM46	1.0421	0.8218	0.204774	0.778437		2
rs4129267	rs4129267	1	154426264	1	0.0504	0.0079	2.01e-10	0.00781008	0.0179966	0.664597	GTEx_v7	Artery_Tibial	ENSG00000143543.10	JTB	0.154962	0.357901	0.665033	0.952971		2
rs4129267	rs4129267	1	154426264	1	0.0504	0.0079	2.01e-10	0.0196269	0.0237859	0.409751	GTEx_v7	Muscle_Skeletal	ENSG00000143621.12	ILF2	0.389423	0.475874	0.413168	0.898439		2
rs4129267	rs4129267	1	154426264	1	0.0504	0.0079	2.01e-10	0.0125957	0.080869	0.876498	GTEx_v7	Liver	ENSG00000160679.8	CHTOP	0.249915	1.60502	0.876263	0.99009		2
rs4129267	rs4129267	1	154426264	1	0.0504	0.0079	2.01e-10	0.00531652	0.0544685	0.922414	GTEx_v7	Artery_Coronary	ENSG00000225855.2	RUSC1-AS1	0.105487	1.08085	0.922253	0.996489		2
rs4129267	rs4129267	1	154426264	1	0.0504	0.0079	2.01e-10	0.0353424	0.0352319	0.316551	GTEx_v7	Artery_Tibial	ENSG00000173171.10	MTX1	0.701238	0.707634	0.321705	0.85596		2
rs4129267	rs4129267	1	154426264	1	0.0504	0.0079	2.01e-10	0.0246736	0.036954	0.504814	GTEx_v7	Artery_Tibial	ENSG00000160710.11	ADAR	0.489556	0.737219	0.506654	0.923787		2
rs4129267	rs4129267	1	154426264	1	0.0504	0.0079	2.01e-10	0.046817	0.101046	0.644007	GTEx_v7	Artery_Coronary	ENSG00000272030.1	RP1-178F15.4	0.928909	2.01016	0.644005	0.952137		2
rs4129267	rs4129267	1	154426264	1	0.0504	0.0079	2.01e-10	0.0427231	0.0870631	0.624564	GTEx_v7	Artery_Coronary	ENSG00000143590.9	EFNA3	0.847681	1.73254	0.624651	0.94655		2
rs4129267	rs4129267	1	154426264	1	0.0504	0.0079	2.01e-10	-0.00765636	0.0334859	0.819256	GTEx_v7	Muscle_Skeletal	ENSG00000197956.5	S100A6	-0.151912	0.664829	0.819259	0.979008		2
rs4129267	rs4129267	1	154426264	1	0.0504	0.0079	2.01e-10	-0.0109355	0.0243799	0.654062	GTEx_v7	Artery_Tibial	ENSG00000163344.5	PMVK	-0.216974	0.484922	0.654557	0.952714		2
rs4129267	rs4129267	1	154426264	1	0.0504	0.0079	2.01e-10	-0.0533461	0.0613545	0.385557	GTEx_v7	Artery_Aorta	ENSG00000188015.5	S100A3	-1.05845	1.2286	0.388958	0.888192		2
rs4129267	rs4129267	1	154426264	1	0.0504	0.0079	2.01e-10	-0.0924989	0.0520173	0.0767786	GTEx_v7	Artery_Aorta	ENSG00000163354.10	DCST2	-1.8353	1.07143	0.086724	0.63087		2
rs4129267	rs4129267	1	154426264	1	0.0504	0.0079	2.01e-10	0.031333	0.0316646	0.322969	GTEx_v7	Muscle_Skeletal	ENSG00000196154.7	S100A4	0.621687	0.635778	0.328156	0.860924		2
rs4129267	rs4129267	1	154426264	1	0.0504	0.0079	2.01e-10	-0.00840793	0.0211621	0.691403	GTEx_v7	Artery_Tibial	ENSG00000143570.13	SLC39A1	-0.166824	0.420696	0.691705	0.958471		2
rs4129267	rs4129267	1	154426264	1	0.0504	0.0079	2.01e-10	-0.0446776	0.0389202	0.251854	GTEx_v7	Artery_Tibial	ENSG00000185499.12	MUC1	-0.88646	0.784627	0.258567	0.823205		2
rs4129267	rs4129267	1	154426264	1	0.0504	0.0079	2.01e-10	-0.021524	0.0391481	0.583516	GTEx_v7	Artery_Coronary	ENSG00000116521.6	SCAMP3	-0.427063	0.779627	0.583844	0.941285		2
rs4129267	rs4129267	1	154426264	1	0.0504	0.0079	2.01e-10	0.0322518	0.0614097	0.599726	GTEx_v7	Muscle_Skeletal	ENSG00000226855.1	RP11-350G8.3	0.639917	1.22257	0.600682	0.942626		2
rs4129267	rs4129267	1	154426264	1	0.0504	0.0079	2.01e-10	-0.00158464	0.0214611	0.941174	GTEx_v7	Muscle_Skeletal	ENSG00000160767.16	FAM189B	-0.0314413	0.425844	0.941143	0.996529		2
rs4129267	rs4129267	1	154426264	1	0.0504	0.0079	2.01e-10	-0.0182109	0.0221532	0.411514	GTEx_v7	Muscle_Skeletal	ENSG00000160714.5	UBE2Q1	-0.361327	0.443181	0.414899	0.899659		2
rs4129267	rs4129267	1	154426264	1	0.0504	0.0079	2.01e-10	-0.0184141	0.0284538	0.51788	GTEx_v7	Muscle_Skeletal	ENSG00000143569.14	UBAP2L	-0.365359	0.567457	0.51967	0.92522		2
rs4129267	rs4129267	1	154426264	1	0.0504	0.0079	2.01e-10	0.000480788	0.0343386	0.988835	GTEx_v7	Muscle_Skeletal	ENSG00000143624.9	INTS3	0.00953944	0.681323	0.988829	0.999244		2
rs4129267	rs4129267	1	154426264	1	0.0504	0.0079	2.01e-10	0.0293905	0.0517916	0.570983	GTEx_v7	Artery_Aorta	ENSG00000143603.14	KCNN3	0.583145	1.03167	0.571907	0.93902		2
rs4129267	rs4129267	1	154426264	1	0.0504	0.0079	2.01e-10	-0.0868524	0.0505796	0.0873931	GTEx_v7	Artery_Aorta	ENSG00000243364.3	EFNA4	-1.72326	1.03928	0.0972909	0.656165		2
rs4129267	rs4129267	1	154426264	1	0.0504	0.0079	2.01e-10	0.0317502	0.0379545	0.403326	GTEx_v7	Muscle_Skeletal	ENSG00000160679.8	CHTOP	0.629964	0.759512	0.406859	0.89711		2
rs4129267	rs4129267	1	154426264	1	0.0504	0.0079	2.01e-10	-0.0138737	0.0731917	0.849991	GTEx_v7	Liver	ENSG00000196154.7	S100A4	-0.275272	1.45286	0.849725	0.985581		2
rs4129267	rs4129267	1	154426264	1	0.0504	0.0079	2.01e-10	-0.011289	0.0282641	0.689987	GTEx_v7	Artery_Aorta	ENSG00000160691.14	SHC1	-0.223988	0.561894	0.690165	0.95823		2
rs4129267	rs4129267	1	154426264	1	0.0504	0.0079	2.01e-10	0.0356624	0.0373536	0.340435	GTEx_v7	Artery_Tibial	ENSG00000176444.14	CLK2	0.707587	0.749396	0.345062	0.869037		2
rs4129267	rs4129267	1	154426264	1	0.0504	0.0079	2.01e-10	-0.0231189	0.0706973	0.744248	GTEx_v7	Liver	ENSG00000189334.4	S100A14	-0.458708	1.40457	0.743983	0.967428		2
rs4129267	rs4129267	1	154426264	1	0.0504	0.0079	2.01e-10	-0.134397	0.0731696	0.0676225	GTEx_v7	Artery_Aorta	ENSG00000236263.1	RP11-263K19.6	-2.66661	1.51075	0.077549	0.612368		2
rs4129267	rs4129267	1	154426264	1	0.0504	0.0079	2.01e-10	-0.0602938	0.0676839	0.374872	GTEx_v7	Liver	ENSG00000179085.7	DPM3	-1.19631	1.35596	0.377639	0.882759		2
rs4129267	rs4129267	1	154426264	1	0.0504	0.0079	2.01e-10	-0.0632339	0.0528006	0.231742	GTEx_v7	Muscle_Skeletal	ENSG00000196754.6	S100A2	-1.25464	1.06593	0.23918	0.803532		2
rs4129267	rs4129267	1	154426264	1	0.0504	0.0079	2.01e-10	0.023687	0.0188004	0.208392	GTEx_v7	Muscle_Skeletal	ENSG00000160741.12	CRTC2	0.46998	0.380228	0.216441	0.787569		2
rs4129267	rs4129267	1	154426264	1	0.0504	0.0079	2.01e-10	0.0616556	0.0782454	0.432331	GTEx_v7	Artery_Coronary	ENSG00000143554.9	SLC27A3	1.22333	1.56429	0.434194	0.904875		2
rs4129267	rs4129267	1	154426264	1	0.0504	0.0079	2.01e-10	0.0947112	0.0404459	0.0201122	GTEx_v7	Artery_Aorta	ENSG00000160712.8	IL6R	1.87919	0.854849	0.0279297	0.421205		2
rs4129267	rs4129267	1	154426264	1	0.0504	0.0079	2.01e-10	0.0109679	0.0538047	0.838667	GTEx_v7	Artery_Aorta	ENSG00000160679.8	CHTOP	0.217617	1.0681	0.838555	0.984436		2
rs4129267	rs4129267	1	154426264	1	0.0504	0.0079	2.01e-10	0.0046383	0.0716516	0.948498	GTEx_v7	Artery_Coronary	ENSG00000160679.8	CHTOP	0.0920298	1.42173	0.948388	0.997194		2
rs4129267	rs4129267	1	154426264	1	0.0504	0.0079	2.01e-10	-0.109407	0.0449714	0.0165232	GTEx_v7	Artery_Coronary	ENSG00000163239.8	TDRD10	-2.17077	0.954965	0.0230174	0.380982		2
rs4129267	rs4129267	1	154426264	1	0.0504	0.0079	2.01e-10	0.0140447	0.0467037	0.764166	GTEx_v7	Liver	ENSG00000173171.10	MTX1	0.278665	0.92769	0.763883	0.972475		2
rs4129267	rs4129267	1	154426264	1	0.0504	0.0079	2.01e-10	-0.00280865	0.0405969	0.944886	GTEx_v7	Artery_Tibial	ENSG00000143603.14	KCNN3	-0.0557272	0.805541	0.944847	0.997194		2
rs4129267	rs4129267	1	154426264	1	0.0504	0.0079	2.01e-10	0.0030327	0.027047	0.910776	GTEx_v7	Muscle_Skeletal	ENSG00000143553.6	SNAPIN	0.0601726	0.53673	0.910736	0.994956		2
rs4129267	rs4129267	1	154426264	1	0.0504	0.0079	2.01e-10	0.0143046	0.0250637	0.568484	GTEx_v7	Muscle_Skeletal	ENSG00000264384.1	RN7SL431P	0.283821	0.499282	0.569723	0.938194		2
rs4129267	rs4129267	1	154426264	1	0.0504	0.0079	2.01e-10	-0.00994556	0.0464402	0.830803	GTEx_v7	Artery_Coronary	ENSG00000163346.12	PBXIP1	-0.197333	0.921952	0.830518	0.983698		2
rs4129267	rs4129267	1	154426264	1	0.0504	0.0079	2.01e-10	0.0402305	0.0413612	0.332762	GTEx_v7	Artery_Coronary	ENSG00000160688.14	FLAD1	0.798224	0.830142	0.336275	0.866654		2
rs4129267	rs4129267	1	154426264	1	0.0504	0.0079	2.01e-10	0.0449345	0.109075	0.681135	GTEx_v7	Artery_Coronary	ENSG00000226855.1	RP11-350G8.3	0.891558	2.16869	0.680997	0.954832		2
rs4129267	rs4129267	1	154426264	1	0.0504	0.0079	2.01e-10	0.022251	0.0680408	0.743862	GTEx_v7	Artery_Tibial	ENSG00000236675.1	MTX1P1	0.441488	1.35179	0.743974	0.967428		2
rs4129267	rs4129267	1	154426264	1	0.0504	0.0079	2.01e-10	0.0856511	0.0850868	0.315243	GTEx_v7	Artery_Aorta	ENSG00000232093.1	RP11-307C12.11	1.69943	1.70912	0.320062	0.85596		2
rs4129267	rs4129267	1	154426264	1	0.0504	0.0079	2.01e-10	-0.0269736	0.0297297	0.364766	GTEx_v7	Muscle_Skeletal	ENSG00000198837.5	DENND4B	-0.53519	0.59581	0.369049	0.881188		2
rs4129267	rs4129267	1	154426264	1	0.0504	0.0079	2.01e-10	-0.0517168	0.0234144	0.0277252	GTEx_v7	Muscle_Skeletal	ENSG00000116521.6	SCAMP3	-1.02613	0.491626	0.0368693	0.473183		2
rs4129267	rs4129267	1	154426264	1	0.0504	0.0079	2.01e-10	0.00557809	0.0387442	0.885774	GTEx_v7	Artery_Coronary	ENSG00000143612.14	C1orf43	0.110676	0.76893	0.885551	0.992064		2
rs4129267	rs4129267	1	154426264	1	0.0504	0.0079	2.01e-10	0.124105	0.0805074	0.12591	GTEx_v7	Liver	ENSG00000243364.3	EFNA4	2.4624	1.64334	0.134026	0.706868		2
rs4129267	rs4129267	1	154426264	1	0.0504	0.0079	2.01e-10	0.0318987	0.0544807	0.559356	GTEx_v7	Artery_Coronary	ENSG00000143569.14	UBAP2L	0.632911	1.08551	0.559857	0.934927		2
rs4129267	rs4129267	1	154426264	1	0.0504	0.0079	2.01e-10	0.202492	0.0837123	0.0171352	GTEx_v7	Artery_Coronary	ENSG00000160712.8	IL6R	4.0177	1.77634	0.0237106	0.386801		2
rs4129267	rs4129267	1	154426264	1	0.0504	0.0079	2.01e-10	0.103626	0.0710323	0.145582	GTEx_v7	Artery_Tibial	ENSG00000273026.1	RP11-422P24.10	2.05607	1.44575	0.154983	0.727326		2
rs4129267	rs4129267	1	154426264	1	0.0504	0.0079	2.01e-10	0.0752951	0.0481113	0.119049	GTEx_v7	Artery_Aorta	ENSG00000163462.13	TRIM46	1.49395	0.982892	0.128523	0.700254		2
rs4129267	rs4129267	1	154426264	1	0.0504	0.0079	2.01e-10	-0.00231746	0.022735	0.918904	GTEx_v7	Artery_Aorta	ENSG00000143621.12	ILF2	-0.0459813	0.451149	0.91882	0.995918		2
rs4129267	rs4129267	1	154426264	1	0.0504	0.0079	2.01e-10	-0.0111876	0.0319031	0.726176	GTEx_v7	Artery_Aorta	ENSG00000160688.14	FLAD1	-0.221976	0.633954	0.726229	0.96406		2
rs4129267	rs4129267	1	154426264	1	0.0504	0.0079	2.01e-10	0.0497713	0.0543824	0.360768	GTEx_v7	Artery_Tibial	ENSG00000272654.1	RP11-422P24.11	0.987526	1.09006	0.36497	0.879884		2
rs4129267	rs4129267	1	154426264	1	0.0504	0.0079	2.01e-10	-0.0316956	0.0240097	0.187508	GTEx_v7	Muscle_Skeletal	ENSG00000160685.9	ZBTB7B	-0.628881	0.486475	0.196104	0.769196		2
rs4129267	rs4129267	1	154426264	1	0.0504	0.0079	2.01e-10	0.0114728	0.0593509	0.847061	GTEx_v7	Artery_Coronary	ENSG00000189171.9	S100A13	0.227635	1.17814	0.84679	0.985487		2
rs4129267	rs4129267	1	154426264	1	0.0504	0.0079	2.01e-10	-0.0065824	0.0519723	0.899276	GTEx_v7	Muscle_Skeletal	ENSG00000188015.5	S100A3	-0.130603	1.0314	0.899236	0.994049		2
rs4129267	rs4129267	1	154426264	1	0.0504	0.0079	2.01e-10	0.0421153	0.0387694	0.279617	GTEx_v7	Artery_Coronary	ENSG00000143549.15	TPM3	0.835621	0.780306	0.284219	0.845399		2
rs4129267	rs4129267	1	154426264	1	0.0504	0.0079	2.01e-10	0.113745	0.0569676	0.0471226	GTEx_v7	Artery_Aorta	ENSG00000231064.1	RP11-263K19.4	2.25685	1.18437	0.0567127	0.558185		2
rs4129267	rs4129267	1	154426264	1	0.0504	0.0079	2.01e-10	-0.0264333	0.0401352	0.51062	GTEx_v7	Artery_Tibial	ENSG00000160752.10	FDPS	-0.52447	0.800565	0.512387	0.923787		2
rs4129267	rs4129267	1	154426264	1	0.0504	0.0079	2.01e-10	-0.0214085	0.113447	0.850651	GTEx_v7	Liver	ENSG00000271380.1	RP11-307C12.12	-0.424772	2.25192	0.850385	0.985581		2
rs4129267	rs4129267	1	154426264	1	0.0504	0.0079	2.01e-10	-0.0418054	0.027402	0.128086	GTEx_v7	Artery_Tibial	ENSG00000143537.9	ADAM15	-0.829472	0.55902	0.137863	0.711414		2
rs4129267	rs4129267	1	154426264	1	0.0504	0.0079	2.01e-10	0.0909657	0.114693	0.429326	GTEx_v7	Liver	ENSG00000272030.1	RP1-178F15.4	1.80488	2.29317	0.431244	0.904875		2
rs4129267	rs4129267	1	154426264	1	0.0504	0.0079	2.01e-10	0.0124478	0.0182703	0.496165	GTEx_v7	Artery_Tibial	ENSG00000177954.7	RPS27	0.24698	0.364567	0.498113	0.923787		2
rs4129267	rs4129267	1	154426264	1	0.0504	0.0079	2.01e-10	-0.00845219	0.0413817	0.838257	GTEx_v7	Muscle_Skeletal	ENSG00000169418.9	NPR1	-0.167702	0.821486	0.83824	0.984436		2
rs4129267	rs4129267	1	154426264	1	0.0504	0.0079	2.01e-10	0.0988645	0.0857319	0.251227	GTEx_v7	Artery_Coronary	ENSG00000264384.1	RN7SL431P	1.9616	1.7286	0.256462	0.821826		2
rs4129267	rs4129267	1	154426264	1	0.0504	0.0079	2.01e-10	-0.0669578	0.0829074	0.420961	GTEx_v7	Liver	ENSG00000160766.10	GBAP1	-1.32853	1.65812	0.423	0.903027		2
rs4129267	rs4129267	1	154426264	1	0.0504	0.0079	2.01e-10	0.0602003	0.0287259	0.0372806	GTEx_v7	Artery_Aorta	ENSG00000143515.12	ATP8B2	1.19445	0.599922	0.0464797	0.517195		2
rs4129267	rs4129267	1	154426264	1	0.0504	0.0079	2.01e-10	0.0131158	0.033697	0.697366	GTEx_v7	Artery_Tibial	ENSG00000163346.12	PBXIP1	0.260234	0.669834	0.697642	0.959353		2
rs4129267	rs4129267	1	154426264	1	0.0504	0.0079	2.01e-10	-0.0428489	0.0847342	0.613595	GTEx_v7	Artery_Aorta	ENSG00000196420.3	S100A5	-0.850177	1.68651	0.614188	0.945659		2
rs4129267	rs4129267	1	154426264	1	0.0504	0.0079	2.01e-10	0.0222447	0.0418583	0.59549	GTEx_v7	Artery_Tibial	ENSG00000143578.11	CREB3L4	0.441363	0.833398	0.596393	0.942327		2
rs4129267	rs4129267	1	154426264	1	0.0504	0.0079	2.01e-10	-0.0533596	0.063779	0.403271	GTEx_v7	Muscle_Skeletal	ENSG00000236263.1	RP11-263K19.6	-1.05872	1.27629	0.406804	0.89711		2
rs4129267	rs4129267	1	154426264	1	0.0504	0.0079	2.01e-10	-0.0266822	0.0418491	0.524201	GTEx_v7	Artery_Tibial	ENSG00000231064.1	RP11-263K19.4	-0.529409	0.834476	0.525806	0.927909		2
rs4129267	rs4129267	1	154426264	1	0.0504	0.0079	2.01e-10	0.0590183	0.0537532	0.27452	GTEx_v7	Artery_Coronary	ENSG00000197956.5	S100A6	1.171	1.08221	0.279234	0.842812		2
rs4129267	rs4129267	1	154426264	1	0.0504	0.0079	2.01e-10	-0.0281634	0.0748998	0.707277	GTEx_v7	Artery_Aorta	ENSG00000163357.6	DCST1	-0.558798	1.48869	0.707391	0.960338		2
rs4129267	rs4129267	1	154426264	1	0.0504	0.0079	2.01e-10	0.0115328	0.029053	0.691662	GTEx_v7	Artery_Tibial	ENSG00000160688.14	FLAD1	0.228825	0.577563	0.691964	0.958471		2
rs4129267	rs4129267	1	154426264	1	0.0504	0.0079	2.01e-10	0.083046	0.0324609	0.011205	GTEx_v7	Artery_Aorta	ENSG00000163463.7	KRTCAP2	1.64774	0.693921	0.0175713	0.333005		2
rs4129267	rs4129267	1	154426264	1	0.0504	0.0079	2.01e-10	0.0278407	0.0683164	0.684373	GTEx_v7	Liver	ENSG00000231064.1	RP11-263K19.4	0.552395	1.35825	0.684231	0.955722		2
rs4129267	rs4129267	1	154426264	1	0.0504	0.0079	2.01e-10	-0.0710621	0.0470412	0.131626	GTEx_v7	Muscle_Skeletal	ENSG00000243364.3	EFNA4	-1.40996	0.959166	0.141565	0.715116		2
rs4129267	rs4129267	1	154426264	1	0.0504	0.0079	2.01e-10	0.0242684	0.037965	0.523933	GTEx_v7	Liver	ENSG00000143612.14	C1orf43	0.481516	0.757046	0.524746	0.927732		2
rs4129267	rs4129267	1	154426264	1	0.0504	0.0079	2.01e-10	-0.0706978	0.0381402	0.0647092	GTEx_v7	Artery_Tibial	ENSG00000243364.3	EFNA4	-1.40273	0.788045	0.075073	0.605564		2
rs4129267	rs4129267	1	154426264	1	0.0504	0.0079	2.01e-10	-0.121734	0.0630886	0.0561022	GTEx_v7	Liver	ENSG00000143569.14	UBAP2L	-2.41536	1.30776	0.0647554	0.585011		2
rs4129267	rs4129267	1	154426264	1	0.0504	0.0079	2.01e-10	0.0682389	0.0516254	0.188855	GTEx_v7	Artery_Coronary	ENSG00000198837.5	DENND4B	1.35395	1.04607	0.195555	0.768367		2
rs4129267	rs4129267	1	154426264	1	0.0504	0.0079	2.01e-10	0.0208424	0.0482553	0.666601	GTEx_v7	Liver	ENSG00000163346.12	PBXIP1	0.41354	0.959638	0.666517	0.952971		2
rs4129267	rs4129267	1	154426264	1	0.0504	0.0079	2.01e-10	-0.0314234	0.0290899	0.280857	GTEx_v7	Artery_Tibial	ENSG00000169241.13	SLC50A1	-0.62348	0.585396	0.28685	0.845399		2
rs4129267	rs4129267	1	154426264	1	0.0504	0.0079	2.01e-10	-0.00644409	0.0501782	0.898038	GTEx_v7	Artery_Coronary	ENSG00000160691.14	SHC1	-0.127859	0.995801	0.897834	0.993998		2
rs4129267	rs4129267	1	154426264	1	0.0504	0.0079	2.01e-10	-0.0505679	0.0375533	0.179538	GTEx_v7	Artery_Aorta	ENSG00000179085.7	DPM3	-1.00333	0.761521	0.187659	0.761215		2
rs4129267	rs4129267	1	154426264	1	0.0504	0.0079	2.01e-10	0.0685959	0.0443764	0.124907	GTEx_v7	Artery_Coronary	ENSG00000143537.9	ADAM15	1.36103	0.905961	0.133018	0.704274		2
rs4129267	rs4129267	1	154426264	1	0.0504	0.0079	2.01e-10	-0.0247375	0.0362219	0.495016	GTEx_v7	Muscle_Skeletal	ENSG00000143545.4	RAB13	-0.490823	0.722795	0.497098	0.923787		2
rs4129267	rs4129267	1	154426264	1	0.0504	0.0079	2.01e-10	-0.130655	0.0913737	0.155436	GTEx_v7	Liver	ENSG00000160678.7	S100A1	-2.59236	1.85795	0.162931	0.739758		2
rs4129267	rs4129267	1	154426264	1	0.0504	0.0079	2.01e-10	0.0231307	0.0587547	0.694539	GTEx_v7	Liver	ENSG00000198837.5	DENND4B	0.458942	1.16799	0.694367	0.958471		2
rs4129267	rs4129267	1	154426264	1	0.0504	0.0079	2.01e-10	-0.0655279	0.0724588	0.367702	GTEx_v7	Artery_Coronary	ENSG00000185499.12	MUC1	-1.30016	1.45205	0.370576	0.881188		2
rs4129267	rs4129267	1	154426264	1	0.0504	0.0079	2.01e-10	-0.0422114	0.0276447	0.128249	GTEx_v7	Artery_Aorta	ENSG00000163348.3	PYGO2	-0.837528	0.563997	0.137548	0.711137		2
rs4129267	rs4129267	1	154426264	1	0.0504	0.0079	2.01e-10	0.0138703	0.0353804	0.695423	GTEx_v7	Artery_Aorta	ENSG00000160685.9	ZBTB7B	0.275204	0.703316	0.695579	0.958471		2
rs4129267	rs4129267	1	154426264	1	0.0504	0.0079	2.01e-10	0.0150269	0.027553	0.585777	GTEx_v7	Muscle_Skeletal	ENSG00000177628.11	GBA	0.298153	0.54868	0.586855	0.942315		2
rs4129267	rs4129267	1	154426264	1	0.0504	0.0079	2.01e-10	-0.0450957	0.0602658	0.45511	GTEx_v7	Artery_Aorta	ENSG00000160752.10	FDPS	-0.894756	1.20395	0.457369	0.908305		2
rs4129267	rs4129267	1	154426264	1	0.0504	0.0079	2.01e-10	-0.0107002	0.029456	0.716651	GTEx_v7	Artery_Tibial	ENSG00000177628.11	GBA	-0.212306	0.585391	0.716849	0.962099		2
rs4129267	rs4129267	1	154426264	1	0.0504	0.0079	2.01e-10	0.0147467	0.0341199	0.666028	GTEx_v7	Artery_Aorta	ENSG00000143537.9	ADAM15	0.292593	0.678534	0.666313	0.952971		2
rs4129267	rs4129267	1	154426264	1	0.0504	0.0079	2.01e-10	-0.0399306	0.0549898	0.468278	GTEx_v7	Artery_Tibial	ENSG00000163357.6	DCST1	-0.792274	1.09811	0.47061	0.915849		2
rs4129267	rs4129267	1	154426264	1	0.0504	0.0079	2.01e-10	0.14305	0.103653	0.170237	GTEx_v7	Artery_Coronary	ENSG00000236675.1	MTX1P1	2.83829	2.10418	0.177374	0.751377		2
rs4129267	rs4129267	1	154426264	1	0.0504	0.0079	2.01e-10	0.0720626	0.100669	0.475542	GTEx_v7	Artery_Coronary	ENSG00000273026.1	RP11-422P24.10	1.42981	2.00993	0.476853	0.920337		2
rs4129267	rs4129267	1	154426264	1	0.0504	0.0079	2.01e-10	0.105164	0.0755608	0.166676	GTEx_v7	Artery_Coronary	ENSG00000160678.7	S100A1	2.08659	1.53448	0.173894	0.750188		2
rs4129267	rs4129267	1	154426264	1	0.0504	0.0079	2.01e-10	0.0626025	0.0815594	0.444303	GTEx_v7	Liver	ENSG00000225855.2	RUSC1-AS1	1.24211	1.62991	0.446016	0.904875		2
rs4129267	rs4129267	1	154426264	1	0.0504	0.0079	2.01e-10	0.14276	0.104622	0.175063	GTEx_v7	Artery_Coronary	ENSG00000228013.1	RP11-350G8.5	2.83254	2.12278	0.182089	0.755392		2
rs4129267	rs4129267	1	154426264	1	0.0504	0.0079	2.01e-10	0.00344608	0.0310712	0.911758	GTEx_v7	Artery_Tibial	ENSG00000143553.6	SNAPIN	0.0683746	0.616585	0.911702	0.994956		2
rs4129267	rs4129267	1	154426264	1	0.0504	0.0079	2.01e-10	-0.0126736	0.0275757	0.646274	GTEx_v7	Artery_Aorta	ENSG00000143624.9	INTS3	-0.25146	0.548555	0.646661	0.952137		2
rs4129267	rs4129267	1	154426264	1	0.0504	0.0079	2.01e-10	0.0172224	0.0733301	0.814466	GTEx_v7	Artery_Tibial	ENSG00000143552.5	NUP210L	0.341714	1.45595	0.81444	0.978458		2
rs4129267	rs4129267	1	154426264	1	0.0504	0.0079	2.01e-10	0.0693648	0.0637659	0.2773	GTEx_v7	Muscle_Skeletal	ENSG00000223599.1	RP11-216N14.7	1.37629	1.28346	0.283573	0.844993		2
rs4129267	rs4129267	1	154426264	1	0.0504	0.0079	2.01e-10	0.0232629	0.0616421	0.706575	GTEx_v7	Liver	ENSG00000143545.4	RAB13	0.461565	1.2252	0.706376	0.960338		2
rs4129267	rs4129267	1	154426264	1	0.0504	0.0079	2.01e-10	-0.0448548	0.0281871	0.11252	GTEx_v7	Artery_Tibial	ENSG00000143614.7	GATAD2B	-0.889976	0.576403	0.122584	0.692797		2
rs4129267	rs4129267	1	154426264	1	0.0504	0.0079	2.01e-10	0.178372	0.0290446	2.41721e-09	GTEx_v7	Artery_Tibial	ENSG00000160712.8	IL6R	3.53913	0.799901	9.66856e-06	0.00139166		2
rs4129267	rs4129267	1	154426264	1	0.0504	0.0079	2.01e-10	0.00956163	0.0255846	0.708976	GTEx_v7	Artery_Aorta	ENSG00000143549.15	TPM3	0.189715	0.508501	0.709084	0.960338		2
rs4129267	rs4129267	1	154426264	1	0.0504	0.0079	2.01e-10	-0.0737613	0.0889907	0.4081	GTEx_v7	Artery_Aorta	ENSG00000189334.4	S100A14	-1.46352	1.78053	0.411101	0.897587		2
rs4129267	rs4129267	1	154426264	1	0.0504	0.0079	2.01e-10	-0.0071914	0.0465346	0.877456	GTEx_v7	Artery_Coronary	ENSG00000177954.7	RPS27	-0.142687	0.923576	0.877221	0.99009		2
rs4129267	rs4129267	1	154426264	1	0.0504	0.0079	2.01e-10	-0.0139247	0.0224961	0.53626	GTEx_v7	Muscle_Skeletal	ENSG00000143612.14	C1orf43	-0.276284	0.448447	0.537835	0.930811		2
rs4129267	rs4129267	1	154426264	1	0.0504	0.0079	2.01e-10	0.0228784	0.106903	0.830915	GTEx_v7	Liver	ENSG00000185499.12	MUC1	0.453937	2.12228	0.830632	0.983698		2
rs4129267	rs4129267	1	154426264	1	0.0504	0.0079	2.01e-10	-0.0548682	0.0451877	0.225993	GTEx_v7	Artery_Aorta	ENSG00000225855.2	RUSC1-AS1	-1.08865	0.912676	0.232941	0.799268		2
rs4129267	rs4129267	1	154426264	1	0.0504	0.0079	2.01e-10	-0.0245359	0.0329798	0.457709	GTEx_v7	Artery_Aorta	ENSG00000160714.5	UBE2Q1	-0.486823	0.658795	0.459931	0.908737		2
rs4129267	rs4129267	1	154426264	1	0.0504	0.0079	2.01e-10	-0.0108121	0.0457458	0.81358	GTEx_v7	Artery_Coronary	ENSG00000160767.16	FAM189B	-0.214526	0.908277	0.813285	0.978458		2
rs4129267	rs4129267	1	154426264	1	0.0504	0.0079	2.01e-10	0.0297675	0.0452726	0.512162	GTEx_v7	Artery_Coronary	ENSG00000143624.9	INTS3	0.590625	0.903024	0.513078	0.923787		2
rs4129267	rs4129267	1	154426264	1	0.0504	0.0079	2.01e-10	0.0990705	0.046363	0.0347113	GTEx_v7	Liver	ENSG00000176444.14	CLK2	1.96568	0.970129	0.0427434	0.497251		2
rs4129267	rs4129267	1	154426264	1	0.0504	0.0079	2.01e-10	-0.00932412	0.0197648	0.637345	GTEx_v7	Muscle_Skeletal	ENSG00000163344.5	PMVK	-0.185002	0.393229	0.63802	0.950221		2
rs4129267	rs4129267	1	154426264	1	0.0504	0.0079	2.01e-10	-0.0313439	0.036707	0.394115	GTEx_v7	Artery_Aorta	ENSG00000143575.10	HAX1	-0.621903	0.734808	0.397359	0.89414		2
rs4129267	rs4129267	1	154426264	1	0.0504	0.0079	2.01e-10	-0.0500148	0.0374992	0.183695	GTEx_v7	Artery_Aorta	ENSG00000169241.13	SLC50A1	-0.992357	0.760117	0.191712	0.766991		2
rs4129267	rs4129267	1	154426264	1	0.0504	0.0079	2.01e-10	0.111873	0.0670498	0.0961898	GTEx_v7	Artery_Tibial	ENSG00000228013.1	RP11-350G8.5	2.2197	1.3751	0.106481	0.674538		2
rs4129267	rs4129267	1	154426264	1	0.0504	0.0079	2.01e-10	-0.00296062	0.0397176	0.940708	GTEx_v7	Liver	ENSG00000160691.14	SHC1	-0.0587425	0.788101	0.940583	0.996529		2
rs4129267	rs4129267	1	154426264	1	0.0504	0.0079	2.01e-10	-0.031453	0.0614702	0.609857	GTEx_v7	Artery_Coronary	ENSG00000163344.5	PMVK	-0.624067	1.22356	0.610023	0.944441		2
rs4129267	rs4129267	1	154426264	1	0.0504	0.0079	2.01e-10	-0.0147208	0.0379734	0.698461	GTEx_v7	Muscle_Skeletal	ENSG00000173207.8	CKS1B	-0.292079	0.75483	0.698795	0.959894		2
rs4129267	rs4129267	1	154426264	1	0.0504	0.0079	2.01e-10	0.00879632	0.0223834	0.694528	GTEx_v7	Muscle_Skeletal	ENSG00000163348.3	PYGO2	0.17453	0.444957	0.69488	0.958471		2
rs4129267	rs4129267	1	154426264	1	0.0504	0.0079	2.01e-10	0.108757	0.039172	0.00641876	GTEx_v7	Artery_Coronary	ENSG00000169291.5	SHE	2.15788	0.847632	0.0109037	0.253549		2
rs4129267	rs4129267	1	154426264	1	0.0504	0.0079	2.01e-10	0.248964	0.104858	0.0192391	GTEx_v7	Artery_Coronary	ENSG00000143552.5	NUP210L	4.93976	2.21993	0.0260683	0.40813		2
rs4129267	rs4129267	1	154426264	1	0.0504	0.0079	2.01e-10	-0.0058906	0.0368444	0.873128	GTEx_v7	Artery_Aorta	ENSG00000198837.5	DENND4B	-0.116877	0.731269	0.873017	0.989344		2
rs4129267	rs4129267	1	154426264	1	0.0504	0.0079	2.01e-10	0.181828	0.114681	0.115571	GTEx_v7	Liver	ENSG00000236263.1	RP11-263K19.6	3.6077	2.34463	0.123876	0.695179		2
rs4129267	rs4129267	1	154426264	1	0.0504	0.0079	2.01e-10	0.00116226	0.0369772	0.97494	GTEx_v7	Muscle_Skeletal	ENSG00000143630.5	HCN3	0.0230607	0.733684	0.974925	0.998729		2
rs4129267	rs4129267	1	154426264	1	0.0504	0.0079	2.01e-10	-0.0957771	0.0654189	0.145883	GTEx_v7	Liver	ENSG00000163239.8	TDRD10	-1.90034	1.33173	0.15359	0.726291		2
rs4129267	rs4129267	1	154426264	1	0.0504	0.0079	2.01e-10	-0.0364697	0.0518246	0.481997	GTEx_v7	Muscle_Skeletal	ENSG00000272654.1	RP11-422P24.11	-0.723605	1.0345	0.484257	0.923767		2
rs4129267	rs4129267	1	154426264	1	0.0504	0.0079	2.01e-10	0.0947012	0.118557	0.426049	GTEx_v7	Liver	ENSG00000273026.1	RP11-422P24.10	1.87899	2.37069	0.428015	0.904421		2
rs4129267	rs4129267	1	154426264	1	0.0504	0.0079	2.01e-10	-0.0426452	0.0384039	0.26805	GTEx_v7	Artery_Aorta	ENSG00000169418.9	NPR1	-0.846135	0.773438	0.273959	0.839701		2
rs4129267	rs4129267	1	154426264	1	0.0504	0.0079	2.01e-10	0.00681675	0.0215628	0.752105	GTEx_v7	Artery_Tibial	ENSG00000143612.14	C1orf43	0.135253	0.428358	0.752194	0.969747		2
rs4129267	rs4129267	1	154426264	1	0.0504	0.0079	2.01e-10	0.00617031	0.0604862	0.918923	GTEx_v7	Liver	ENSG00000143590.9	EFNA3	0.122427	1.20028	0.918758	0.995918		2
rs4129267	rs4129267	1	154426264	1	0.0504	0.0079	2.01e-10	0.020857	0.0667872	0.755385	GTEx_v7	Artery_Coronary	ENSG00000196154.7	S100A4	0.413829	1.32673	0.755104	0.970024		2
rs4129267	rs4129267	1	154426264	1	0.0504	0.0079	2.01e-10	0.00384804	0.0389112	0.921396	GTEx_v7	Artery_Coronary	ENSG00000169242.7	EFNA1	0.07635	0.77214	0.921233	0.996489		2
rs4129267	rs4129267	1	154426264	1	0.0504	0.0079	2.01e-10	-0.0449178	0.033703	0.184023	GTEx_v7	Artery_Aorta	ENSG00000160767.16	FAM189B	-0.891226	0.683146	0.192032	0.766991		2
rs4129267	rs4129267	1	154426264	1	0.0504	0.0079	2.01e-10	0.0445815	0.0743546	0.549966	GTEx_v7	Artery_Coronary	ENSG00000160752.10	FDPS	0.884554	1.48179	0.550541	0.931977		2
rs4129267	rs4129267	1	154426264	1	0.0504	0.0079	2.01e-10	-0.0581357	0.0444904	0.192022	GTEx_v7	Muscle_Skeletal	ENSG00000185499.12	MUC1	-1.15349	0.901072	0.200501	0.776002		2
rs4129267	rs4129267	1	154426264	1	0.0504	0.0079	2.01e-10	-0.0331233	0.0562823	0.556497	GTEx_v7	Muscle_Skeletal	ENSG00000273026.1	RP11-422P24.10	-0.657208	1.12145	0.557854	0.934927		2
rs4129267	rs4129267	1	154426264	1	0.0504	0.0079	2.01e-10	-0.0160792	0.0368561	0.662863	GTEx_v7	Muscle_Skeletal	ENSG00000143578.11	CREB3L4	-0.319032	0.73298	0.663379	0.952971		2
rs4129267	rs4129267	1	154426264	1	0.0504	0.0079	2.01e-10	-0.00196447	0.0264076	0.940735	GTEx_v7	Muscle_Skeletal	ENSG00000160753.11	RUSC1	-0.0389776	0.523996	0.940704	0.996529		2
rs4129267	rs4129267	1	154426264	1	0.0504	0.0079	2.01e-10	0.0201274	0.0361911	0.579194	GTEx_v7	Artery_Coronary	ENSG00000160685.9	ZBTB7B	0.399353	0.720801	0.579551	0.940151		2
rs4129267	rs4129267	1	154426264	1	0.0504	0.0079	2.01e-10	0.0991786	0.0679138	0.145169	GTEx_v7	Artery_Tibial	ENSG00000272030.1	RP1-178F15.4	1.96783	1.38235	0.154579	0.727154		2
rs4129267	rs4129267	1	154426264	1	0.0504	0.0079	2.01e-10	0.0599912	0.0799095	0.454329	GTEx_v7	Liver	ENSG00000160685.9	ZBTB7B	1.1903	1.59645	0.455912	0.907594		2
rs4129267	rs4129267	1	154426264	1	0.0504	0.0079	2.01e-10	0.0141402	0.0361955	0.696307	GTEx_v7	Artery_Tibial	ENSG00000173207.8	CKS1B	0.28056	0.71951	0.696587	0.958471		2
rs4129267	rs4129267	1	154426264	1	0.0504	0.0079	2.01e-10	0.0165559	0.0258979	0.5231	GTEx_v7	Artery_Tibial	ENSG00000143575.10	HAX1	0.32849	0.516421	0.524718	0.927732		2
rs4129267	rs4129267	1	154426264	1	0.0504	0.0079	2.01e-10	0.02091	0.0267618	0.43518	GTEx_v7	Artery_Tibial	ENSG00000197956.5	S100A6	0.414881	0.534955	0.438019	0.904875		2
rs4129267	rs4129267	1	154426264	1	0.0504	0.0079	2.01e-10	-0.00125797	0.0252002	0.960218	GTEx_v7	Artery_Tibial	ENSG00000160691.14	SHC1	-0.0249597	0.500019	0.960188	0.997649		2
rs4129267	rs4129267	1	154426264	1	0.0504	0.0079	2.01e-10	0.0892111	0.0596032	0.135203	GTEx_v7	Muscle_Skeletal	ENSG00000143590.9	EFNA3	1.77006	1.21471	0.145065	0.718523		2
rs4129267	rs4129267	1	154426264	1	0.0504	0.0079	2.01e-10	-0.0284568	0.0773345	0.713572	GTEx_v7	Artery_Coronary	ENSG00000163357.6	DCST1	-0.564619	1.53696	0.713351	0.961558		2
rs4129267	rs4129267	1	154426264	1	0.0504	0.0079	2.01e-10	0.0479593	0.0574015	0.405166	GTEx_v7	Artery_Coronary	ENSG00000179085.7	DPM3	0.951573	1.14864	0.407426	0.897178		2
rs4129267	rs4129267	1	154426264	1	0.0504	0.0079	2.01e-10	0.0138081	0.0295397	0.640501	GTEx_v7	Artery_Tibial	ENSG00000160714.5	UBE2Q1	0.27397	0.587676	0.641078	0.951623		2
rs4129267	rs4129267	1	154426264	1	0.0504	0.0079	2.01e-10	-0.0029982	0.0538274	0.955632	GTEx_v7	Artery_Aorta	ENSG00000196754.6	S100A2	-0.0594881	1.06804	0.955582	0.997498		2
rs4129267	rs4129267	1	154426264	1	0.0504	0.0079	2.01e-10	0.0242053	0.0587577	0.68065	GTEx_v7	Artery_Tibial	ENSG00000160678.7	S100A1	0.480264	1.16826	0.681003	0.954832		2
rs4129267	rs4129267	1	154426264	1	0.0504	0.0079	2.01e-10	-0.0896768	0.0589969	0.129489	GTEx_v7	Artery_Tibial	ENSG00000232093.1	RP11-307C12.11	-1.7793	1.20334	0.139238	0.711423		2
rs4129267	rs4129267	1	154426264	1	0.0504	0.0079	2.01e-10	-0.056957	0.0262219	0.0306247	GTEx_v7	Whole blood	ENSG00000177628.11	GBA	-1.1301	0.549604	0.0397628	0.484885		2
rs4129267	rs4129267	1	154426264	1	0.0504	0.0079	2.01e-10	0.0229797	0.0229028	0.316491	GTEx_v7	Whole blood	ENSG00000143621.12	ILF2	0.455946	0.460006	0.3216	0.85596		2
rs4129267	rs4129267	1	154426264	1	0.0504	0.0079	2.01e-10	0.0551646	0.0249341	0.0276856	GTEx_v7	Whole blood	ENSG00000160714.5	UBE2Q1	1.09454	0.523628	0.0365915	0.471749		2
rs4129267	rs4129267	1	154426264	1	0.0504	0.0079	2.01e-10	0.01834	0.0326586	0.574829	GTEx_v7	Whole blood	ENSG00000236263.1	RP11-263K19.6	0.363889	0.650494	0.575886	0.940151		2
rs4129267	rs4129267	1	154426264	1	0.0504	0.0079	2.01e-10	-0.0748213	0.0546903	0.172301	GTEx_v7	Whole blood	ENSG00000196420.3	S100A5	-1.48455	1.10979	0.181001	0.753705		2
rs4129267	rs4129267	1	154426264	1	0.0504	0.0079	2.01e-10	-0.0245172	0.0318141	0.441524	GTEx_v7	Whole blood	ENSG00000143554.9	SLC27A3	-0.486452	0.635821	0.444225	0.904875		2
rs4129267	rs4129267	1	154426264	1	0.0504	0.0079	2.01e-10	0.0818311	0.050169	0.10391	GTEx_v7	Whole blood	ENSG00000163354.10	DCST2	1.62363	1.02744	0.114043	0.685649		2
rs4129267	rs4129267	1	154426264	1	0.0504	0.0079	2.01e-10	0.0173743	0.0214929	0.419512	GTEx_v7	Whole blood	ENSG00000196154.7	S100A4	0.344728	0.429856	0.422575	0.903027		2
rs4129267	rs4129267	1	154426264	1	0.0504	0.0079	2.01e-10	0.0142245	0.0214119	0.506988	GTEx_v7	Whole blood	ENSG00000173171.10	MTX1	0.282232	0.427136	0.50877	0.923787		2
rs4129267	rs4129267	1	154426264	1	0.0504	0.0079	2.01e-10	0.0111901	0.017633	0.526161	GTEx_v7	Whole blood	ENSG00000143543.10	JTB	0.222026	0.351588	0.527717	0.928375		2
rs4129267	rs4129267	1	154426264	1	0.0504	0.0079	2.01e-10	0.0068212	0.0289372	0.813806	GTEx_v7	Whole blood	ENSG00000198837.5	DENND4B	0.135341	0.574543	0.813771	0.978458		2
rs4129267	rs4129267	1	154426264	1	0.0504	0.0079	2.01e-10	0.105052	0.0595021	0.0784877	GTEx_v7	Whole blood	ENSG00000169291.5	SHE	2.08437	1.22497	0.0888373	0.634927		2
rs4129267	rs4129267	1	154426264	1	0.0504	0.0079	2.01e-10	-0.0267893	0.024431	0.27372	GTEx_v7	Whole blood	ENSG00000163348.3	PYGO2	-0.531534	0.49185	0.279838	0.842967		2
rs4129267	rs4129267	1	154426264	1	0.0504	0.0079	2.01e-10	0.13734	0.0624112	0.0285239	GTEx_v7	Whole blood	ENSG00000160678.7	S100A1	2.725	1.30991	0.0374989	0.477783		2
rs4129267	rs4129267	1	154426264	1	0.0504	0.0079	2.01e-10	-0.0289126	0.0369012	0.433941	GTEx_v7	Whole blood	ENSG00000169231.9	THBS3	-0.573663	0.737668	0.436763	0.904875		2
rs4129267	rs4129267	1	154426264	1	0.0504	0.0079	2.01e-10	-0.034852	0.0573932	0.544142	GTEx_v7	Whole blood	ENSG00000189334.4	S100A14	-0.691508	1.1439	0.5455	0.931874		2
rs4129267	rs4129267	1	154426264	1	0.0504	0.0079	2.01e-10	0.0198236	0.0188142	0.292884	GTEx_v7	Whole blood	ENSG00000160710.11	ADAR	0.393325	0.378354	0.29854	0.845399		2
rs4129267	rs4129267	1	154426264	1	0.0504	0.0079	2.01e-10	-0.012804	0.0180384	0.478363	GTEx_v7	Whole blood	ENSG00000143614.7	GATAD2B	-0.254048	0.360113	0.48052	0.922751		2
rs4129267	rs4129267	1	154426264	1	0.0504	0.0079	2.01e-10	0.0229498	0.0174519	0.189497	GTEx_v7	Whole blood	ENSG00000160685.9	ZBTB7B	0.455353	0.353547	0.197762	0.771879		2
rs4129267	rs4072391	1	154438880	0.163139	0.0389	0.0096	5.06e-05	-0.009484	0.0189604	0.6173	CEDAR	CD4+ T lymphocytes	eQTL_6250019_154935010_154935059_CD4.assoc.linear	SHC1	-0.243805	0.491114	0.61959	0.94655		1
rs4129267	rs4072391	1	154438880	0.163139	0.0389	0.0096	5.06e-05	-0.01143	0.0170191	0.5024	CEDAR	Platelets	eQTL_6250019_154935010_154935059_PLA.assoc.linear	SHC1	-0.29383	0.443476	0.507612	0.923787		1
rs4129267	rs4072391	1	154438880	0.163139	0.0389	0.0096	5.06e-05	0.02528	0.0263224	0.3377	CEDAR	CD8+ T lymphocytes	eQTL_5900474_154929809_154929858_CD8.assoc.linear	PYGO2	0.649871	0.695414	0.350041	0.872111		1
rs4129267	rs4072391	1	154438880	0.163139	0.0389	0.0096	5.06e-05	-0.03757	0.031492	0.2337	CEDAR	CD4+ T lymphocytes	eQTL_5900474_154929809_154929858_CD4.assoc.linear	PYGO2	-0.96581	0.843922	0.252445	0.820648		1
rs4129267	rs4072391	1	154438880	0.163139	0.0389	0.0096	5.06e-05	0.009114	0.0179092	0.6113	CEDAR	CD15+ granulocytes	eQTL_6250019_154935010_154935059_CD15.assoc.linear	SHC1	0.234293	0.464008	0.613606	0.945617		1
rs4129267	rs4072391	1	154438880	0.163139	0.0389	0.0096	5.06e-05	0.001638	0.0192118	0.9321	CEDAR	CD19+ B lymphocytes	eQTL_5900474_154929809_154929858_CD19.assoc.linear	PYGO2	0.042108	0.493987	0.93207	0.996489		1
rs4129267	rs4072391	1	154438880	0.163139	0.0389	0.0096	5.06e-05	-0.0232	0.0175359	0.1868	CEDAR	CD14+ monocytes	eQTL_5900474_154929809_154929858_CD14.assoc.linear	PYGO2	-0.596401	0.474214	0.208514	0.778512		1
rs4129267	rs4072391	1	154438880	0.163139	0.0389	0.0096	5.06e-05	0.005404	0.0109238	0.6212	CEDAR	CD15+ granulocytes	eQTL_5900474_154929809_154929858_CD15.assoc.linear	PYGO2	0.13892	0.282902	0.623388	0.94655		1
rs4129267	rs4072391	1	154438880	0.163139	0.0389	0.0096	5.06e-05	0.001737	0.0193387	0.9285	CEDAR	CD19+ B lymphocytes	eQTL_6250019_154935010_154935059_CD19.assoc.linear	SHC1	0.044653	0.49726	0.928448	0.996489		1
rs4129267	rs4072391	1	154438880	0.163139	0.0389	0.0096	5.06e-05	0.01271	0.023909	0.5954	CEDAR	CD14+ monocytes	eQTL_6250019_154935010_154935059_CD14.assoc.linear	SHC1	0.326735	0.619893	0.598136	0.942327		1
rs4129267	rs4072391	1	154438880	0.163139	0.0389	0.0096	5.06e-05	-0.001169	0.0196075	0.9525	CEDAR	CD8+ T lymphocytes	eQTL_6250019_154935010_154935059_CD8.assoc.linear	SHC1	-0.0300514	0.504104	0.952463	0.997498		1
rs10919065	rs12406613	1	168871773	1.58523e-05	-0.0686	0.0194	0.0003976	0.0282701	0.0756418	0.708863	GTEx_v7	Whole blood	ENSG00000143164.11	DCAF6	-0.412101	1.10879	0.710141	0.960625		1
rs10919065	rs12406613	1	168871773	1.58523e-05	-0.0686	0.0194	0.0003976	-0.00521001	0.0681017	0.939069	GTEx_v7	Whole blood	ENSG00000143158.6	MPC2	0.0759477	0.992968	0.939033	0.996489		1
rs10919065	rs12406613	1	168871773	1.58523e-05	-0.0686	0.0194	0.0003976	0.0796863	0.128634	0.536065	GTEx_v7	Whole blood	ENSG00000143199.13	ADCY10	-1.16161	1.90369	0.541737	0.931874		1
rs10919065	rs12406613	1	168871773	1.58523e-05	-0.0686	0.0194	0.0003976	0.0812275	0.107483	0.450642	GTEx_v7	Artery_Aorta	ENSG00000143158.6	MPC2	-1.18407	1.60219	0.459886	0.908737		1
rs10919065	rs12406613	1	168871773	1.58523e-05	-0.0686	0.0194	0.0003976	0.142005	0.202583	0.484724	GTEx_v7	Liver	ENSG00000143199.13	ADCY10	-2.07004	3.01057	0.49171	0.923787		1
rs10919065	rs12406613	1	168871773	1.58523e-05	-0.0686	0.0194	0.0003976	-0.0272271	0.0568962	0.632591	GTEx_v7	Artery_Tibial	ENSG00000143164.11	DCAF6	0.396897	0.836951	0.635345	0.950214		1
rs10919065	rs12406613	1	168871773	1.58523e-05	-0.0686	0.0194	0.0003976	0.110563	0.109439	0.312942	GTEx_v7	Muscle_Skeletal	ENSG00000224837.1	GCSHP5	-1.61171	1.65915	0.331348	0.863967		1
rs10919065	rs12406613	1	168871773	1.58523e-05	-0.0686	0.0194	0.0003976	-0.188185	0.170987	0.272308	GTEx_v7	Artery_Aorta	ENSG00000143199.13	ADCY10	2.74322	2.61046	0.293324	0.845399		1
rs10919065	rs12406613	1	168871773	1.58523e-05	-0.0686	0.0194	0.0003976	0.0906267	0.268085	0.73594	GTEx_v7	Artery_Coronary	ENSG00000224837.1	GCSHP5	-1.32109	3.92576	0.73648	0.966318		1
rs10919065	rs12406613	1	168871773	1.58523e-05	-0.0686	0.0194	0.0003976	-0.0362656	0.133204	0.785909	GTEx_v7	Liver	ENSG00000143164.11	DCAF6	0.528653	1.9475	0.786043	0.975122		1
rs10919065	rs12406613	1	168871773	1.58523e-05	-0.0686	0.0194	0.0003976	-0.00603475	0.12704	0.962195	GTEx_v7	Artery_Coronary	ENSG00000143158.6	MPC2	0.0879701	1.85206	0.962116	0.997649		1
rs10919065	rs12406613	1	168871773	1.58523e-05	-0.0686	0.0194	0.0003976	-0.0794641	0.11165	0.477405	GTEx_v7	Artery_Aorta	ENSG00000143164.11	DCAF6	1.15837	1.66019	0.485345	0.923767		1
rs10919065	rs12406613	1	168871773	1.58523e-05	-0.0686	0.0194	0.0003976	0.0408472	0.128997	0.752081	GTEx_v7	Artery_Coronary	ENSG00000143164.11	DCAF6	-0.59544	1.88795	0.752465	0.969747		1
rs10919065	rs12406613	1	168871773	1.58523e-05	-0.0686	0.0194	0.0003976	-0.0974647	0.12586	0.439132	GTEx_v7	Muscle_Skeletal	ENSG00000143199.13	ADCY10	1.42077	1.87817	0.449372	0.905755		1
rs10919065	rs12406613	1	168871773	1.58523e-05	-0.0686	0.0194	0.0003976	-0.240693	0.124416	0.0554773	GTEx_v7	Liver	ENSG00000143158.6	MPC2	3.50864	2.06733	0.0896612	0.638171		1
rs10919065	rs12406613	1	168871773	1.58523e-05	-0.0686	0.0194	0.0003976	0.0701096	0.2285	0.759531	GTEx_v7	Artery_Coronary	ENSG00000143199.13	ADCY10	-1.02201	3.34342	0.759851	0.971671		1
rs10919065	rs12406613	1	168871773	1.58523e-05	-0.0686	0.0194	0.0003976	-0.137923	0.151465	0.363191	GTEx_v7	Artery_Tibial	ENSG00000224837.1	GCSHP5	2.01054	2.27998	0.377872	0.882759		1
rs10919065	rs12406613	1	168871773	1.58523e-05	-0.0686	0.0194	0.0003976	0.00519075	0.0509922	0.918968	GTEx_v7	Muscle_Skeletal	ENSG00000143164.11	DCAF6	-0.0756669	0.743634	0.918953	0.995918		1
rs10919065	rs12406613	1	168871773	1.58523e-05	-0.0686	0.0194	0.0003976	0.0387314	0.0595465	0.515874	GTEx_v7	Artery_Tibial	ENSG00000143158.6	MPC2	-0.564598	0.882588	0.522363	0.927154		1
rs10919065	rs12406613	1	168871773	1.58523e-05	-0.0686	0.0194	0.0003976	0.00102107	0.151954	0.994643	GTEx_v7	Artery_Tibial	ENSG00000143199.13	ADCY10	-0.0148844	2.21508	0.994639	0.999258		1
rs10919065	rs12406613	1	168871773	1.58523e-05	-0.0686	0.0194	0.0003976	-0.0971717	0.323239	0.764243	GTEx_v7	Liver	ENSG00000224837.1	GCSHP5	1.4165	4.72894	0.764529	0.972475		1
rs10919065	rs12406613	1	168871773	1.58523e-05	-0.0686	0.0194	0.0003976	-0.0501767	0.0520397	0.335495	GTEx_v7	Muscle_Skeletal	ENSG00000143158.6	MPC2	0.731439	0.786292	0.352248	0.873939		1
rs10919065	rs10919065	1	169093557	1	-0.0452	0.008	1.57e-08	0.0611075	0.0287525	0.0343739	GTEx_v7	Whole blood	ENSG00000143155.8	TIPRL	-1.35194	0.679633	0.0466774	0.51725	0.00807378	10
rs10919065	rs10919065	1	169093557	1	-0.0452	0.008	1.57e-08	-0.0350508	0.033184	0.291695	GTEx_v7	Whole blood	ENSG00000229757.2	RP4-738P11.4	0.77546	0.746878	0.299145	0.845399	0.418937	12
rs10919065	rs10919065	1	169093557	1	-0.0452	0.008	1.57e-08	-0.0475057	0.0286823	0.0987057	GTEx_v7	Whole blood	ENSG00000174175.12	SELP	1.05101	0.661268	0.111973	0.681937	0.174172	12
rs10919065	rs10919065	1	169093557	1	-0.0452	0.008	1.57e-08	-0.00857736	0.0265066	0.74647	GTEx_v7	Whole blood	ENSG00000000457.9	SCYL3	0.189765	0.58739	0.746647	0.968197	0.772023	12
rs10919065	rs10919065	1	169093557	1	-0.0452	0.008	1.57e-08	0.0660816	0.0395787	0.0960302	GTEx_v7	Whole blood	ENSG00000143178.8	TBX19	-1.46198	0.913067	0.109338	0.678547	0.653706	11
rs10919065	rs10919065	1	169093557	1	-0.0452	0.008	1.57e-08	0.0204308	0.0468209	0.662887	GTEx_v7	Whole blood	ENSG00000143153.8	ATP1B1	-0.452009	1.03895	0.663515	0.952971	0.121714	12
rs10919065	rs10919065	1	169093557	1	-0.0452	0.008	1.57e-08	-0.0145902	0.0448008	0.7449	GTEx_v7	Whole blood	ENSG00000000460.12	C1orf112	0.322792	0.992813	0.745084	0.967494	0.64346	12
rs10919065	rs10919065	1	169093557	1	-0.0452	0.008	1.57e-08	0.0573237	0.0384337	0.136875	GTEx_v7	Whole blood	ENSG00000171806.7	METTL18	-1.26822	0.879431	0.149276	0.721929	0.135183	12
rs10919065	rs10919065	1	169093557	1	-0.0452	0.008	1.57e-08	-0.0709004	0.0209798	0.000821702	GTEx_v7	Whole blood	ENSG00000117475.9	BLZF1	1.56859	0.540848	0.00372868	0.130861	0.0118548	12
rs10919065	rs10919065	1	169093557	1	-0.0452	0.008	1.57e-08	0.00452751	0.0520827	0.930785	GTEx_v7	Whole blood	ENSG00000143196.4	DPT	-0.100166	1.15241	0.930736	0.996489	0.97188	12
rs10919065	rs10919065	1	169093557	1	-0.0452	0.008	1.57e-08	0.190341	0.0531293	0.000396416	GTEx_v7	Whole blood	ENSG00000143156.9	NME7	-4.21108	1.39181	0.00248128	0.0976284	0.0240787	12
rs10919065	rs10919065	1	169093557	1	-0.0452	0.008	1.57e-08	-0.00590772	0.022255	0.79084	GTEx_v7	Whole blood	ENSG00000188404.4	SELL	0.130702	0.49291	0.790884	0.975122	0.617792	12
rs10919065	rs10919065	1	169093557	1	-0.0452	0.008	1.57e-08	0.00175601	0.0367744	0.961946	GTEx_v7	Whole blood	ENSG00000227777.1	RP4-738P11.3	-0.0388498	0.813622	0.961916	0.997649	0.270444	12
rs10919065	rs10919065	1	169093557	1	-0.0452	0.008	1.57e-08	-0.0372437	0.0359632	0.301214	GTEx_v7	Whole blood	ENSG00000143184.4	XCL1	0.823976	0.808901	0.308376	0.850921	0.19402	12
rs10919065	rs10919065	1	169093557	1	-0.0452	0.008	1.57e-08	0.0158284	0.0346607	0.648238	GTEx_v7	Whole blood	ENSG00000143185.3	XCL2	-0.350186	0.76933	0.648978	0.952137	0.581055	12
rs10919065	rs10919065	1	169093557	1	-0.0452	0.008	1.57e-08	0.0293745	0.0224627	0.191969	GTEx_v7	Whole blood	ENSG00000213064.5	SFT2D2	-0.649878	0.5101	0.202656	0.77685	0.143198	11
rs10919065	rs10919065	1	169093557	1	-0.0452	0.008	1.57e-08	-0.0787159	0.0296632	0.00838396	GTEx_v7	Whole blood	ENSG00000198734.6	F5	1.7415	0.725045	0.0163092	0.321964	0.171845	12
rs10919065	rs10919065	1	169093557	1	-0.0452	0.008	1.57e-08	-0.0590315	0.0676139	0.38332	GTEx_v7	Whole blood	ENSG00000117477.8	CCDC181	1.30601	1.51364	0.388233	0.887999	0.647295	12
rs10919065	rs10919065	1	169093557	1	-0.0452	0.008	1.57e-08	0.07295	0.0613512	0.235352	GTEx_v7	Whole blood	ENSG00000143147.10	GPR161	-1.61394	1.38706	0.244599	0.810276	0.720129	7
rs10919065	rs10919065	1	169093557	1	-0.0452	0.008	1.57e-08	-0.0228569	0.0339613	0.501445	GTEx_v7	Whole blood	ENSG00000117479.8	SLC19A2	0.505684	0.756668	0.50394	0.923787	0.578027	12
rs10919065	rs10919065	1	169093557	1	-0.0452	0.008	1.57e-08	0.0218047	0.0361872	0.54726	GTEx_v7	Whole blood	ENSG00000075945.8	KIFAP3	-0.482405	0.805142	0.549069	0.931977	0.504551	11
rs10919065	rs10919065	1	169093557	1	-0.0452	0.008	1.57e-08	-0.0241328	0.066703	0.71786	GTEx_v7	Artery_Aorta	ENSG00000143184.4	XCL1	0.533912	1.47875	0.718058	0.962344	0.0836852	12
rs10919065	rs10919065	1	169093557	1	-0.0452	0.008	1.57e-08	0.0221529	0.060945	0.716596	GTEx_v7	Artery_Aorta	ENSG00000213062.3	AL021068.1	-0.490108	1.35113	0.716799	0.962099	0.330946	12
rs10919065	rs10919065	1	169093557	1	-0.0452	0.008	1.57e-08	0.0655959	0.0796636	0.411963	GTEx_v7	Liver	ENSG00000143184.4	XCL1	-1.45124	1.78109	0.415185	0.899749	0.720987	12
rs10919065	rs10919065	1	169093557	1	-0.0452	0.008	1.57e-08	-0.0350311	0.0786189	0.656737	GTEx_v7	Artery_Coronary	ENSG00000143184.4	XCL1	0.775024	1.74476	0.656897	0.952971	0.613122	12
rs10919065	rs10919065	1	169093557	1	-0.0452	0.008	1.57e-08	0.0071352	0.0670354	0.915418	GTEx_v7	Liver	ENSG00000228697.1	RP5-968D22.1	-0.157858	1.48335	0.915249	0.995321	0.486581	12
rs10919065	rs10919065	1	169093557	1	-0.0452	0.008	1.57e-08	-0.0362377	0.075654	0.632431	GTEx_v7	Artery_Aorta	ENSG00000198734.6	F5	0.801719	1.67977	0.633162	0.949326	0.957817	12
rs10919065	rs10919065	1	169093557	1	-0.0452	0.008	1.57e-08	0.0133565	0.0397389	0.73701	GTEx_v7	Artery_Tibial	ENSG00000213062.3	AL021068.1	-0.295498	0.880733	0.737238	0.966318	0.15132	12
rs10919065	rs10919065	1	169093557	1	-0.0452	0.008	1.57e-08	0.0774969	0.0676196	0.253039	GTEx_v7	Artery_Aorta	ENSG00000143185.3	XCL2	-1.71453	1.52648	0.261354	0.826893	0.181787	12
rs10919065	rs10919065	1	169093557	1	-0.0452	0.008	1.57e-08	-0.0156499	0.0280446	0.577114	GTEx_v7	Muscle_Skeletal	ENSG00000143196.4	DPT	0.346237	0.623475	0.578666	0.940151	0.338284	12
rs10919065	rs10919065	1	169093557	1	-0.0452	0.008	1.57e-08	-0.216203	0.0975608	0.0286542	GTEx_v7	Artery_Coronary	ENSG00000198734.6	F5	4.78325	2.31852	0.0391064	0.484399	0.714784	12
rs10919065	rs10919065	1	169093557	1	-0.0452	0.008	1.57e-08	0.0294633	0.035114	0.402051	GTEx_v7	Artery_Tibial	ENSG00000143147.10	GPR161	-0.651843	0.785378	0.406554	0.89711	0.319978	7
rs10919065	rs10919065	1	169093557	1	-0.0452	0.008	1.57e-08	0.0503252	0.0664151	0.450145	GTEx_v7	Liver	ENSG00000213064.5	SFT2D2	-1.11339	1.48252	0.452645	0.906412	0.302785	11
rs10919065	rs10919065	1	169093557	1	-0.0452	0.008	1.57e-08	-0.0349291	0.0339574	0.304815	GTEx_v7	Artery_Aorta	ENSG00000213064.5	SFT2D2	0.772768	0.763619	0.311547	0.852817	0.664778	11
rs10919065	rs10919065	1	169093557	1	-0.0452	0.008	1.57e-08	0.031267	0.0406808	0.442563	GTEx_v7	Muscle_Skeletal	ENSG00000143178.8	TBX19	-0.691748	0.908307	0.446311	0.904875	0.443064	11
rs10919065	rs10919065	1	169093557	1	-0.0452	0.008	1.57e-08	0.0425722	0.0357989	0.235238	GTEx_v7	Artery_Tibial	ENSG00000143178.8	TBX19	-0.941863	0.809364	0.244543	0.810276	0.395029	11
rs10919065	rs10919065	1	169093557	1	-0.0452	0.008	1.57e-08	0.176997	0.0540689	0.00117789	GTEx_v7	Artery_Tibial	ENSG00000117477.8	CCDC181	-3.91586	1.38249	0.00461899	0.150064	0.161748	12
rs10919065	rs10919065	1	169093557	1	-0.0452	0.008	1.57e-08	0.0431954	0.0621584	0.487483	GTEx_v7	Muscle_Skeletal	ENSG00000117477.8	CCDC181	-0.95565	1.38555	0.490366	0.923787	0.325212	12
rs10919065	rs10919065	1	169093557	1	-0.0452	0.008	1.57e-08	0.0757697	0.0579354	0.191866	GTEx_v7	Artery_Tibial	ENSG00000143184.4	XCL1	-1.67632	1.31565	0.202613	0.77685	0.376539	12
rs10919065	rs10919065	1	169093557	1	-0.0452	0.008	1.57e-08	0.273927	0.074371	0.000291367	GTEx_v7	Artery_Aorta	ENSG00000117477.8	CCDC181	-6.06033	1.96413	0.00203202	0.0840221	0.212915	12
rs10919065	rs10919065	1	169093557	1	-0.0452	0.008	1.57e-08	-0.0413403	0.111786	0.712193	GTEx_v7	Liver	ENSG00000239494.2	RN7SL333P	0.914608	2.47843	0.712108	0.961139	0.402686	12
rs10919065	rs10919065	1	169093557	1	-0.0452	0.008	1.57e-08	0.0321261	0.0282775	0.256556	GTEx_v7	Muscle_Skeletal	ENSG00000000457.9	SCYL3	-0.710754	0.638131	0.265362	0.830333	0.478993	12
rs10919065	rs10919065	1	169093557	1	-0.0452	0.008	1.57e-08	0.00646252	0.0414298	0.876314	GTEx_v7	Liver	ENSG00000198734.6	F5	-0.142976	0.916938	0.87609	0.99009	0.813842	12
rs10919065	rs10919065	1	169093557	1	-0.0452	0.008	1.57e-08	0.00443825	0.0369639	0.904485	GTEx_v7	Muscle_Skeletal	ENSG00000075945.8	KIFAP3	-0.0981914	0.81797	0.904449	0.994913	0.948067	11
rs10919065	rs10919065	1	169093557	1	-0.0452	0.008	1.57e-08	-0.0245933	0.0547254	0.6536	GTEx_v7	Artery_Aorta	ENSG00000075945.8	KIFAP3	0.5441	1.21456	0.654168	0.952681	0.365496	11
rs10919065	rs10919065	1	169093557	1	-0.0452	0.008	1.57e-08	-0.0452186	0.0327903	0.169321	GTEx_v7	Artery_Aorta	ENSG00000117475.9	BLZF1	1.00041	0.746745	0.180344	0.752915	0.77765	12
rs10919065	rs10919065	1	169093557	1	-0.0452	0.008	1.57e-08	-0.0479489	0.0262134	0.0683003	GTEx_v7	Artery_Tibial	ENSG00000117475.9	BLZF1	1.06082	0.609578	0.0818156	0.623542	0.179386	12
rs10919065	rs10919065	1	169093557	1	-0.0452	0.008	1.57e-08	-0.274525	0.047365	2.39845e-08	GTEx_v7	Artery_Aorta	ENSG00000143153.8	ATP1B1	6.07356	1.50121	5.21522e-05	0.00524799	0.188333	12
rs10919065	rs10919065	1	169093557	1	-0.0452	0.008	1.57e-08	-0.0131248	0.0358417	0.714408	GTEx_v7	Muscle_Skeletal	ENSG00000143156.9	NME7	0.290372	0.794622	0.714797	0.961713	0.000204718	12
rs10919065	rs10919065	1	169093557	1	-0.0452	0.008	1.57e-08	0.0298979	0.0616438	0.628163	GTEx_v7	Artery_Aorta	ENSG00000188404.4	SELL	-0.661458	1.36882	0.62893	0.947227	0.862549	12
rs10919065	rs10919065	1	169093557	1	-0.0452	0.008	1.57e-08	-0.0811808	0.082806	0.328004	GTEx_v7	Artery_Aorta	ENSG00000239494.2	RN7SL333P	1.79604	1.85937	0.334074	0.866308	0.867813	12
rs10919065	rs10919065	1	169093557	1	-0.0452	0.008	1.57e-08	0.137026	0.052573	0.00957684	GTEx_v7	Artery_Tibial	ENSG00000198734.6	F5	-3.03155	1.28091	0.0179471	0.335652	0.261462	12
rs10919065	rs10919065	1	169093557	1	-0.0452	0.008	1.57e-08	0.255873	0.046042	1.79675e-07	GTEx_v7	Artery_Coronary	ENSG00000143156.9	NME7	-5.66091	1.4288	7.43239e-05	0.00681562	0.149316	12
rs10919065	rs10919065	1	169093557	1	-0.0452	0.008	1.57e-08	0.00124142	0.0635139	0.984424	GTEx_v7	Artery_Aorta	ENSG00000174175.12	SELP	-0.027465	1.40518	0.984406	0.999238	0.829899	12
rs10919065	rs10919065	1	169093557	1	-0.0452	0.008	1.57e-08	-0.0909466	0.0500861	0.0707934	GTEx_v7	Artery_Aorta	ENSG00000000457.9	SCYL3	2.01209	1.16392	0.0838588	0.626398	0.134816	12
rs10919065	rs10919065	1	169093557	1	-0.0452	0.008	1.57e-08	0.0666539	0.0246706	0.00717408	GTEx_v7	Muscle_Skeletal	ENSG00000117479.8	SLC19A2	-1.47464	0.605003	0.0147927	0.301447	0.856937	12
rs10919065	rs10919065	1	169093557	1	-0.0452	0.008	1.57e-08	-0.0946875	0.0446566	0.0345567	GTEx_v7	Muscle_Skeletal	ENSG00000171806.7	METTL18	2.09486	1.05526	0.0471268	0.519767	0.370675	12
rs10919065	rs10919065	1	169093557	1	-0.0452	0.008	1.57e-08	-0.0108562	0.0507503	0.830717	GTEx_v7	Muscle_Skeletal	ENSG00000198734.6	F5	0.240181	1.1236	0.830734	0.983698	0.0683563	12
rs10919065	rs10919065	1	169093557	1	-0.0452	0.008	1.57e-08	0.0250188	0.0868922	0.773915	GTEx_v7	Liver	ENSG00000075945.8	KIFAP3	-0.553513	1.92489	0.773687	0.972771	0.947812	11
rs10919065	rs10919065	1	169093557	1	-0.0452	0.008	1.57e-08	0.0104996	0.0293311	0.720718	GTEx_v7	Artery_Aorta	ENSG00000143178.8	TBX19	-0.232292	0.650219	0.720903	0.963266	0.236789	11
rs10919065	rs10919065	1	169093557	1	-0.0452	0.008	1.57e-08	-0.0832764	0.0917868	0.36614	GTEx_v7	Liver	ENSG00000174175.12	SELP	1.8424	2.0567	0.370357	0.881188	0.499594	12
rs10919065	rs10919065	1	169093557	1	-0.0452	0.008	1.57e-08	-0.0996189	0.105516	0.347074	GTEx_v7	Liver	ENSG00000117477.8	CCDC181	2.20396	2.36679	0.35175	0.873709	0.583008	12
rs10919065	rs10919065	1	169093557	1	-0.0452	0.008	1.57e-08	-0.0417289	0.0659781	0.528338	GTEx_v7	Artery_Coronary	ENSG00000075945.8	KIFAP3	0.923206	1.46881	0.52965	0.928375	0.580382	11
rs10919065	rs10919065	1	169093557	1	-0.0452	0.008	1.57e-08	-0.00955082	0.0444559	0.83003	GTEx_v7	Artery_Tibial	ENSG00000000460.12	C1orf112	0.211301	0.984248	0.830015	0.983698	0.569951	12
rs10919065	rs10919065	1	169093557	1	-0.0452	0.008	1.57e-08	0.281065	0.0615717	1.25186e-05	GTEx_v7	Liver	ENSG00000143156.9	NME7	-6.21825	1.75125	0.00038413	0.0241322	0.0143074	12
rs10919065	rs10919065	1	169093557	1	-0.0452	0.008	1.57e-08	-0.00245899	0.0728428	0.973129	GTEx_v7	Artery_Coronary	ENSG00000143147.10	GPR161	0.0544024	1.6116	0.973071	0.998681	0.537743	7
rs10919065	rs10919065	1	169093557	1	-0.0452	0.008	1.57e-08	-0.0154655	0.0308275	0.616237	GTEx_v7	Artery_Tibial	ENSG00000075945.8	KIFAP3	0.342157	0.684708	0.617277	0.94655	0.877797	11
rs10919065	rs10919065	1	169093557	1	-0.0452	0.008	1.57e-08	-0.012963	0.0516005	0.801766	GTEx_v7	Muscle_Skeletal	ENSG00000188404.4	SELL	0.286792	1.14273	0.801837	0.977189	0.744844	12
rs10919065	rs10919065	1	169093557	1	-0.0452	0.008	1.57e-08	-0.00783096	0.03751	0.834728	GTEx_v7	Muscle_Skeletal	ENSG00000143147.10	GPR161	0.173251	0.830434	0.834739	0.984436	0.962944	7
rs10919065	rs10919065	1	169093557	1	-0.0452	0.008	1.57e-08	-0.0443171	0.0335222	0.187566	GTEx_v7	Artery_Aorta	ENSG00000143155.8	TIPRL	0.980467	0.761673	0.198006	0.771879	0.709195	10
rs10919065	rs10919065	1	169093557	1	-0.0452	0.008	1.57e-08	-0.0725239	0.066009	0.273129	GTEx_v7	Artery_Aorta	ENSG00000007908.11	SELE	1.60451	1.48773	0.280813	0.843883	0.883622	12
rs10919065	rs10919065	1	169093557	1	-0.0452	0.008	1.57e-08	0.0902098	0.107087	0.401316	GTEx_v7	Artery_Coronary	ENSG00000239494.2	RN7SL333P	-1.99579	2.39537	0.404739	0.89711	0.217811	12
rs10919065	rs10919065	1	169093557	1	-0.0452	0.008	1.57e-08	-0.0234656	0.0714816	0.743296	GTEx_v7	Liver	ENSG00000213062.3	AL021068.1	0.51915	1.58412	0.743122	0.967181	0.408562	12
rs10919065	rs10919065	1	169093557	1	-0.0452	0.008	1.57e-08	0.0348914	0.0469016	0.457464	GTEx_v7	Artery_Tibial	ENSG00000174175.12	SELP	-0.771934	1.0466	0.460781	0.908737	0.767058	12
rs10919065	rs10919065	1	169093557	1	-0.0452	0.008	1.57e-08	-0.114182	0.0542653	0.0365274	GTEx_v7	Artery_Aorta	ENSG00000171806.7	METTL18	2.52615	1.28111	0.0486276	0.523516	0.913667	12
rs10919065	rs10919065	1	169093557	1	-0.0452	0.008	1.57e-08	0.101343	0.0451065	0.0251702	GTEx_v7	Muscle_Skeletal	ENSG00000143153.8	ATP1B1	-2.2421	1.07394	0.0368214	0.473183	0.000974118	12
rs10919065	rs10919065	1	169093557	1	-0.0452	0.008	1.57e-08	-0.0863015	0.0587127	0.143052	GTEx_v7	Artery_Aorta	ENSG00000143196.4	DPT	1.90933	1.34219	0.154869	0.727326	0.82656	12
rs10919065	rs10919065	1	169093557	1	-0.0452	0.008	1.57e-08	0.037682	0.048345	0.436155	GTEx_v7	Muscle_Skeletal	ENSG00000000460.12	C1orf112	-0.833673	1.07971	0.440039	0.904875	0.0992393	12
rs10919065	rs10919065	1	169093557	1	-0.0452	0.008	1.57e-08	-0.123232	0.0667886	0.066397	GTEx_v7	Artery_Aorta	ENSG00000000460.12	C1orf112	2.72637	1.55442	0.0794394	0.616872	0.206457	12
rs10919065	rs10919065	1	169093557	1	-0.0452	0.008	1.57e-08	-0.096781	0.0911114	0.290358	GTEx_v7	Artery_Coronary	ENSG00000000460.12	C1orf112	2.14117	2.05105	0.296514	0.845399	0.984017	12
rs10919065	rs10919065	1	169093557	1	-0.0452	0.008	1.57e-08	-0.0307289	0.0802591	0.702516	GTEx_v7	Liver	ENSG00000143178.8	TBX19	0.679843	1.77972	0.702465	0.959964	0.0661949	11
rs10919065	rs10919065	1	169093557	1	-0.0452	0.008	1.57e-08	-0.0259733	0.0466458	0.578733	GTEx_v7	Artery_Coronary	ENSG00000117475.9	BLZF1	0.574631	1.03699	0.579486	0.940151	0.356178	12
rs10919065	rs10919065	1	169093557	1	-0.0452	0.008	1.57e-08	0.0159915	0.0494443	0.746585	GTEx_v7	Artery_Tibial	ENSG00000171806.7	METTL18	-0.353794	1.09569	0.746774	0.968207	0.293874	12
rs10919065	rs10919065	1	169093557	1	-0.0452	0.008	1.57e-08	0.0132191	0.0553171	0.811554	GTEx_v7	Artery_Coronary	ENSG00000117479.8	SLC19A2	-0.292458	1.22492	0.811295	0.978312	0.403981	12
rs10919065	rs10919065	1	169093557	1	-0.0452	0.008	1.57e-08	0.0548001	0.0665614	0.412041	GTEx_v7	Artery_Coronary	ENSG00000213064.5	SFT2D2	-1.21239	1.48815	0.415245	0.899749	0.566996	11
rs10919065	rs10919065	1	169093557	1	-0.0452	0.008	1.57e-08	-0.0324592	0.0915899	0.723685	GTEx_v7	Liver	ENSG00000171806.7	METTL18	0.718124	2.03031	0.723562	0.963352	0.78977	12
rs10919065	rs10919065	1	169093557	1	-0.0452	0.008	1.57e-08	0.100106	0.0792022	0.208789	GTEx_v7	Liver	ENSG00000007908.11	SELE	-2.21473	1.79557	0.21741	0.788824	0.576277	12
rs10919065	rs10919065	1	169093557	1	-0.0452	0.008	1.57e-08	0.0693137	0.0494666	0.162589	GTEx_v7	Artery_Aorta	ENSG00000143147.10	GPR161	-1.53349	1.12755	0.173823	0.750188	0.290044	7
rs10919065	rs10919065	1	169093557	1	-0.0452	0.008	1.57e-08	-0.13675	0.0821376	0.0986578	GTEx_v7	Artery_Coronary	ENSG00000000457.9	SCYL3	3.02544	1.89446	0.110266	0.680492	0.88457	12
rs10919065	rs10919065	1	169093557	1	-0.0452	0.008	1.57e-08	-0.0298375	0.0466713	0.523076	GTEx_v7	Artery_Tibial	ENSG00000007908.11	SELE	0.660122	1.03914	0.52526	0.927732	0.4282	12
rs10919065	rs10919065	1	169093557	1	-0.0452	0.008	1.57e-08	-0.00530397	0.0277016	0.84825	GTEx_v7	Muscle_Skeletal	ENSG00000213064.5	SFT2D2	0.117344	0.613219	0.848245	0.98551	0.657082	11
rs10919065	rs10919065	1	169093557	1	-0.0452	0.008	1.57e-08	0.0168596	0.0513225	0.743124	GTEx_v7	Liver	ENSG00000143196.4	DPT	-0.373	1.13737	0.74295	0.967181	0.704991	12
rs10919065	rs10919065	1	169093557	1	-0.0452	0.008	1.57e-08	0.0646701	0.0769027	0.402115	GTEx_v7	Liver	ENSG00000237658.1	RP5-968D22.3	-1.43075	1.72013	0.405538	0.89711	0.0978989	12
rs10919065	rs10919065	1	169093557	1	-0.0452	0.008	1.57e-08	0.0054124	0.0292427	0.853251	GTEx_v7	Muscle_Skeletal	ENSG00000117475.9	BLZF1	-0.119743	0.647309	0.85324	0.986697	0.100564	12
rs10919065	rs10919065	1	169093557	1	-0.0452	0.008	1.57e-08	-0.108437	0.0620855	0.0833824	GTEx_v7	Artery_Coronary	ENSG00000143196.4	DPT	2.39905	1.43771	0.0951838	0.649644	0.732711	12
rs10919065	rs10919065	1	169093557	1	-0.0452	0.008	1.57e-08	0.00166491	0.0934033	0.985809	GTEx_v7	Liver	ENSG00000215833.3	QRSL1P1	-0.0368343	2.06645	0.985779	0.999238	0.292275	12
rs10919065	rs10919065	1	169093557	1	-0.0452	0.008	1.57e-08	-0.155772	0.0845873	0.0681178	GTEx_v7	Artery_Coronary	ENSG00000188404.4	SELL	3.44628	1.9683	0.0799638	0.616872	0.0528399	12
rs10919065	rs10919065	1	169093557	1	-0.0452	0.008	1.57e-08	-0.0486154	0.0508275	0.339375	GTEx_v7	Muscle_Skeletal	ENSG00000007908.11	SELE	1.07556	1.1405	0.34565	0.869433	0.768058	12
rs10919065	rs10919065	1	169093557	1	-0.0452	0.008	1.57e-08	-0.010367	0.0799891	0.897105	GTEx_v7	Artery_Coronary	ENSG00000213062.3	AL021068.1	0.229358	1.77014	0.896906	0.993998	0.151993	12
rs10919065	rs10919065	1	169093557	1	-0.0452	0.008	1.57e-08	-0.0411273	0.0727248	0.572813	GTEx_v7	Liver	ENSG00000143185.3	XCL2	0.909896	1.617	0.573634	0.939748	0.932477	12
rs10919065	rs10919065	1	169093557	1	-0.0452	0.008	1.57e-08	0.0323708	0.0755582	0.669138	GTEx_v7	Liver	ENSG00000000457.9	SCYL3	-0.716168	1.67644	0.669237	0.953113	0.469667	12
rs10919065	rs10919065	1	169093557	1	-0.0452	0.008	1.57e-08	-0.0862225	0.0709156	0.226533	GTEx_v7	Artery_Coronary	ENSG00000171806.7	METTL18	1.90758	1.60485	0.234583	0.800609	0.400267	12
rs10919065	rs10919065	1	169093557	1	-0.0452	0.008	1.57e-08	0.118064	0.038187	0.00216441	GTEx_v7	Artery_Tibial	ENSG00000143196.4	DPT	-2.61204	0.963063	0.00668352	0.184462	0.648873	12
rs10919065	rs10919065	1	169093557	1	-0.0452	0.008	1.57e-08	0.00224344	0.0829794	0.978478	GTEx_v7	Artery_Coronary	ENSG00000007908.11	SELE	-0.0496336	1.83585	0.978431	0.999168	0.688783	12
rs10919065	rs10919065	1	169093557	1	-0.0452	0.008	1.57e-08	0.0869777	0.0793077	0.275038	GTEx_v7	Liver	ENSG00000000460.12	C1orf112	-1.92429	1.78734	0.281651	0.844993	0.1291	12
rs10919065	rs10919065	1	169093557	1	-0.0452	0.008	1.57e-08	-0.137978	0.0452993	0.00251191	GTEx_v7	Artery_Tibial	ENSG00000143153.8	ATP1B1	3.05261	1.13855	0.00733744	0.198181	0.0127974	12
rs10919065	rs10919065	1	169093557	1	-0.0452	0.008	1.57e-08	-0.0354879	0.0423064	0.403305	GTEx_v7	Artery_Coronary	ENSG00000143155.8	TIPRL	0.785131	0.946242	0.406688	0.89711	0.588894	10
rs10919065	rs10919065	1	169093557	1	-0.0452	0.008	1.57e-08	0.024491	0.0259476	0.345948	GTEx_v7	Artery_Tibial	ENSG00000117479.8	SLC19A2	-0.541836	0.582017	0.351873	0.873709	0.0850843	12
rs10919065	rs10919065	1	169093557	1	-0.0452	0.008	1.57e-08	0.152338	0.0663029	0.0233767	GTEx_v7	Liver	ENSG00000143153.8	ATP1B1	-3.37031	1.58353	0.0333077	0.456866	0.393259	12
rs10919065	rs10919065	1	169093557	1	-0.0452	0.008	1.57e-08	-0.0738502	0.0829259	0.37501	GTEx_v7	Liver	ENSG00000188404.4	SELL	1.63385	1.85729	0.379024	0.884079	0.268414	12
rs10919065	rs10919065	1	169093557	1	-0.0452	0.008	1.57e-08	0.00199691	0.0471647	0.966248	GTEx_v7	Muscle_Skeletal	ENSG00000174175.12	SELP	-0.0441794	1.0435	0.966229	0.998064	0.558572	12
rs10919065	rs10919065	1	169093557	1	-0.0452	0.008	1.57e-08	-0.0198563	0.0374626	0.596458	GTEx_v7	Artery_Tibial	ENSG00000000457.9	SCYL3	0.439299	0.832458	0.597699	0.942327	0.173048	12
rs10919065	rs10919065	1	169093557	1	-0.0452	0.008	1.57e-08	-0.00395239	0.0836933	0.962416	GTEx_v7	Artery_Coronary	ENSG00000143185.3	XCL2	0.0874423	1.85169	0.962335	0.997649	0.928242	12
rs10919065	rs10919065	1	169093557	1	-0.0452	0.008	1.57e-08	0.0578046	0.0612999	0.346227	GTEx_v7	Muscle_Skeletal	ENSG00000239494.2	RN7SL333P	-1.27886	1.37495	0.352312	0.873939	0.662916	12
rs10919065	rs10919065	1	169093557	1	-0.0452	0.008	1.57e-08	0.272827	0.0749532	0.000409978	GTEx_v7	Artery_Coronary	ENSG00000117477.8	CCDC181	-6.036	1.97259	0.00221388	0.0899071	0.286006	12
rs10919065	rs10919065	1	169093557	1	-0.0452	0.008	1.57e-08	0.455586	0.0476278	2.7481e-18	GTEx_v7	Artery_Aorta	ENSG00000143156.9	NME7	-10.0793	2.07191	1.14594e-06	0.000250587	0.00103337	12
rs10919065	rs10919065	1	169093557	1	-0.0452	0.008	1.57e-08	-0.0167975	0.0613773	0.78482	GTEx_v7	Liver	ENSG00000117475.9	BLZF1	0.371626	1.3595	0.78458	0.975122	0.605449	12
rs10919065	rs10919065	1	169093557	1	-0.0452	0.008	1.57e-08	0.0181389	0.0339716	0.59375	GTEx_v7	Artery_Tibial	ENSG00000213064.5	SFT2D2	-0.401303	0.754933	0.595021	0.942315	0.88541	11
rs10919065	rs10919065	1	169093557	1	-0.0452	0.008	1.57e-08	-0.0232654	0.0426316	0.586308	GTEx_v7	Artery_Coronary	ENSG00000143178.8	TBX19	0.514721	0.947566	0.58699	0.942315	0.645588	11
rs10919065	rs10919065	1	169093557	1	-0.0452	0.008	1.57e-08	-0.243208	0.0773818	0.00212773	GTEx_v7	Artery_Coronary	ENSG00000143153.8	ATP1B1	5.38071	1.95904	0.00602162	0.175542	0.0973602	12
rs10919065	rs10919065	1	169093557	1	-0.0452	0.008	1.57e-08	0.0401819	0.0256669	0.118208	GTEx_v7	Muscle_Skeletal	ENSG00000143155.8	TIPRL	-0.88898	0.589247	0.131383	0.703477	0.212419	10
rs10919065	rs10919065	1	169093557	1	-0.0452	0.008	1.57e-08	0.0130669	0.040282	0.745806	GTEx_v7	Muscle_Skeletal	ENSG00000213062.3	AL021068.1	-0.289091	0.892662	0.74605	0.967975	0.0184749	12
rs10919065	rs10919065	1	169093557	1	-0.0452	0.008	1.57e-08	0.0211038	0.0328309	0.52081	GTEx_v7	Artery_Tibial	ENSG00000143155.8	TIPRL	-0.466898	0.731033	0.523029	0.927154	0.910942	10
rs10919065	rs10919065	1	169093557	1	-0.0452	0.008	1.57e-08	0.0145095	0.0779295	0.852623	GTEx_v7	Liver	ENSG00000143147.10	GPR161	-0.321007	1.72504	0.852377	0.986	0.660327	7
rs10919065	rs10919065	1	169093557	1	-0.0452	0.008	1.57e-08	-0.0125829	0.0661314	0.849217	GTEx_v7	Artery_Tibial	ENSG00000239494.2	RN7SL333P	0.278383	1.46391	0.849181	0.985581	0.911049	12
rs10919065	rs10919065	1	169093557	1	-0.0452	0.008	1.57e-08	0.0628821	0.0506982	0.215762	GTEx_v7	Artery_Tibial	ENSG00000188404.4	SELL	-1.3912	1.14835	0.225714	0.793676	0.414321	12
rs10919065	rs10919065	1	169093557	1	-0.0452	0.008	1.57e-08	0.0306367	0.0320411	0.340061	GTEx_v7	Artery_Aorta	ENSG00000117479.8	SLC19A2	-0.677803	0.718953	0.345802	0.869433	0.40325	12
rs10919065	rs10919065	1	169093557	1	-0.0452	0.008	1.57e-08	0.0342906	0.0353976	0.334697	GTEx_v7	Liver	ENSG00000143155.8	TIPRL	-0.758642	0.79456	0.339682	0.866654	0.316618	10
rs10919065	rs10919065	1	169093557	1	-0.0452	0.008	1.57e-08	0.0717185	0.0516839	0.167907	GTEx_v7	Liver	ENSG00000117479.8	SLC19A2	-1.58669	1.17743	0.17779	0.751523	0.192552	12
rs10919065	rs10919065	1	169093557	1	-0.0452	0.008	1.57e-08	0.346778	0.0344914	7.44882e-21	GTEx_v7	Artery_Tibial	ENSG00000143156.9	NME7	-7.67208	1.55761	8.41313e-07	0.000191942	0.000213056	12
rs10919065	rs10919065	1	169093557	1	-0.0452	0.008	1.57e-08	-0.164209	0.0856128	0.0575855	GTEx_v7	Artery_Coronary	ENSG00000174175.12	SELP	3.63294	2.00025	0.0693336	0.593719	0.73425	12
rs10919065	rs10800418	1	169183385	0.430293	-0.0433	0.0084	2.42e-07	-0.02164	0.0322696	0.503	CEDAR	CD4+ T lymphocytes	eQTL_7610767_169487678_169487727_CD4.assoc.linear	F5	0.499769	0.751537	0.506053	0.923787	0.411997	6
rs10919065	rs10800418	1	169183385	0.430293	-0.0433	0.0084	2.42e-07	-0.05243	0.0391561	0.1816	CEDAR	CD19+ B lymphocytes	eQTL_6130020_169365581_169365630_CD19.assoc.linear	BLZF1	1.21085	0.934308	0.194979	0.767734	0.552671	6
rs10919065	rs10800418	1	169183385	0.430293	-0.0433	0.0084	2.42e-07	0.02181	0.025284	0.3891	CEDAR	CD19+ B lymphocytes	eQTL_4810468_169558180_169558229_CD19.assoc.linear	SELP	-0.503695	0.592046	0.394897	0.893416	0.847717	6
rs10919065	rs10800418	1	169183385	0.430293	-0.0433	0.0084	2.42e-07	0.002132	0.0117272	0.8559	CEDAR	CD19+ B lymphocytes	eQTL_6060482_169101305_169101354_CD19.assoc.linear	ATP1B1	-0.0492379	0.271004	0.855828	0.987227	0.962653	6
rs10919065	rs10800418	1	169183385	0.430293	-0.0433	0.0084	2.42e-07	0.1107	0.0159487	2.565e-11	CEDAR	CD4+ T lymphocytes	eQTL_6590296_169102055_169138733_CD4.assoc.linear	NME7	-2.55658	0.617777	3.5e-05	0.00379033	0.0018222	6
rs10919065	rs10800418	1	169183385	0.430293	-0.0433	0.0084	2.42e-07	0.08629	0.0500813	0.08597	CEDAR	CD4+ T lymphocytes	eQTL_2940541_169365485_169365534_CD4.assoc.linear	BLZF1	-1.99284	1.21951	0.102232	0.671952	0.854154	6
rs10919065	rs10800418	1	169183385	0.430293	-0.0433	0.0084	2.42e-07	0.01821	0.0325469	0.5763	CEDAR	Platelets	eQTL_6130020_169365581_169365630_PLA.assoc.linear	BLZF1	-0.420554	0.756076	0.578052	0.940151	0.26722	6
rs10919065	rs10800418	1	169183385	0.430293	-0.0433	0.0084	2.42e-07	-0.04835	0.025	0.05418	CEDAR	CD8+ T lymphocytes	eQTL_4220468_169101470_169101519_CD8.assoc.linear	ATP1B1	1.11663	0.616666	0.0701797	0.595017	0.526617	6
rs10919065	rs10800418	1	169183385	0.430293	-0.0433	0.0084	2.42e-07	-0.0589	0.0223784	0.00896	CEDAR	CD14+ monocytes	eQTL_4220468_169101470_169101519_CD14.assoc.linear	ATP1B1	1.36028	0.580295	0.0190724	0.346659	0.779064	6
rs10919065	rs10800418	1	169183385	0.430293	-0.0433	0.0084	2.42e-07	-0.002606	0.0154019	0.8658	CEDAR	CD8+ T lymphocytes	eQTL_1450020_169433667_169433716_CD8.assoc.linear	SLC19A2	0.0601848	0.355893	0.865711	0.988306	0.658065	6
rs10919065	rs10800418	1	169183385	0.430293	-0.0433	0.0084	2.42e-07	-0.01502	0.029778	0.6144	CEDAR	CD14+ monocytes	eQTL_7610767_169487678_169487727_CD14.assoc.linear	F5	0.346882	0.690997	0.615666	0.946183	0.639417	6
rs10919065	rs10800418	1	169183385	0.430293	-0.0433	0.0084	2.42e-07	0.04043	0.0637496	0.5264	CEDAR	CD14+ monocytes	eQTL_6130020_169365581_169365630_CD14.assoc.linear	BLZF1	-0.933718	1.48338	0.529052	0.928375	0.635138	6
rs10919065	rs10800418	1	169183385	0.430293	-0.0433	0.0084	2.42e-07	0.08945	0.0126164	1.117e-11	CEDAR	CD14+ monocytes	eQTL_6590296_169102055_169138733_CD14.assoc.linear	NME7	-2.06582	0.495485	3.06e-05	0.0034113	0.0227978	6
rs10919065	rs10800418	1	169183385	0.430293	-0.0433	0.0084	2.42e-07	0.01956	0.0310033	0.5286	CEDAR	CD14+ monocytes	eQTL_2940541_169365485_169365534_CD14.assoc.linear	BLZF1	-0.451732	0.721355	0.531166	0.928606	0.993151	6
rs10919065	rs10800418	1	169183385	0.430293	-0.0433	0.0084	2.42e-07	0.01755	0.0225753	0.4376	CEDAR	CD15+ granulocytes	eQTL_6940358_169660298_169660347_CD15.assoc.linear	SELL	-0.405312	0.527264	0.442067	0.904875	0.616269	4
rs10919065	rs10800418	1	169183385	0.430293	-0.0433	0.0084	2.42e-07	0.0009802	0.0265781	0.9706	CEDAR	CD19+ B lymphocytes	eQTL_2940541_169365485_169365534_CD19.assoc.linear	BLZF1	-0.0226374	0.613828	0.970581	0.998144	0.240189	6
rs10919065	rs10800418	1	169183385	0.430293	-0.0433	0.0084	2.42e-07	-0.02462	0.0231609	0.2885	CEDAR	CD4+ T lymphocytes	eQTL_4180452_169101531_169101580_CD4.assoc.linear	ATP1B1	0.568591	0.546148	0.297832	0.845399	0.685472	6
rs10919065	rs10800418	1	169183385	0.430293	-0.0433	0.0084	2.42e-07	-0.002685	0.0257925	0.9172	CEDAR	CD15+ granulocytes	eQTL_6130020_169365581_169365630_CD15.assoc.linear	BLZF1	0.0620092	0.595791	0.917107	0.995918	0.844466	6
rs10919065	rs10800418	1	169183385	0.430293	-0.0433	0.0084	2.42e-07	-0.01112	0.0139261	0.4253	CEDAR	CD14+ monocytes	eQTL_1450020_169433667_169433716_CD14.assoc.linear	SLC19A2	0.256813	0.325455	0.43006	0.904875	0.335969	6
rs10919065	rs10800418	1	169183385	0.430293	-0.0433	0.0084	2.42e-07	-0.01073	0.02856	0.7075	CEDAR	CD15+ granulocytes	eQTL_2940541_169365485_169365534_CD15.assoc.linear	BLZF1	0.247806	0.661334	0.707879	0.960338	0.998384	6
rs10919065	rs10800418	1	169183385	0.430293	-0.0433	0.0084	2.42e-07	0.02764	0.0105496	0.009324	CEDAR	CD19+ B lymphocytes	eQTL_2900167_169200029_169204389_CD19.assoc.linear	NME7	-0.638337	0.273305	0.0195108	0.350486	0.0979244	6
rs10919065	rs10800418	1	169183385	0.430293	-0.0433	0.0084	2.42e-07	-0.01566	0.0111618	0.1618	CEDAR	CD19+ B lymphocytes	eQTL_4220468_169101470_169101519_CD19.assoc.linear	ATP1B1	0.361663	0.267156	0.175815	0.751377	0.600233	6
rs10919065	rs10800418	1	169183385	0.430293	-0.0433	0.0084	2.42e-07	0.06589	0.0169514	0.0001257	CEDAR	CD4+ T lymphocytes	eQTL_2900167_169200029_169204389_CD4.assoc.linear	NME7	-1.52171	0.490314	0.0019122	0.0805318	0.0511138	6
rs10919065	rs10800418	1	169183385	0.430293	-0.0433	0.0084	2.42e-07	0.02607	0.0119587	0.0301	CEDAR	CD14+ monocytes	eQTL_2900167_169200029_169204389_CD14.assoc.linear	NME7	-0.602079	0.299865	0.0446615	0.506794	0.852633	6
rs10919065	rs10800418	1	169183385	0.430293	-0.0433	0.0084	2.42e-07	0.009456	0.0152148	0.5349	CEDAR	Platelets	eQTL_1450020_169433667_169433716_PLA.assoc.linear	SLC19A2	-0.218383	0.353926	0.537214	0.930347	0.890816	6
rs10919065	rs10800418	1	169183385	0.430293	-0.0433	0.0084	2.42e-07	-0.02736	0.0185996	0.1424	CEDAR	CD4+ T lymphocytes	eQTL_1450020_169433667_169433716_CD4.assoc.linear	SLC19A2	0.631871	0.4467	0.157206	0.731719	0.212265	6
rs10919065	rs10800418	1	169183385	0.430293	-0.0433	0.0084	2.42e-07	0.1096	0.0152243	5.68e-12	CEDAR	CD8+ T lymphocytes	eQTL_6590296_169102055_169138733_CD8.assoc.linear	NME7	-2.53118	0.603938	2.78e-05	0.00322565	0.00304805	6
rs10919065	rs10800418	1	169183385	0.430293	-0.0433	0.0084	2.42e-07	-0.0477	0.0207391	0.02219	CEDAR	CD4+ T lymphocytes	eQTL_6060482_169101305_169101354_CD4.assoc.linear	ATP1B1	1.10162	0.524478	0.0356933	0.466726	0.0546744	6
rs10919065	rs10800418	1	169183385	0.430293	-0.0433	0.0084	2.42e-07	-0.005232	0.0251176	0.8351	CEDAR	CD4+ T lymphocytes	eQTL_4220468_169101470_169101519_CD4.assoc.linear	ATP1B1	0.120831	0.580557	0.835127	0.984436	0.62338	6
rs10919065	rs10800418	1	169183385	0.430293	-0.0433	0.0084	2.42e-07	-0.02304	0.021157	0.2772	CEDAR	CD4+ T lymphocytes	eQTL_6940358_169660298_169660347_CD4.assoc.linear	SELL	0.532102	0.4994	0.286658	0.845399	0.420733	4
rs10919065	rs10800418	1	169183385	0.430293	-0.0433	0.0084	2.42e-07	0.01715	0.0153125	0.2638	CEDAR	CD19+ B lymphocytes	eQTL_1450020_169433667_169433716_CD19.assoc.linear	SLC19A2	-0.396074	0.361888	0.273752	0.839701	0.6502	6
rs10919065	rs10800418	1	169183385	0.430293	-0.0433	0.0084	2.42e-07	0.008768	0.0240615	0.7159	CEDAR	CD19+ B lymphocytes	eQTL_6940358_169660298_169660347_CD19.assoc.linear	SELL	-0.202494	0.557079	0.716237	0.961891	0.432292	4
rs10919065	rs10800418	1	169183385	0.430293	-0.0433	0.0084	2.42e-07	-0.02547	0.0176141	0.1492	CEDAR	CD8+ T lymphocytes	eQTL_6060482_169101305_169101354_CD8.assoc.linear	ATP1B1	0.588222	0.422495	0.163844	0.740387	0.645431	6
rs10919065	rs10800418	1	169183385	0.430293	-0.0433	0.0084	2.42e-07	-0.01891	0.0346845	0.5861	CEDAR	Platelets	eQTL_4810468_169558180_169558229_PLA.assoc.linear	SELP	0.436721	0.805496	0.587697	0.942315	0.363514	6
rs10919065	rs10800418	1	169183385	0.430293	-0.0433	0.0084	2.42e-07	0.1179	0.0439761	0.007773	CEDAR	CD4+ T lymphocytes	eQTL_6130020_169365581_169365630_CD4.assoc.linear	BLZF1	-2.72286	1.14477	0.0173819	0.330517	0.951562	6
rs10919065	rs10800418	1	169183385	0.430293	-0.0433	0.0084	2.42e-07	-0.02517	0.0147021	0.08806	CEDAR	CD14+ monocytes	eQTL_6060482_169101305_169101354_CD14.assoc.linear	ATP1B1	0.581293	0.357777	0.104219	0.672045	0.763078	6
rs10919065	rs10800418	1	169183385	0.430293	-0.0433	0.0084	2.42e-07	0.03144	0.0310979	0.3131	CEDAR	Platelets	eQTL_6940358_169660298_169660347_PLA.assoc.linear	SELL	-0.726097	0.73188	0.321149	0.85596	0.71119	4
rs10919065	rs10800418	1	169183385	0.430293	-0.0433	0.0084	2.42e-07	0.04277	0.0113993	0.000217	CEDAR	CD19+ B lymphocytes	eQTL_6590296_169102055_169138733_CD19.assoc.linear	NME7	-0.98776	0.325616	0.00241723	0.0967828	0.134187	6
rs10919065	rs10800418	1	169183385	0.430293	-0.0433	0.0084	2.42e-07	0.0003425	0.0107065	0.9745	CEDAR	CD15+ granulocytes	eQTL_1450020_169433667_169433716_CD15.assoc.linear	SLC19A2	-0.00790993	0.247267	0.974481	0.998729	0.717269	6
rs10919065	rs10800418	1	169183385	0.430293	-0.0433	0.0084	2.42e-07	0.06979	0.0126477	7.846e-08	CEDAR	CD8+ T lymphocytes	eQTL_2900167_169200029_169204389_CD8.assoc.linear	NME7	-1.61178	0.427886	0.000165327	0.0128763	0.01584	6
rs10919065	rs10800418	1	169183385	0.430293	-0.0433	0.0084	2.42e-07	-0.03646	0.0197615	0.06611	CEDAR	CD14+ monocytes	eQTL_4180452_169101531_169101580_CD14.assoc.linear	ATP1B1	0.842032	0.484739	0.0823722	0.625128	0.842981	6
rs10919065	rs10800418	1	169183385	0.430293	-0.0433	0.0084	2.42e-07	0.01779	0.0376907	0.6373	CEDAR	CD15+ granulocytes	eQTL_7610767_169487678_169487727_CD15.assoc.linear	F5	-0.410855	0.874096	0.638331	0.950221	0.89059	6
rs10919065	rs10800418	1	169183385	0.430293	-0.0433	0.0084	2.42e-07	0.1047	0.047035	0.02682	CEDAR	CD8+ T lymphocytes	eQTL_2940541_169365485_169365534_CD8.assoc.linear	BLZF1	-2.41801	1.18322	0.0409935	0.492027	0.965054	6
rs10919065	rs10800418	1	169183385	0.430293	-0.0433	0.0084	2.42e-07	0.03147	0.0316154	0.3204	CEDAR	CD14+ monocytes	eQTL_6940358_169660298_169660347_CD14.assoc.linear	SELL	-0.72679	0.743637	0.328398	0.861014	0.332434	4
rs10919065	rs10800418	1	169183385	0.430293	-0.0433	0.0084	2.42e-07	0.02466	0.0370326	0.506	CEDAR	CD8+ T lymphocytes	eQTL_6940358_169660298_169660347_CD8.assoc.linear	SELL	-0.569515	0.862363	0.508989	0.923787	0.73174	4
rs10919065	rs10800418	1	169183385	0.430293	-0.0433	0.0084	2.42e-07	0.082	0.0439914	0.06332	CEDAR	CD8+ T lymphocytes	eQTL_6130020_169365581_169365630_CD8.assoc.linear	BLZF1	-1.89376	1.08035	0.0796167	0.616872	0.933386	6
rs10919065	rs12125501	1	169273808	0.360485	-0.0361	0.0087	3.49e-05	-0.03608	0.0205233	0.07989	CEDAR	CD4+ T lymphocytes	eQTL_1780524_169761861_169761910_CD4.assoc.linear	C1orf156	0.999446	0.617432	0.105509	0.673436		2
rs10919065	rs12125501	1	169273808	0.360485	-0.0361	0.0087	3.49e-05	0.0109	0.00826384	0.1884	CEDAR	CD15+ granulocytes	eQTL_4540463_169762307_169762356_CD15.assoc.linear	C1orf156	-0.301939	0.240202	0.208746	0.778512		2
rs10919065	rs12125501	1	169273808	0.360485	-0.0361	0.0087	3.49e-05	-0.001081	0.0130304	0.9339	CEDAR	CD14+ monocytes	eQTL_2480497_169692021_169692070_CD14.assoc.linear	SELE	0.0299446	0.361024	0.933897	0.996489	0.748755	3
rs10919065	rs12125501	1	169273808	0.360485	-0.0361	0.0087	3.49e-05	-0.01106	0.0201201	0.583	CEDAR	CD4+ T lymphocytes	eQTL_4540463_169762307_169762356_CD4.assoc.linear	C1orf156	0.306371	0.562212	0.585795	0.942315		2
rs10919065	rs12125501	1	169273808	0.360485	-0.0361	0.0087	3.49e-05	-0.002401	0.013935	0.8633	CEDAR	CD14+ monocytes	eQTL_4540463_169762307_169762356_CD14.assoc.linear	C1orf156	0.0665097	0.386344	0.863318	0.988306		2
rs10919065	rs12125501	1	169273808	0.360485	-0.0361	0.0087	3.49e-05	0.000686	0.017284	0.9684	CEDAR	CD8+ T lymphocytes	eQTL_4540463_169762307_169762356_CD8.assoc.linear	C1orf156	-0.0190028	0.478802	0.968342	0.998064		2
rs10919065	rs12125501	1	169273808	0.360485	-0.0361	0.0087	3.49e-05	-0.008738	0.0160921	0.5876	CEDAR	CD19+ B lymphocytes	eQTL_1780524_169761861_169761910_CD19.assoc.linear	C1orf156	0.24205	0.449565	0.590294	0.942315		2
rs10919065	rs12125501	1	169273808	0.360485	-0.0361	0.0087	3.49e-05	-0.005853	0.0236485	0.8047	CEDAR	CD8+ T lymphocytes	eQTL_1780524_169761861_169761910_CD8.assoc.linear	C1orf156	0.162133	0.656247	0.804861	0.977473		2
rs10919065	rs12125501	1	169273808	0.360485	-0.0361	0.0087	3.49e-05	0.008575	0.0136937	0.5318	CEDAR	CD19+ B lymphocytes	eQTL_4540463_169762307_169762356_CD19.assoc.linear	C1orf156	-0.237535	0.383622	0.535792	0.930347		2
rs10919065	rs11800843	1	169339031	0.177791	0.046	0.0119	0.0001106	-0.008232	0.018503	0.6567	CEDAR	CD14+ monocytes	eQTL_940240_169822009_169822058_CD14.assoc.linear	C1orf112	-0.178957	0.404895	0.658502	0.952971		1
rs10919065	rs11800843	1	169339031	0.177791	0.046	0.0119	0.0001106	0.04269	0.0236379	0.07201	CEDAR	CD4+ T lymphocytes	eQTL_2030068_169822291_169822340_CD4.assoc.linear	SCYL3	0.928043	0.567184	0.101792	0.671469		1
rs10919065	rs11800843	1	169339031	0.177791	0.046	0.0119	0.0001106	-0.02701	0.0275753	0.3282	CEDAR	CD4+ T lymphocytes	eQTL_3180348_169822655_169822704_CD4.assoc.linear	SCYL3	-0.587174	0.618409	0.342371	0.868183		1
rs10919065	rs11800843	1	169339031	0.177791	0.046	0.0119	0.0001106	0.0209	0.0233259	0.371	CEDAR	CD8+ T lymphocytes	eQTL_940240_169822009_169822058_CD8.assoc.linear	C1orf112	0.454348	0.520529	0.38274	0.885469		1
rs10919065	rs11800843	1	169339031	0.177791	0.046	0.0119	0.0001106	-0.03398	0.0165675	0.04125	CEDAR	CD19+ B lymphocytes	eQTL_940240_169822009_169822058_CD19.assoc.linear	C1orf112	-0.738696	0.407721	0.0700218	0.594497		1
rs10919065	rs11800843	1	169339031	0.177791	0.046	0.0119	0.0001106	-0.01458	0.0131707	0.2693	CEDAR	CD15+ granulocytes	eQTL_3180348_169822655_169822704_CD15.assoc.linear	SCYL3	-0.316957	0.29783	0.287229	0.845399		1
rs10919065	rs11800843	1	169339031	0.177791	0.046	0.0119	0.0001106	-0.008026	0.021397	0.7078	CEDAR	CD8+ T lymphocytes	eQTL_2030068_169822291_169822340_CD8.assoc.linear	SCYL3	-0.174478	0.467336	0.708891	0.960338		1
rs10919065	rs11800843	1	169339031	0.177791	0.046	0.0119	0.0001106	-0.001595	0.0215511	0.9411	CEDAR	CD15+ granulocytes	eQTL_2030068_169822291_169822340_CD15.assoc.linear	SCYL3	-0.0346739	0.468589	0.941013	0.996529		1
rs10919065	rs11800843	1	169339031	0.177791	0.046	0.0119	0.0001106	-0.03314	0.0155295	0.03376	CEDAR	CD14+ monocytes	eQTL_3180348_169822655_169822704_CD14.assoc.linear	SCYL3	-0.720435	0.385626	0.0617314	0.573487		1
rs10919065	rs11800843	1	169339031	0.177791	0.046	0.0119	0.0001106	-0.03026	0.0202273	0.1359	CEDAR	CD14+ monocytes	eQTL_2030068_169822291_169822340_CD14.assoc.linear	SCYL3	-0.657826	0.471505	0.162967	0.739758		1
rs10919065	rs11800843	1	169339031	0.177791	0.046	0.0119	0.0001106	0.0168	0.0196998	0.3946	CEDAR	CD19+ B lymphocytes	eQTL_2030068_169822291_169822340_CD19.assoc.linear	SCYL3	0.365217	0.438555	0.404972	0.89711		1
rs10919065	rs11800843	1	169339031	0.177791	0.046	0.0119	0.0001106	-0.02087	0.0307228	0.4975	CEDAR	CD8+ T lymphocytes	eQTL_3180348_169822655_169822704_CD8.assoc.linear	SCYL3	-0.453696	0.678121	0.503465	0.923787		1
rs10919065	rs11800843	1	169339031	0.177791	0.046	0.0119	0.0001106	0.02266	0.0200887	0.2604	CEDAR	CD19+ B lymphocytes	eQTL_3180348_169822655_169822704_CD19.assoc.linear	SCYL3	0.492609	0.454923	0.27888	0.842812		1
rs10919065	rs11800843	1	169339031	0.177791	0.046	0.0119	0.0001106	0.02136	0.0246851	0.3876	CEDAR	CD4+ T lymphocytes	eQTL_940240_169822009_169822058_CD4.assoc.linear	C1orf112	0.464348	0.549913	0.398444	0.894389		1
rs6700559	rs6700559	1	200646073	1	-0.0424	0.0076	2.5e-08	-0.002701	0.01027	0.7927	CEDAR	Platelets	eQTL_1300279_200613522_200613571_PLA.assoc.linear	DDX59	0.0637028	0.242485	0.792775	0.975122	0.944684	4
rs6700559	rs6700559	1	200646073	1	-0.0424	0.0076	2.5e-08	-0.02546	0.019953	0.2031	CEDAR	CD14+ monocytes	eQTL_1010110_201104133_201104182_CD14.assoc.linear	TMEM9	0.600472	0.482741	0.213544	0.782787		2
rs6700559	rs6700559	1	200646073	1	-0.0424	0.0076	2.5e-08	0.00233	0.0124799	0.8521	CEDAR	CD19+ B lymphocytes	eQTL_1010110_201104133_201104182_CD19.assoc.linear	TMEM9	-0.0549528	0.294502	0.851978	0.98576		2
rs6700559	rs6700559	1	200646073	1	-0.0424	0.0076	2.5e-08	-0.03507	0.0206781	0.0909	CEDAR	CD4+ T lymphocytes	eQTL_1240064_200375565_200375614_CD4.assoc.linear	ZNF281	0.827123	0.509728	0.104659	0.672045	0.549726	4
rs6700559	rs6700559	1	200646073	1	-0.0424	0.0076	2.5e-08	0.002543	0.0166645	0.8788	CEDAR	CD4+ T lymphocytes	eQTL_1010110_201104133_201104182_CD4.assoc.linear	TMEM9	-0.0599764	0.393177	0.878759	0.990422		2
rs6700559	rs6700559	1	200646073	1	-0.0424	0.0076	2.5e-08	-0.04371	0.0179581	0.01554	CEDAR	CD4+ T lymphocytes	eQTL_6280209_200829653_200829702_CD4.assoc.linear	CAMSAP1L1	1.0309	0.462094	0.0256862	0.404346	0.0222033	4
rs6700559	rs6700559	1	200646073	1	-0.0424	0.0076	2.5e-08	0.004669	0.020125	0.8167	CEDAR	CD8+ T lymphocytes	eQTL_1240064_200375565_200375614_CD8.assoc.linear	ZNF281	-0.110118	0.475056	0.816694	0.978458	0.209353	4
rs6700559	rs6700559	1	200646073	1	-0.0424	0.0076	2.5e-08	-0.002573	0.00758997	0.7349	CEDAR	CD15+ granulocytes	eQTL_2810201_200521655_200521704_CD15.assoc.linear	KIF14	0.060684	0.179339	0.73508	0.965556	0.141108	4
rs6700559	rs6700559	1	200646073	1	-0.0424	0.0076	2.5e-08	-0.01605	0.0147926	0.2788	CEDAR	CD19+ B lymphocytes	eQTL_3840692_201008911_201008960_CD19.assoc.linear	CACNA1S	0.378538	0.355419	0.286855	0.845399	0.48426	3
rs6700559	rs6700559	1	200646073	1	-0.0424	0.0076	2.5e-08	0.006694	0.0155783	0.6678	CEDAR	CD19+ B lymphocytes	eQTL_4490025_200938757_200938806_CD19.assoc.linear	KIF21B	-0.157877	0.368501	0.668337	0.952971	0.410304	4
rs6700559	rs6700559	1	200646073	1	-0.0424	0.0076	2.5e-08	-0.03351	0.0133933	0.01292	CEDAR	CD14+ monocytes	eQTL_6280209_200829653_200829702_CD14.assoc.linear	CAMSAP1L1	0.79033	0.346191	0.0224344	0.377369	0.122807	4
rs6700559	rs6700559	1	200646073	1	-0.0424	0.0076	2.5e-08	0.02298	0.00940262	0.01519	CEDAR	CD15+ granulocytes	eQTL_3840692_201008911_201008960_CD15.assoc.linear	CACNA1S	-0.541981	0.242106	0.025181	0.402718	0.258715	3
rs6700559	rs6700559	1	200646073	1	-0.0424	0.0076	2.5e-08	-0.01463	0.0143713	0.3097	CEDAR	CD8+ T lymphocytes	eQTL_6280209_200829653_200829702_CD8.assoc.linear	CAMSAP1L1	0.345047	0.344543	0.316602	0.854634	0.159766	4
rs6700559	rs6700559	1	200646073	1	-0.0424	0.0076	2.5e-08	0.07621	0.0164494	5.46e-06	CEDAR	CD4+ T lymphocytes	eQTL_1300279_200613522_200613571_CD4.assoc.linear	DDX59	-1.79741	0.50429	0.000364926	0.023182	0.300321	4
rs6700559	rs6700559	1	200646073	1	-0.0424	0.0076	2.5e-08	0.05505	0.0164035	0.0009006	CEDAR	CD8+ T lymphocytes	eQTL_1300279_200613522_200613571_CD8.assoc.linear	DDX59	-1.29835	0.451477	0.00403029	0.138454	0.411882	4
rs6700559	rs6700559	1	200646073	1	-0.0424	0.0076	2.5e-08	0.004308	0.017343	0.804	CEDAR	CD8+ T lymphocytes	eQTL_4490025_200938757_200938806_CD8.assoc.linear	KIF21B	-0.101604	0.409438	0.804015	0.97728	0.185993	4
rs6700559	rs6700559	1	200646073	1	-0.0424	0.0076	2.5e-08	-0.012	0.0239044	0.6161	CEDAR	CD15+ granulocytes	eQTL_1240064_200375565_200375614_CD15.assoc.linear	ZNF281	0.283019	0.56606	0.617089	0.94655	0.972931	4
rs6700559	rs6700559	1	200646073	1	-0.0424	0.0076	2.5e-08	0.0182	0.0168519	0.281	CEDAR	CD8+ T lymphocytes	eQTL_3840692_201008911_201008960_CD8.assoc.linear	CACNA1S	-0.429245	0.404828	0.289001	0.845399	0.690059	3
rs6700559	rs6700559	1	200646073	1	-0.0424	0.0076	2.5e-08	0.06461	0.0175285	0.0002743	CEDAR	CD14+ monocytes	eQTL_7210138_200618254_200618303_CD14.assoc.linear	DDX59	-1.52382	0.49549	0.00210232	0.0866143	0.537966	4
rs6700559	rs6700559	1	200646073	1	-0.0424	0.0076	2.5e-08	-0.02143	0.02531	0.3979	CEDAR	CD14+ monocytes	eQTL_1240064_200375565_200375614_CD14.assoc.linear	ZNF281	0.505425	0.60377	0.402528	0.896909	0.522534	4
rs6700559	rs6700559	1	200646073	1	-0.0424	0.0076	2.5e-08	0.02397	0.0175091	0.1723	CEDAR	CD19+ B lymphocytes	eQTL_1240064_200375565_200375614_CD19.assoc.linear	ZNF281	-0.56533	0.425202	0.183665	0.756995	0.291635	4
rs6700559	rs6700559	1	200646073	1	-0.0424	0.0076	2.5e-08	-0.0009505	0.013939	0.9457	CEDAR	CD19+ B lymphocytes	eQTL_7210138_200618254_200618303_CD19.assoc.linear	DDX59	0.0224175	0.328774	0.945638	0.997194	0.796365	4
rs6700559	rs6700559	1	200646073	1	-0.0424	0.0076	2.5e-08	-0.002417	0.0124588	0.8463	CEDAR	CD15+ granulocytes	eQTL_7210138_200618254_200618303_CD15.assoc.linear	DDX59	0.0570047	0.294016	0.846268	0.985476	0.205205	4
rs6700559	rs6700559	1	200646073	1	-0.0424	0.0076	2.5e-08	0.0003703	0.0133393	0.9779	CEDAR	CD14+ monocytes	eQTL_3840692_201008911_201008960_CD14.assoc.linear	CACNA1S	-0.00873349	0.314611	0.977854	0.999028	0.74805	3
rs6700559	rs6700559	1	200646073	1	-0.0424	0.0076	2.5e-08	0.01204	0.0159301	0.4504	CEDAR	CD8+ T lymphocytes	eQTL_2810201_200521655_200521704_CD8.assoc.linear	KIF14	-0.283962	0.379143	0.453882	0.906834	0.639452	4
rs6700559	rs6700559	1	200646073	1	-0.0424	0.0076	2.5e-08	0.01207	0.0199967	0.5466	CEDAR	CD4+ T lymphocytes	eQTL_4490025_200938757_200938806_CD4.assoc.linear	KIF21B	-0.28467	0.474372	0.548441	0.931912	0.327384	4
rs6700559	rs6700559	1	200646073	1	-0.0424	0.0076	2.5e-08	0.007709	0.0112969	0.4956	CEDAR	CD14+ monocytes	eQTL_4490025_200938757_200938806_CD14.assoc.linear	KIF21B	-0.181816	0.268422	0.498183	0.923787	0.884662	4
rs6700559	rs6700559	1	200646073	1	-0.0424	0.0076	2.5e-08	0.03883	0.0156889	0.01397	CEDAR	CD15+ granulocytes	eQTL_1300279_200613522_200613571_CD15.assoc.linear	DDX59	-0.915802	0.404798	0.0236749	0.386791	0.82654	4
rs6700559	rs6700559	1	200646073	1	-0.0424	0.0076	2.5e-08	-0.02763	0.014736	0.06178	CEDAR	CD8+ T lymphocytes	eQTL_1010110_201104133_201104182_CD8.assoc.linear	TMEM9	0.651651	0.36665	0.0755175	0.606374		2
rs6700559	rs6700559	1	200646073	1	-0.0424	0.0076	2.5e-08	-0.03201	0.0158309	0.04414	CEDAR	CD4+ T lymphocytes	eQTL_2810201_200521655_200521704_CD4.assoc.linear	KIF14	0.754953	0.397136	0.0573026	0.5585	0.342736	4
rs6700559	rs6700559	1	200646073	1	-0.0424	0.0076	2.5e-08	0.007322	0.017563	0.6771	CEDAR	CD19+ B lymphocytes	eQTL_1300279_200613522_200613571_CD19.assoc.linear	DDX59	-0.172689	0.415376	0.6776	0.954141	0.377562	4
rs6700559	rs6700559	1	200646073	1	-0.0424	0.0076	2.5e-08	0.01849	0.0227317	0.4167	CEDAR	CD15+ granulocytes	eQTL_4490025_200938757_200938806_CD15.assoc.linear	KIF21B	-0.436085	0.541794	0.420883	0.902482	0.641935	4
rs6700559	rs6700559	1	200646073	1	-0.0424	0.0076	2.5e-08	0.03346	0.016314	0.04117	CEDAR	CD14+ monocytes	eQTL_1300279_200613522_200613571_CD14.assoc.linear	DDX59	-0.789151	0.409941	0.0542251	0.543004	0.389828	4
rs6700559	rs6700559	1	200646073	1	-0.0424	0.0076	2.5e-08	0.08627	0.0195757	1.48e-05	CEDAR	CD4+ T lymphocytes	eQTL_7210138_200618254_200618303_CD4.assoc.linear	DDX59	-2.03467	0.58836	0.000543789	0.0298316	0.0164	4
rs6700559	rs6700559	1	200646073	1	-0.0424	0.0076	2.5e-08	0.01951	0.0183021	0.2873	CEDAR	CD8+ T lymphocytes	eQTL_7210138_200618254_200618303_CD8.assoc.linear	DDX59	-0.460142	0.439462	0.295073	0.845399	0.322406	4
rs6700559	rs6700559	1	200646073	1	-0.0424	0.0076	2.5e-08	-0.008149	0.0204031	0.6899	CEDAR	CD4+ T lymphocytes	eQTL_3840692_201008911_201008960_CD4.assoc.linear	CACNA1S	0.192193	0.482437	0.69035	0.95823	0.754786	3
rs6700559	rs6700559	1	200646073	1	-0.0424	0.0076	2.5e-08	0.407821	0.0186396	4.0908e-106	Westra et al.	Whole blood	ILMN_1748077	DDX59	-9.61842	1.77922	6.45e-08	3.33377e-05	0.0086728	4
rs6700559	rs6700559	1	200646073	1	-0.0424	0.0076	2.5e-08	0.110883	0.0194019	1.09677e-08	Westra et al.	Whole blood	ILMN_2357193	DDX59	-2.61517	0.655075	6.55e-05	0.00628406		1
rs6700559	rs6700559	1	200646073	1	0.0424	0.0076	2.5e-08	0.088636	0.0458479	0.0541383	GTEx_v7	Whole blood	ENSG00000118200.10	CAMSAP2	2.09047	1.1444	0.0677458	0.591656	0.288723	4
rs6700559	rs6700559	1	200646073	1	0.0424	0.0076	2.5e-08	0.0591802	0.0291083	0.0429164	GTEx_v7	Whole blood	ENSG00000159176.9	CSRP1	1.39576	0.730682	0.0561057	0.555246	0.473168	3
rs6700559	rs6700559	1	200646073	1	0.0424	0.0076	2.5e-08	0.0384077	0.0514366	0.455825	GTEx_v7	Whole blood	ENSG00000229191.1	RP11-168O16.1	0.905842	1.22394	0.459239	0.908305	0.531955	4
rs6700559	rs6700559	1	200646073	1	0.0424	0.0076	2.5e-08	0.00605925	0.0593617	0.918766	GTEx_v7	Whole blood	ENSG00000159166.9	LAD1	0.142907	1.40027	0.918712	0.995918	0.223357	4
rs6700559	rs6700559	1	200646073	1	0.0424	0.0076	2.5e-08	0.00355582	0.0473105	0.940138	GTEx_v7	Whole blood	ENSG00000213045.3	RP11-532L16.1	0.0838637	1.11591	0.940093	0.996529	0.0367696	4
rs6700559	rs6700559	1	200646073	1	0.0424	0.0076	2.5e-08	0.0496081	0.0676095	0.463674	GTEx_v7	Whole blood	ENSG00000118194.14	TNNT2	1.17	1.6083	0.466932	0.912492	0.655844	4
rs6700559	rs6700559	1	200646073	1	0.0424	0.0076	2.5e-08	-0.0689576	0.017324	8.62102e-05	GTEx_v7	Whole blood	ENSG00000118197.9	DDX59	-1.62636	0.50192	0.00119415	0.0554233	0.0774664	4
rs6700559	rs6700559	1	200646073	1	0.0424	0.0076	2.5e-08	-0.0147712	0.0595242	0.804183	GTEx_v7	Whole blood	ENSG00000081277.7	PKP1	-0.348377	1.40526	0.804205	0.97728	0.156349	4
rs6700559	rs6700559	1	200646073	1	0.0424	0.0076	2.5e-08	0.0116008	0.0393273	0.768211	GTEx_v7	Whole blood	ENSG00000118193.7	KIF14	0.273604	0.928826	0.768323	0.972475	0.493074	4
rs6700559	rs6700559	1	200646073	1	0.0424	0.0076	2.5e-08	0.0111527	0.0483587	0.817762	GTEx_v7	Whole blood	ENSG00000163395.12	IGFN1	0.263035	1.14151	0.817759	0.978894	0.155904	4
rs6700559	rs6700559	1	200646073	1	0.0424	0.0076	2.5e-08	-0.0638391	0.0597178	0.285917	GTEx_v7	Whole blood	ENSG00000269690.1	AC096677.1	-1.50564	1.43406	0.293759	0.845399		2
rs6700559	rs6700559	1	200646073	1	0.0424	0.0076	2.5e-08	0.0256233	0.0602843	0.671109	GTEx_v7	Whole blood	ENSG00000116857.12	TMEM9	0.604323	1.42592	0.671702	0.953426	0.684878	4
rs6700559	rs6700559	1	200646073	1	0.0424	0.0076	2.5e-08	0.0119671	0.0181877	0.511053	GTEx_v7	Whole blood	ENSG00000162702.7	ZNF281	0.282243	0.431928	0.513467	0.923787	0.821204	4
rs6700559	rs6700559	1	200646073	1	0.0424	0.0076	2.5e-08	-0.0330922	0.0309072	0.285161	GTEx_v7	Whole blood	ENSG00000203721.1	LINC00862	-0.780476	0.742246	0.293026	0.845399	0.343703	4
rs6700559	rs6700559	1	200646073	1	0.0424	0.0076	2.5e-08	-0.02884	0.0513272	0.574611	GTEx_v7	Whole blood	ENSG00000134369.11	NAV1	-0.680189	1.21667	0.576123	0.940151		2
rs6700559	rs6700559	1	200646073	1	0.0424	0.0076	2.5e-08	0.0108019	0.0272167	0.691733	GTEx_v7	Whole blood	ENSG00000116852.10	KIF21B	0.254762	0.643526	0.69219	0.958471	0.995546	4
rs6700559	rs6700559	1	200646073	1	0.0424	0.0076	2.5e-08	0.0574166	0.0589768	0.331062	GTEx_v7	Whole blood	ENSG00000223396.2	RPS10P7	1.35417	1.41198	0.337532	0.866654	0.143416	3
rs6700559	rs6700559	1	200646073	1	0.0424	0.0076	2.5e-08	-0.0142406	0.0473114	0.763624	GTEx_v7	Whole blood	ENSG00000163362.6	C1orf106	-0.335863	1.11746	0.76375	0.972475	0.105628	4
rs6700559	rs6700559	1	200646073	1	0.0424	0.0076	2.5e-08	-0.0543068	0.0475339	0.254156	GTEx_v7	Whole blood	ENSG00000174307.5	PHLDA3	-1.28082	1.14435	0.26303	0.827914	0.0520401	4
rs6700559	rs6700559	1	200646073	1	0.0424	0.0076	2.5e-08	-0.153044	0.0475467	0.00142732	GTEx_v7	Whole blood	ENSG00000170128.2	GPR25	-3.60953	1.29464	0.00530265	0.164972	0.212998	4
rs6700559	rs6700559	1	200646073	1	0.0424	0.0076	2.5e-08	-0.0688111	0.0399132	0.0857274	GTEx_v7	Whole blood	ENSG00000273093.1	RP11-532L16.3	-1.6229	0.985271	0.0995244	0.662583	0.481188	4
rs6700559	rs6700559	1	200646073	1	0.0424	0.0076	2.5e-08	-0.040364	0.041067	0.326452	GTEx_v7	Whole blood	ENSG00000159173.14	TNNI1	-0.951981	0.983478	0.333057	0.865051	0.316639	4
rs6700559	rs6700559	1	200646073	1	0.0424	0.0076	2.5e-08	0.083241	0.02814	0.00332529	GTEx_v7	Artery_Tibial	ENSG00000174307.5	PHLDA3	1.96323	0.751202	0.0089632	0.223978	0.0208233	4
rs6700559	rs6700559	1	200646073	1	0.0424	0.0076	2.5e-08	0.0493944	0.0485904	0.309949	GTEx_v7	Muscle_Skeletal	ENSG00000081277.7	PKP1	1.16496	1.16487	0.317272	0.854634	0.992935	4
rs6700559	rs6700559	1	200646073	1	0.0424	0.0076	2.5e-08	-0.0686037	0.0789194	0.386485	GTEx_v7	Liver	ENSG00000162702.7	ZNF281	-1.61801	1.88377	0.390382	0.889486	0.556784	4
rs6700559	rs6700559	1	200646073	1	0.0424	0.0076	2.5e-08	0.0300192	0.0565971	0.596381	GTEx_v7	Artery_Aorta	ENSG00000116857.12	TMEM9	0.708	1.34086	0.597485	0.942327	0.976212	4
rs6700559	rs6700559	1	200646073	1	0.0424	0.0076	2.5e-08	-0.0272009	0.0462458	0.556824	GTEx_v7	Artery_Tibial	ENSG00000081248.6	CACNA1S	-0.641531	1.09675	0.558589	0.934927	0.275283	4
rs6700559	rs6700559	1	200646073	1	0.0424	0.0076	2.5e-08	0.00187993	0.0224713	0.933367	GTEx_v7	Muscle_Skeletal	ENSG00000081248.6	CACNA1S	0.044338	0.530043	0.933335	0.996489	0.471717	4
rs6700559	rs6700559	1	200646073	1	0.0424	0.0076	2.5e-08	-0.150982	0.049901	0.00278363	GTEx_v7	Artery_Aorta	ENSG00000118197.9	DDX59	-3.5609	1.33885	0.00782164	0.207205	0.168178	4
rs6700559	rs6700559	1	200646073	1	0.0424	0.0076	2.5e-08	-0.0230888	0.0515864	0.654762	GTEx_v7	Artery_Tibial	ENSG00000081277.7	PKP1	-0.544547	1.22057	0.655495	0.952971	0.134151	4
rs6700559	rs6700559	1	200646073	1	0.0424	0.0076	2.5e-08	-0.000166068	0.040215	0.996709	GTEx_v7	Artery_Aorta	ENSG00000269690.1	AC096677.1	-0.0039167	0.948467	0.996705	0.999258		2
rs6700559	rs6700559	1	200646073	1	0.0424	0.0076	2.5e-08	-0.114009	0.0348147	0.00114433	GTEx_v7	Muscle_Skeletal	ENSG00000234132.1	RP11-168O16.2	-2.68889	0.952105	0.00474055	0.151418	0.00166988	4
rs6700559	rs6700559	1	200646073	1	0.0424	0.0076	2.5e-08	0.0701651	0.113478	0.537581	GTEx_v7	Liver	ENSG00000081277.7	PKP1	1.65484	2.69276	0.538851	0.931299	0.317909	4
rs6700559	rs6700559	1	200646073	1	0.0424	0.0076	2.5e-08	-0.295994	0.0608352	3.62848e-06	GTEx_v7	Liver	ENSG00000118197.9	DDX59	-6.98099	1.90379	0.000245512	0.0171271	0.344021	4
rs6700559	rs6700559	1	200646073	1	0.0424	0.0076	2.5e-08	-0.0367322	0.0257159	0.153917	GTEx_v7	Muscle_Skeletal	ENSG00000118200.10	CAMSAP2	-0.866325	0.62607	0.166435	0.743108	0.00949992	4
rs6700559	rs6700559	1	200646073	1	0.0424	0.0076	2.5e-08	0.00689531	0.0486036	0.887273	GTEx_v7	Artery_Tibial	ENSG00000118193.7	KIF14	0.162625	1.14668	0.88722	0.992064	0.139786	4
rs6700559	rs6700559	1	200646073	1	0.0424	0.0076	2.5e-08	0.0342136	0.110635	0.757693	GTEx_v7	Artery_Coronary	ENSG00000159166.9	LAD1	0.806925	2.61332	0.757494	0.970422	0.876834	4
rs6700559	rs6700559	1	200646073	1	0.0424	0.0076	2.5e-08	-0.0344925	0.0521551	0.509099	GTEx_v7	Artery_Aorta	ENSG00000116833.9	NR5A2	-0.813502	1.23869	0.511344	0.923787	0.743929	4
rs6700559	rs6700559	1	200646073	1	0.0424	0.0076	2.5e-08	0.00330885	0.0440413	0.940146	GTEx_v7	Muscle_Skeletal	ENSG00000229821.1	RP11-567E21.3	0.0780389	1.0388	0.940116	0.996529	0.269141	4
rs6700559	rs6700559	1	200646073	1	0.0424	0.0076	2.5e-08	0.686293	0.0652776	3.97333e-21	GTEx_v7	Artery_Aorta	ENSG00000260088.1	RP11-92G12.3	16.1862	3.28447	8.304e-07	0.000191942	0.00110817	4
rs6700559	rs6700559	1	200646073	1	0.0424	0.0076	2.5e-08	-0.0338477	0.0804483	0.674725	GTEx_v7	Liver	ENSG00000134369.11	NAV1	-0.798295	1.90275	0.674816	0.954141		2
rs6700559	rs6700559	1	200646073	1	0.0424	0.0076	2.5e-08	-0.0352047	0.0530969	0.507674	GTEx_v7	Muscle_Skeletal	ENSG00000269690.1	AC096677.1	-0.8303	1.2611	0.510285	0.923787		2
rs6700559	rs6700559	1	200646073	1	0.0424	0.0076	2.5e-08	-0.0132598	0.0996277	0.89435	GTEx_v7	Liver	ENSG00000269690.1	AC096677.1	-0.312731	2.35038	0.894149	0.993487		2
rs6700559	rs6700559	1	200646073	1	0.0424	0.0076	2.5e-08	-0.0309332	0.0439583	0.482009	GTEx_v7	Muscle_Skeletal	ENSG00000116857.12	TMEM9	-0.729557	1.04497	0.485076	0.923767	0.787191	4
rs6700559	rs6700559	1	200646073	1	0.0424	0.0076	2.5e-08	-0.100326	0.0541227	0.0647033	GTEx_v7	Artery_Tibial	ENSG00000223396.2	RPS10P7	-2.36618	1.3451	0.0785577	0.615207	0.717613	3
rs6700559	rs6700559	1	200646073	1	0.0424	0.0076	2.5e-08	0.159178	0.0284402	3.92344e-08	GTEx_v7	Muscle_Skeletal	ENSG00000118197.9	DDX59	3.7542	0.950128	7.7742e-05	0.00701591	0.0772818	4
rs6700559	rs6700559	1	200646073	1	0.0424	0.0076	2.5e-08	0.10086	0.0413634	0.0162831	GTEx_v7	Artery_Coronary	ENSG00000118200.10	CAMSAP2	2.37877	1.06466	0.0254634	0.403839	0.528301	4
rs6700559	rs6700559	1	200646073	1	0.0424	0.0076	2.5e-08	0.136051	0.0626768	0.0306879	GTEx_v7	Artery_Tibial	ENSG00000232237.2	ASCL5	3.20875	1.58618	0.0430786	0.498318	0.586805	4
rs6700559	rs6700559	1	200646073	1	0.0424	0.0076	2.5e-08	0.0553039	0.0668139	0.408741	GTEx_v7	Artery_Aorta	ENSG00000163362.6	C1orf106	1.30434	1.59305	0.412919	0.898326	0.37978	4
rs6700559	rs6700559	1	200646073	1	0.0424	0.0076	2.5e-08	0.11017	0.0382617	0.00425223	GTEx_v7	Artery_Tibial	ENSG00000116857.12	TMEM9	2.59835	1.0155	0.0105067	0.250991	0.822079	4
rs6700559	rs6700559	1	200646073	1	0.0424	0.0076	2.5e-08	0.0341811	0.0475704	0.473883	GTEx_v7	Artery_Coronary	ENSG00000162702.7	ZNF281	0.806158	1.13121	0.476062	0.920337	0.0374249	4
rs6700559	rs6700559	1	200646073	1	0.0424	0.0076	2.5e-08	-0.0915199	0.0813342	0.262833	GTEx_v7	Artery_Coronary	ENSG00000223396.2	RPS10P7	-2.15849	1.95689	0.270018	0.834861	0.499705	3
rs6700559	rs6700559	1	200646073	1	0.0424	0.0076	2.5e-08	-0.0938934	0.0637821	0.143726	GTEx_v7	Artery_Coronary	ENSG00000269690.1	AC096677.1	-2.21447	1.55578	0.154626	0.727154		2
rs6700559	rs6700559	1	200646073	1	0.0424	0.0076	2.5e-08	0.178963	0.0732549	0.0153716	GTEx_v7	Artery_Aorta	ENSG00000233217.1	MROH3P	4.22083	1.8861	0.0252302	0.402939	0.209693	4
rs6700559	rs6700559	1	200646073	1	0.0424	0.0076	2.5e-08	-0.0377621	0.0443361	0.394848	GTEx_v7	Muscle_Skeletal	ENSG00000116852.10	KIF21B	-0.890616	1.05778	0.399806	0.895801	0.859529	4
rs6700559	rs6700559	1	200646073	1	0.0424	0.0076	2.5e-08	-0.0185754	0.0745665	0.803512	GTEx_v7	Artery_Aorta	ENSG00000232237.2	ASCL5	-0.438099	1.7604	0.803466	0.977189	0.841111	4
rs6700559	rs6700559	1	200646073	1	0.0424	0.0076	2.5e-08	0.0474334	0.0811848	0.560177	GTEx_v7	Liver	ENSG00000159166.9	LAD1	1.11871	1.92521	0.561182	0.93566	0.345898	4
rs6700559	rs6700559	1	200646073	1	0.0424	0.0076	2.5e-08	-0.0263255	0.0467721	0.573837	GTEx_v7	Muscle_Skeletal	ENSG00000223396.2	RPS10P7	-0.620884	1.10872	0.575477	0.940151	0.712556	3
rs6700559	rs6700559	1	200646073	1	0.0424	0.0076	2.5e-08	0.0287632	0.0645151	0.656547	GTEx_v7	Liver	ENSG00000116852.10	KIF21B	0.678377	1.52643	0.656739	0.952971	0.811153	4
rs6700559	rs6700559	1	200646073	1	0.0424	0.0076	2.5e-08	0.00934328	0.0289759	0.747425	GTEx_v7	Artery_Aorta	ENSG00000162702.7	ZNF281	0.22036	0.684534	0.747519	0.968243	0.657521	4
rs6700559	rs6700559	1	200646073	1	0.0424	0.0076	2.5e-08	-0.0832579	0.0825769	0.315435	GTEx_v7	Liver	ENSG00000116857.12	TMEM9	-1.96363	1.97912	0.321112	0.85596	0.409295	4
rs6700559	rs6700559	1	200646073	1	0.0424	0.0076	2.5e-08	0.108687	0.0223286	1.77492e-06	GTEx_v7	Artery_Tibial	ENSG00000118200.10	CAMSAP2	2.56337	0.698886	0.000244647	0.0171271	0.15185	4
rs6700559	rs6700559	1	200646073	1	0.0424	0.0076	2.5e-08	0.115978	0.0311982	0.00025671	GTEx_v7	Artery_Aorta	ENSG00000118200.10	CAMSAP2	2.73533	0.884195	0.00197755	0.0824652	0.0643919	4
rs6700559	rs6700559	1	200646073	1	0.0424	0.0076	2.5e-08	-0.00405884	0.0282859	0.88599	GTEx_v7	Artery_Tibial	ENSG00000116833.9	NR5A2	-0.0957274	0.667341	0.885938	0.992064	0.392506	4
rs6700559	rs6700559	1	200646073	1	0.0424	0.0076	2.5e-08	0.0217166	0.0550391	0.693887	GTEx_v7	Liver	ENSG00000118200.10	CAMSAP2	0.512184	1.30133	0.693888	0.958471	0.431609	4
rs6700559	rs6700559	1	200646073	1	0.0424	0.0076	2.5e-08	0.0149488	0.0393709	0.704549	GTEx_v7	Artery_Aorta	ENSG00000134369.11	NAV1	0.352566	0.930707	0.704825	0.959964		2
rs6700559	rs6700559	1	200646073	1	0.0424	0.0076	2.5e-08	-0.0982867	0.108251	0.3658	GTEx_v7	Artery_Coronary	ENSG00000224536.1	RP11-134G8.7	-2.31808	2.58668	0.370167	0.881188	0.220679	3
rs6700559	rs6700559	1	200646073	1	0.0424	0.0076	2.5e-08	-0.0747546	0.074556	0.31811	GTEx_v7	Liver	ENSG00000223396.2	RPS10P7	-1.76308	1.78657	0.323715	0.856635	0.509738	3
rs6700559	rs6700559	1	200646073	1	0.0424	0.0076	2.5e-08	-0.0164816	0.0932106	0.859957	GTEx_v7	Liver	ENSG00000224536.1	RP11-134G8.7	-0.388717	2.19947	0.859719	0.98776	0.832315	3
rs6700559	rs6700559	1	200646073	1	0.0424	0.0076	2.5e-08	0.0644743	0.101948	0.528364	GTEx_v7	Artery_Coronary	ENSG00000163362.6	C1orf106	1.52062	2.41983	0.529743	0.928375	0.464609	4
rs6700559	rs6700559	1	200646073	1	0.0424	0.0076	2.5e-08	-0.0418752	0.0446388	0.348733	GTEx_v7	Muscle_Skeletal	ENSG00000224818.1	RP11-134G8.8	-0.987623	1.06758	0.354912	0.87499	0.801133	4
rs6700559	rs6700559	1	200646073	1	0.0424	0.0076	2.5e-08	-0.0740301	0.0414034	0.0747161	GTEx_v7	Artery_Tibial	ENSG00000118197.9	DDX59	-1.74599	1.02542	0.0886226	0.633924	0.054589	4
rs6700559	rs6700559	1	200646073	1	0.0424	0.0076	2.5e-08	0.0319489	0.0335063	0.341045	GTEx_v7	Artery_Tibial	ENSG00000162702.7	ZNF281	0.753512	0.801702	0.347274	0.8696	0.0288795	4
rs6700559	rs6700559	1	200646073	1	0.0424	0.0076	2.5e-08	0.146432	0.0936129	0.120511	GTEx_v7	Artery_Coronary	ENSG00000233217.1	MROH3P	3.45358	2.29299	0.132029	0.703867	0.185099	4
rs6700559	rs6700559	1	200646073	1	0.0424	0.0076	2.5e-08	-0.130375	0.0790929	0.10198	GTEx_v7	Liver	ENSG00000273093.1	RP11-532L16.3	-3.07488	1.94512	0.113919	0.685649	0.861489	4
rs6700559	rs6700559	1	200646073	1	0.0424	0.0076	2.5e-08	0.760363	0.0953804	1.26544e-12	GTEx_v7	Artery_Coronary	ENSG00000260088.1	RP11-92G12.3	17.9331	3.92338	4.8581e-06	0.000805858	0.00405644	4
rs6700559	rs6700559	1	200646073	1	0.0424	0.0076	2.5e-08	0.0600769	0.0543734	0.27044	GTEx_v7	Artery_Aorta	ENSG00000118193.7	KIF14	1.41691	1.3073	0.278434	0.842812	0.212409	4
rs6700559	rs6700559	1	200646073	1	0.0424	0.0076	2.5e-08	-0.168388	0.105249	0.112341	GTEx_v7	Liver	ENSG00000213045.3	RP11-532L16.1	-3.97142	2.58234	0.12407	0.695662	0.237853	4
rs6700559	rs6700559	1	200646073	1	0.0424	0.0076	2.5e-08	-0.19118	0.113391	0.0945026	GTEx_v7	Artery_Coronary	ENSG00000159173.14	TNNI1	-4.50896	2.79377	0.106542	0.674549	0.07761	4
rs6700559	rs6700559	1	200646073	1	0.0424	0.0076	2.5e-08	0.0590521	0.0862975	0.49516	GTEx_v7	Liver	ENSG00000159173.14	TNNI1	1.39274	2.05057	0.497014	0.923787	0.61264	4
rs6700559	rs6700559	1	200646073	1	0.0424	0.0076	2.5e-08	-0.0233411	0.0452684	0.606391	GTEx_v7	Muscle_Skeletal	ENSG00000116833.9	NR5A2	-0.550498	1.0722	0.607652	0.944441	0.0415366	4
rs6700559	rs6700559	1	200646073	1	0.0424	0.0076	2.5e-08	-0.0208351	0.0479903	0.664991	GTEx_v7	Artery_Coronary	ENSG00000116833.9	NR5A2	-0.491394	1.13527	0.665128	0.952971	0.669403	4
rs6700559	rs6700559	1	200646073	1	0.0424	0.0076	2.5e-08	-0.0213981	0.031306	0.494775	GTEx_v7	Artery_Tibial	ENSG00000116852.10	KIF21B	-0.504672	0.74387	0.497492	0.923787	0.980522	4
rs6700559	rs6700559	1	200646073	1	0.0424	0.0076	2.5e-08	-0.0128857	0.0919036	0.888741	GTEx_v7	Artery_Coronary	ENSG00000081248.6	CACNA1S	-0.303908	2.16822	0.88853	0.992064	0.38941	4
rs6700559	rs6700559	1	200646073	1	0.0424	0.0076	2.5e-08	0.022703	0.027368	0.407413	GTEx_v7	Artery_Tibial	ENSG00000134369.11	NAV1	0.535448	0.652568	0.411917	0.898326		2
rs6700559	rs6700559	1	200646073	1	0.0424	0.0076	2.5e-08	-0.0178911	0.0340354	0.599398	GTEx_v7	Muscle_Skeletal	ENSG00000174307.5	PHLDA3	-0.42196	0.806277	0.600735	0.942626	0.51083	4
rs6700559	rs6700559	1	200646073	1	0.0424	0.0076	2.5e-08	-0.0841531	0.06759	0.215622	GTEx_v7	Liver	ENSG00000203721.1	LINC00862	-1.98474	1.63332	0.224305	0.792844	0.242478	4
rs6700559	rs6700559	1	200646073	1	0.0424	0.0076	2.5e-08	-0.0404584	0.0865407	0.641014	GTEx_v7	Liver	ENSG00000159176.9	CSRP1	-0.954208	2.04821	0.641305	0.951623	0.469867	3
rs6700559	rs6700559	1	200646073	1	0.0424	0.0076	2.5e-08	-0.0171094	0.0279199	0.540336	GTEx_v7	Muscle_Skeletal	ENSG00000134369.11	NAV1	-0.403524	0.662449	0.542432	0.931874		2
rs6700559	rs6700559	1	200646073	1	0.0424	0.0076	2.5e-08	-0.0380302	0.0698127	0.586493	GTEx_v7	Artery_Aorta	ENSG00000223396.2	RPS10P7	-0.896939	1.65436	0.587703	0.942315	0.0742261	3
rs6700559	rs6700559	1	200646073	1	0.0424	0.0076	2.5e-08	-0.0325371	0.0938815	0.729538	GTEx_v7	Liver	ENSG00000118193.7	KIF14	-0.767384	2.21845	0.729411	0.96518	0.450237	4
rs6700559	rs6700559	1	200646073	1	0.0424	0.0076	2.5e-08	-0.0390629	0.0184797	0.0353007	GTEx_v7	Artery_Tibial	ENSG00000159176.9	CSRP1	-0.921295	0.466078	0.0480759	0.521633	0.609879	3
rs6700559	rs6700559	1	200646073	1	0.0424	0.0076	2.5e-08	-0.122635	0.100823	0.226347	GTEx_v7	Artery_Coronary	ENSG00000081277.7	PKP1	-2.89233	2.43376	0.234667	0.800609	0.163369	4
rs6700559	rs6700559	1	200646073	1	0.0424	0.0076	2.5e-08	-0.0711676	0.0804438	0.377313	GTEx_v7	Artery_Aorta	ENSG00000230623.2	RP11-469A15.2	-1.67848	1.92097	0.382244	0.885469	0.293378	4
rs6700559	rs6700559	1	200646073	1	0.0424	0.0076	2.5e-08	-0.0198269	0.0468806	0.672634	GTEx_v7	Artery_Tibial	ENSG00000163395.12	IGFN1	-0.467616	1.10885	0.673234	0.954119	0.0757284	4
rs6700559	rs6700559	1	200646073	1	0.0424	0.0076	2.5e-08	-0.0183054	0.0430466	0.670873	GTEx_v7	Muscle_Skeletal	ENSG00000118194.14	TNNT2	-0.431731	1.0182	0.671554	0.953426	0.78694	4
rs6700559	rs6700559	1	200646073	1	0.0424	0.0076	2.5e-08	0.0879049	0.0917331	0.339938	GTEx_v7	Artery_Coronary	ENSG00000118194.14	TNNT2	2.07323	2.1952	0.344946	0.869037	0.539516	4
rs6700559	rs6700559	1	200646073	1	0.0424	0.0076	2.5e-08	0.0162962	0.0685981	0.812641	GTEx_v7	Liver	ENSG00000116833.9	NR5A2	0.384344	1.61935	0.812389	0.978458	0.235502	4
rs6700559	rs6700559	1	200646073	1	0.0424	0.0076	2.5e-08	0.114264	0.0580597	0.0499228	GTEx_v7	Artery_Tibial	ENSG00000233217.1	MROH3P	2.69491	1.45204	0.0634607	0.581008	0.131057	4
rs6700559	rs6700559	1	200646073	1	0.0424	0.0076	2.5e-08	-0.0132339	0.0452572	0.770495	GTEx_v7	Artery_Coronary	ENSG00000159176.9	CSRP1	-0.31212	1.06885	0.770276	0.972475	0.949797	3
rs6700559	rs6700559	1	200646073	1	0.0424	0.0076	2.5e-08	-0.0193456	0.0248253	0.436257	GTEx_v7	Muscle_Skeletal	ENSG00000159176.9	CSRP1	-0.456264	0.591187	0.440247	0.904875	0.603459	3
rs6700559	rs6700559	1	200646073	1	0.0424	0.0076	2.5e-08	-0.109748	0.0896791	0.223536	GTEx_v7	Artery_Coronary	ENSG00000203721.1	LINC00862	-2.5884	2.16536	0.231945	0.798393	0.270432	4
rs6700559	rs6700559	1	200646073	1	0.0424	0.0076	2.5e-08	-0.0199329	0.0485826	0.681801	GTEx_v7	Muscle_Skeletal	ENSG00000163395.12	IGFN1	-0.470116	1.14891	0.682405	0.955383	0.625481	4
rs6700559	rs6700559	1	200646073	1	0.0424	0.0076	2.5e-08	0.0431458	0.0694171	0.535472	GTEx_v7	Artery_Coronary	ENSG00000174307.5	PHLDA3	1.01759	1.64732	0.536758	0.930347	0.572242	4
rs6700559	rs6700559	1	200646073	1	0.0424	0.0076	2.5e-08	-0.0335388	0.0556874	0.548181	GTEx_v7	Artery_Coronary	ENSG00000116852.10	KIF21B	-0.791009	1.32101	0.549313	0.931977	0.767132	4
rs6700559	rs6700559	1	200646073	1	0.0424	0.0076	2.5e-08	0.0133003	0.079374	0.867217	GTEx_v7	Liver	ENSG00000174307.5	PHLDA3	0.313686	1.87287	0.866985	0.988306	0.110921	4
rs6700559	rs6700559	1	200646073	1	0.0424	0.0076	2.5e-08	0.0461231	0.0995909	0.644142	GTEx_v7	Liver	ENSG00000163362.6	C1orf106	1.08781	2.35692	0.644413	0.952137	0.977934	4
rs6700559	rs6700559	1	200646073	1	0.0424	0.0076	2.5e-08	0.0315417	0.0391221	0.420998	GTEx_v7	Artery_Aorta	ENSG00000174307.5	PHLDA3	0.743908	0.932276	0.424901	0.903921	0.83341	4
rs6700559	rs6700559	1	200646073	1	0.0424	0.0076	2.5e-08	0.0469058	0.0681207	0.492469	GTEx_v7	Liver	ENSG00000230623.2	RP11-469A15.2	1.10627	1.61881	0.494364	0.923787	0.779829	4
rs6700559	rs6700559	1	200646073	1	0.0424	0.0076	2.5e-08	0.0155703	0.0801361	0.846285	GTEx_v7	Artery_Coronary	ENSG00000118193.7	KIF14	0.367224	1.89115	0.846035	0.985476	0.196546	4
rs6700559	rs6700559	1	200646073	1	0.0424	0.0076	2.5e-08	0.114028	0.087534	0.19408	GTEx_v7	Artery_Aorta	ENSG00000163395.12	IGFN1	2.68934	2.12001	0.204602	0.778437	0.337709	4
rs6700559	rs6700559	1	200646073	1	0.0424	0.0076	2.5e-08	0.0277216	0.0880784	0.753526	GTEx_v7	Liver	ENSG00000163395.12	IGFN1	0.653811	2.08062	0.75334	0.969747	0.563441	4
rs6700559	rs6700559	1	200646073	1	0.0424	0.0076	2.5e-08	0.114244	0.081557	0.163969	GTEx_v7	Artery_Coronary	ENSG00000224818.1	RP11-134G8.8	2.69443	1.98322	0.174268	0.750848	0.339816	4
rs6700559	rs6700559	1	200646073	1	0.0424	0.0076	2.5e-08	-0.0262081	0.0191174	0.17113	GTEx_v7	Muscle_Skeletal	ENSG00000159173.14	TNNI1	-0.618116	0.464295	0.183091	0.756504	0.924821	4
rs6700559	rs6700559	1	200646073	1	0.0424	0.0076	2.5e-08	0.0212159	0.0315694	0.502279	GTEx_v7	Artery_Aorta	ENSG00000159176.9	CSRP1	0.500375	0.749944	0.504634	0.923787	0.584383	3
rs6700559	rs6700559	1	200646073	1	0.0424	0.0076	2.5e-08	-0.0364201	0.092308	0.693906	GTEx_v7	Artery_Coronary	ENSG00000163395.12	IGFN1	-0.858965	2.18251	0.693901	0.958471	0.570578	4
rs6700559	rs6700559	1	200646073	1	0.0424	0.0076	2.5e-08	0.0241604	0.0340554	0.478438	GTEx_v7	Muscle_Skeletal	ENSG00000162702.7	ZNF281	0.569821	0.809661	0.481572	0.922751	0.195428	4
rs6700559	rs6700559	1	200646073	1	0.0424	0.0076	2.5e-08	-0.0825363	0.0821917	0.316415	GTEx_v7	Artery_Aorta	ENSG00000159173.14	TNNI1	-1.94661	1.96964	0.323001	0.856635	0.477977	4
rs6700559	rs6700559	1	200646073	1	0.0424	0.0076	2.5e-08	-0.043542	0.0885547	0.623436	GTEx_v7	Artery_Aorta	ENSG00000159166.9	LAD1	-1.02693	2.09665	0.624277	0.94655	0.540363	4
rs6700559	rs6700559	1	200646073	1	0.0424	0.0076	2.5e-08	-0.0106909	0.0986232	0.913865	GTEx_v7	Liver	ENSG00000229220.1	RP11-47A17.2	-0.252144	2.32646	0.913693	0.995084	0.54656	4
rs6700559	rs6700559	1	200646073	1	0.0424	0.0076	2.5e-08	-0.178784	0.0883155	0.0452484	GTEx_v7	Artery_Coronary	ENSG00000118197.9	DDX59	-4.2166	2.2158	0.0570443	0.558219	0.0679241	4
rs6700559	rs6700559	1	200646073	1	0.0424	0.0076	2.5e-08	-0.0813346	0.0770468	0.292313	GTEx_v7	Artery_Aorta	ENSG00000081277.7	PKP1	-1.91827	1.84939	0.299621	0.845617	0.404947	4
rs6700559	rs6700559	1	200646073	1	0.0424	0.0076	2.5e-08	-0.084356	0.041626	0.0435376	GTEx_v7	Artery_Tibial	ENSG00000224818.1	RP11-134G8.8	-1.98953	1.04451	0.0568124	0.558185	0.965852	4
rs6700559	rs6700559	1	200646073	1	0.0424	0.0076	2.5e-08	-0.0567949	0.0639586	0.375209	GTEx_v7	Artery_Tibial	ENSG00000159173.14	TNNI1	-1.3395	1.52745	0.380511	0.884605	0.16108	4
rs6700559	rs6700559	1	200646073	1	0.0424	0.0076	2.5e-08	0.0534091	0.0374245	0.154997	GTEx_v7	Artery_Aorta	ENSG00000116852.10	KIF21B	1.25965	0.911074	0.166788	0.743108	0.467091	4
rs6700559	rs6700559	1	200646073	1	0.0424	0.0076	2.5e-08	0.160393	0.113966	0.161989	GTEx_v7	Liver	ENSG00000224818.1	RP11-134G8.8	3.78285	2.77208	0.172371	0.748661	0.447373	4
rs6700559	rs6700559	1	200646073	1	0.0424	0.0076	2.5e-08	-0.045946	0.0821486	0.577042	GTEx_v7	Artery_Coronary	ENSG00000134369.11	NAV1	-1.08363	1.94718	0.57786	0.940151		2
rs6700559	rs6700559	1	200646073	1	0.0424	0.0076	2.5e-08	-0.0806915	0.0638739	0.2074	GTEx_v7	Artery_Tibial	ENSG00000118194.14	TNNT2	-1.9031	1.5446	0.217911	0.789175	0.336941	4
rs6700559	rs6700559	1	200646073	1	0.0424	0.0076	2.5e-08	0.365671	0.0867082	4.92533e-05	GTEx_v7	Liver	ENSG00000260088.1	RP11-92G12.3	8.62432	2.56354	0.00076761	0.0386217	0.424187	4
rs6700559	rs6700559	1	200646073	1	0.0424	0.0076	2.5e-08	0.132973	0.0729607	0.0697646	GTEx_v7	Artery_Aorta	ENSG00000118194.14	TNNT2	3.13616	1.81026	0.0831971	0.626247	0.813705	4
rs6700559	rs6700559	1	200646073	1	0.0424	0.0076	2.5e-08	0.0276675	0.0529788	0.601865	GTEx_v7	Artery_Tibial	ENSG00000163362.6	C1orf106	0.652535	1.25496	0.603089	0.94321	0.513991	4
rs6700559	rs6700559	1	200646073	1	0.0424	0.0076	2.5e-08	-0.0160019	0.0345691	0.643677	GTEx_v7	Muscle_Skeletal	ENSG00000159166.9	LAD1	-0.377403	0.818111	0.644576	0.952137	0.671118	4
rs6700559	rs6700559	1	200646073	1	0.0424	0.0076	2.5e-08	0.16394	0.122727	0.184228	GTEx_v7	Liver	ENSG00000118194.14	TNNT2	3.86651	2.97632	0.193913	0.767734	0.917945	4
rs6700559	rs6700559	1	200646073	1	0.0424	0.0076	2.5e-08	-0.0051353	0.0576192	0.929038	GTEx_v7	Artery_Tibial	ENSG00000159166.9	LAD1	-0.121116	1.35912	0.928992	0.996489	0.335941	4
rs6700559	rs6700559	1	200646073	1	0.0424	0.0076	2.5e-08	-0.0823927	0.0884235	0.352487	GTEx_v7	Artery_Aorta	ENSG00000224536.1	RP11-134G8.7	-1.94322	2.11435	0.358061	0.876692	0.718889	3
rs6700559	rs6700559	1	200646073	1	0.0424	0.0076	2.5e-08	0.0301022	0.03837	0.433311	GTEx_v7	Artery_Tibial	ENSG00000269690.1	AC096677.1	0.709958	0.913857	0.437229	0.904875		2
rs6700559	rs6700559	1	200646073	1	0.0424	0.0076	2.5e-08	0.120627	0.111111	0.27991	GTEx_v7	Artery_Coronary	ENSG00000232237.2	ASCL5	2.84498	2.6697	0.28658	0.845399	0.711089	4
rs6700559	rs6700559	1	200646073	1	0.0424	0.0076	2.5e-08	0.028615	0.0403766	0.478897	GTEx_v7	Muscle_Skeletal	ENSG00000232237.2	ASCL5	0.674882	0.959931	0.482023	0.922873	0.72124	4
rs6700559	rs6700559	1	200646073	1	0.0424	0.0076	2.5e-08	0.733835	0.0505915	5.14804e-37	GTEx_v7	Artery_Tibial	ENSG00000260088.1	RP11-92G12.3	17.3074	3.32383	1.91837e-07	7.27125e-05	0.000642554	4
rs6700559	rs6700559	1	200646073	1	0.0424	0.0076	2.5e-08	-0.0240476	0.0589982	0.683974	GTEx_v7	Artery_Aorta	ENSG00000224818.1	RP11-134G8.8	-0.56716	1.39518	0.684364	0.955722	0.255393	4
rs6700559	rs6700559	1	200646073	1	0.0424	0.0076	2.5e-08	0.00148443	0.0718681	0.983557	GTEx_v7	Artery_Coronary	ENSG00000116857.12	TMEM9	0.0350101	1.69501	0.983521	0.999238	0.207132	4
rs6700559	rs12742404	1	200811765	0.0583382	-0.0645	0.0136	2.22e-06	-0.0322848	0.0406611	0.427819	GTEx_v7	Whole blood	ENSG00000198700.5	IPO9	0.50054	0.639178	0.433569	0.904875		1
rs6700559	rs12742404	1	200811765	0.0583382	-0.0645	0.0136	2.22e-06	-0.0600003	0.0485262	0.217195	GTEx_v7	Artery_Tibial	ENSG00000198700.5	IPO9	0.930237	0.777492	0.231518	0.798393		1
rs6700559	rs12742404	1	200811765	0.0583382	-0.0645	0.0136	2.22e-06	-0.0869506	0.222042	0.696082	GTEx_v7	Artery_Coronary	ENSG00000235121.1	RP11-90L20.2	1.34807	3.45423	0.696339	0.958471		1
rs6700559	rs12742404	1	200811765	0.0583382	-0.0645	0.0136	2.22e-06	0.0500352	0.202397	0.805184	GTEx_v7	Artery_Coronary	ENSG00000231871.1	IPO9-AS1	-0.77574	3.1422	0.805003	0.97754		1
rs6700559	rs12742404	1	200811765	0.0583382	-0.0645	0.0136	2.22e-06	-0.232051	0.126673	0.0678942	GTEx_v7	Artery_Tibial	ENSG00000235121.1	RP11-90L20.2	3.59769	2.10534	0.0874799	0.63087		1
rs6700559	rs12742404	1	200811765	0.0583382	-0.0645	0.0136	2.22e-06	0.102285	0.115929	0.378596	GTEx_v7	Artery_Aorta	ENSG00000231871.1	IPO9-AS1	-1.58581	1.82819	0.38571	0.886388		1
rs6700559	rs12742404	1	200811765	0.0583382	-0.0645	0.0136	2.22e-06	0.0326427	0.0489246	0.505004	GTEx_v7	Muscle_Skeletal	ENSG00000198700.5	IPO9	-0.506088	0.76599	0.508806	0.923787		1
rs6700559	rs12742404	1	200811765	0.0583382	-0.0645	0.0136	2.22e-06	0.0342513	0.0936954	0.715359	GTEx_v7	Liver	ENSG00000198700.5	IPO9	-0.531028	1.45695	0.7155	0.961713		1
rs6700559	rs12742404	1	200811765	0.0583382	-0.0645	0.0136	2.22e-06	-0.26429	0.12907	0.0414086	GTEx_v7	Artery_Tibial	ENSG00000231871.1	IPO9-AS1	4.09752	2.17963	0.0601198	0.569996		1
rs6700559	rs12742404	1	200811765	0.0583382	-0.0645	0.0136	2.22e-06	0.0564904	0.0588661	0.338313	GTEx_v7	Artery_Aorta	ENSG00000198700.5	IPO9	-0.87582	0.931149	0.34692	0.869561		1
rs6700559	rs12742404	1	200811765	0.0583382	-0.0645	0.0136	2.22e-06	-0.017124	0.122291	0.88877	GTEx_v7	Artery_Aorta	ENSG00000235121.1	RP11-90L20.2	0.265488	1.89681	0.888687	0.992064		1
rs6700559	rs12742404	1	200811765	0.0583382	-0.0645	0.0136	2.22e-06	-0.0674826	0.0790486	0.395054	GTEx_v7	Artery_Coronary	ENSG00000198700.5	IPO9	1.04624	1.24526	0.400806	0.895962		1
rs2820315	rs6427922	1	201855412	0.132479	-0.0327	0.0091	0.0003436	-0.0729023	0.0559155	0.193297	GTEx_v7	Whole blood	ENSG00000163362.6	C1orf106	2.22943	1.81903	0.220344	0.790139		1
rs2820315	rs6427922	1	201855412	0.132479	-0.0327	0.0091	0.0003436	-0.0910512	0.0855983	0.288657	GTEx_v7	Artery_Aorta	ENSG00000163362.6	C1orf106	2.78444	2.72996	0.30775	0.850921		1
rs2820315	rs6427922	1	201855412	0.132479	-0.0327	0.0091	0.0003436	-0.0590315	0.142073	0.67855	GTEx_v7	Artery_Coronary	ENSG00000163362.6	C1orf106	1.80524	4.37369	0.679789	0.954441		1
rs2820315	rs6427922	1	201855412	0.132479	-0.0327	0.0091	0.0003436	-0.122382	0.128204	0.341773	GTEx_v7	Liver	ENSG00000163362.6	C1orf106	3.74257	4.05659	0.356221	0.87499		1
rs2820315	rs6427922	1	201855412	0.132479	-0.0327	0.0091	0.0003436	-0.0527322	0.0681849	0.439872	GTEx_v7	Artery_Tibial	ENSG00000163362.6	C1orf106	1.61261	2.13291	0.449614	0.905755		1
rs2820315	rs2820315	1	201872264	1	0.0497	0.0085	4.14e-09	0.01975	0.0151923	0.1948	CEDAR	CD14+ monocytes	eQTL_3610154_202288637_202288686_CD14.assoc.linear	LGR6	0.397384	0.313144	0.204436	0.778437	0.937635	3
rs2820315	rs2820315	1	201872264	1	0.0497	0.0085	4.14e-09	-0.003049	0.0338514	0.9283	CEDAR	CD8+ T lymphocytes	eQTL_3610154_202288637_202288686_CD8.assoc.linear	LGR6	-0.0613481	0.681196	0.92824	0.996489	0.778029	3
rs2820315	rs2820315	1	201872264	1	0.0497	0.0085	4.14e-09	-0.0097	0.0167386	0.5627	CEDAR	CD8+ T lymphocytes	eQTL_6370397_201452912_201452961_CD8.assoc.linear	CSRP1	-0.195171	0.338442	0.564159	0.937748	0.835725	3
rs2820315	rs2820315	1	201872264	1	0.0497	0.0085	4.14e-09	-0.005063	0.0128764	0.6945	CEDAR	CD19+ B lymphocytes	eQTL_5090541_201844281_201844330_CD19.assoc.linear	IPO9	-0.101871	0.259668	0.694826	0.958471	0.201382	3
rs2820315	rs2820315	1	201872264	1	0.0497	0.0085	4.14e-09	-1.15e-05	0.011124	0.9992	CEDAR	CD15+ granulocytes	eQTL_3610154_202288637_202288686_CD15.assoc.linear	LGR6	-0.000230986	0.223824	0.999177	0.99986	0.258114	3
rs2820315	rs2820315	1	201872264	1	0.0497	0.0085	4.14e-09	-0.01687	0.0205106	0.4115	CEDAR	CD4+ T lymphocytes	eQTL_5570601_201975087_201975136_CD4.assoc.linear	RNPEP	-0.339437	0.416752	0.415369	0.899822	0.543846	3
rs2820315	rs2820315	1	201872264	1	0.0497	0.0085	4.14e-09	-0.006898	0.0154421	0.6555	CEDAR	Platelets	eQTL_6370397_201452912_201452961_PLA.assoc.linear	CSRP1	-0.138793	0.311612	0.656029	0.952971	0.533232	3
rs2820315	rs2820315	1	201872264	1	0.0497	0.0085	4.14e-09	-0.04542	0.0189724	0.01738	CEDAR	CD19+ B lymphocytes	eQTL_5570601_201975087_201975136_CD19.assoc.linear	RNPEP	-0.913883	0.412497	0.0267264	0.41352	0.498283	3
rs2820315	rs2820315	1	201872264	1	0.0497	0.0085	4.14e-09	-0.009769	0.0184078	0.596	CEDAR	CD14+ monocytes	eQTL_6370397_201452912_201452961_CD14.assoc.linear	CSRP1	-0.196559	0.3719	0.597133	0.942327	0.174343	3
rs2820315	rs2820315	1	201872264	1	0.0497	0.0085	4.14e-09	-0.01145	0.0256611	0.6558	CEDAR	CD4+ T lymphocytes	eQTL_3610154_202288637_202288686_CD4.assoc.linear	LGR6	-0.230382	0.517822	0.656387	0.952971	0.484717	3
rs2820315	rs2820315	1	201872264	1	0.0497	0.0085	4.14e-09	0.006322	0.00925487	0.4952	CEDAR	CD15+ granulocytes	eQTL_5390736_201861125_201861174_CD15.assoc.linear	SHISA4	0.127203	0.187481	0.497464	0.923787	0.602875	3
rs2820315	rs2820315	1	201872264	1	0.0497	0.0085	4.14e-09	-0.005824	0.0285211	0.8384	CEDAR	CD14+ monocytes	eQTL_5570601_201975087_201975136_CD14.assoc.linear	RNPEP	-0.117183	0.574214	0.838294	0.984436	0.283193	3
rs2820315	rs2820315	1	201872264	1	0.0497	0.0085	4.14e-09	-0.005374	0.0187117	0.7742	CEDAR	CD4+ T lymphocytes	eQTL_2480722_202302149_202302198_CD4.assoc.linear	UBE2T	-0.108129	0.376947	0.774224	0.972771	0.775918	3
rs2820315	rs2820315	1	201872264	1	0.0497	0.0085	4.14e-09	-0.002482	0.0202944	0.9028	CEDAR	CD8+ T lymphocytes	eQTL_3610082_202116363_202116412_CD8.assoc.linear	PTPN7	-0.0499396	0.408426	0.902683	0.994913	0.928339	3
rs2820315	rs2820315	1	201872264	1	0.0497	0.0085	4.14e-09	-0.01302	0.0183665	0.4789	CEDAR	CD4+ T lymphocytes	eQTL_3610082_202116363_202116412_CD4.assoc.linear	PTPN7	-0.261972	0.372253	0.481591	0.922751	0.340213	3
rs2820315	rs2820315	1	201872264	1	0.0497	0.0085	4.14e-09	0.008381	0.013016	0.5202	CEDAR	CD14+ monocytes	eQTL_5390736_201861125_201861174_CD14.assoc.linear	SHISA4	0.168632	0.263474	0.522153	0.927154	0.412054	3
rs2820315	rs2820315	1	201872264	1	0.0497	0.0085	4.14e-09	-0.0228	0.0186732	0.2231	CEDAR	CD8+ T lymphocytes	eQTL_2480722_202302149_202302198_CD8.assoc.linear	UBE2T	-0.458753	0.383823	0.232002	0.798393	0.534218	3
rs2820315	rs2820315	1	201872264	1	0.0497	0.0085	4.14e-09	0.006834	0.00992881	0.4919	CEDAR	CD15+ granulocytes	eQTL_6370397_201452912_201452961_CD15.assoc.linear	CSRP1	0.137505	0.201154	0.49424	0.923787	0.478805	3
rs2820315	rs2820315	1	201872264	1	0.0497	0.0085	4.14e-09	-0.03704	0.0219301	0.09241	CEDAR	CD8+ T lymphocytes	eQTL_5570601_201975087_201975136_CD8.assoc.linear	RNPEP	-0.745272	0.459291	0.104663	0.672045	0.717292	3
rs2820315	rs2820315	1	201872264	1	0.0497	0.0085	4.14e-09	0.07232	0.0411377	0.07982	CEDAR	CD15+ granulocytes	eQTL_5570601_201975087_201975136_CD15.assoc.linear	RNPEP	1.45513	0.864323	0.0922685	0.643701	0.255665	3
rs2820315	rs2820315	1	201872264	1	0.0497	0.0085	4.14e-09	0.02552	0.0198291	0.1993	CEDAR	CD19+ B lymphocytes	eQTL_3610154_202288637_202288686_CD19.assoc.linear	LGR6	0.513481	0.408526	0.208785	0.778512	0.675492	3
rs2820315	rs2820315	1	201872264	1	0.0497	0.0085	4.14e-09	0.0001699	0.0150888	0.991	CEDAR	CD14+ monocytes	eQTL_3610082_202116363_202116412_CD14.assoc.linear	PTPN7	0.00341851	0.303598	0.991016	0.999244	0.954283	3
rs2820315	rs2820315	1	201872264	1	0.0497	0.0085	4.14e-09	-0.007452	0.0170604	0.6626	CEDAR	CD4+ T lymphocytes	eQTL_6370397_201452912_201452961_CD4.assoc.linear	CSRP1	-0.14994	0.344225	0.663137	0.952971	0.543659	3
rs2820315	rs2820315	1	201872264	1	0.0497	0.0085	4.14e-09	-0.004395	0.0137473	0.7495	CEDAR	CD15+ granulocytes	eQTL_3610082_202116363_202116412_CD15.assoc.linear	PTPN7	-0.0884306	0.277018	0.749557	0.968398	0.55881	3
rs2820315	rs2820315	1	201872264	1	0.0497	0.0085	4.14e-09	-0.039	0.0181143	0.03217	CEDAR	CD4+ T lymphocytes	eQTL_5090541_201844281_201844330_CD4.assoc.linear	IPO9	-0.784708	0.388395	0.0433435	0.500873	0.686357	3
rs2820315	rs2820315	1	201872264	1	0.0497	0.0085	4.14e-09	0.01021	0.0154955	0.5105	CEDAR	CD19+ B lymphocytes	eQTL_6370397_201452912_201452961_CD19.assoc.linear	CSRP1	0.205433	0.313755	0.512625	0.923787	0.372653	3
rs2820315	rs2820315	1	201872264	1	0.0497	0.0085	4.14e-09	0.02346	0.0292264	0.4229	CEDAR	Platelets	eQTL_3610082_202116363_202116412_PLA.assoc.linear	PTPN7	0.472032	0.593571	0.426473	0.904095	0.909157	3
rs2820315	rs2820315	1	201872264	1	0.0497	0.0085	4.14e-09	0.004984	0.013573	0.7138	CEDAR	CD19+ B lymphocytes	eQTL_2480722_202302149_202302198_CD19.assoc.linear	UBE2T	0.100282	0.273636	0.714008	0.961558	0.823974	3
rs2820315	rs2820315	1	201872264	1	0.0497	0.0085	4.14e-09	0.02216	0.014695	0.1328	CEDAR	CD19+ B lymphocytes	eQTL_3610082_202116363_202116412_CD19.assoc.linear	PTPN7	0.445875	0.305348	0.14423	0.717902	0.57391	3
rs2820315	rs2820315	1	201872264	1	0.0497	0.0085	4.14e-09	-0.0009636	0.0113391	0.9323	CEDAR	CD14+ monocytes	eQTL_2480722_202302149_202302198_CD14.assoc.linear	UBE2T	-0.0193883	0.228176	0.932284	0.996489	0.229216	3
rs2820315	rs2820315	1	201872264	1	0.0497	0.0085	4.14e-09	-0.06288	0.0196931	0.001568	CEDAR	CD8+ T lymphocytes	eQTL_5090541_201844281_201844330_CD8.assoc.linear	IPO9	-1.26519	0.451471	0.00507278	0.160229	0.373352	3
rs2820315	rs2820315	1	201872264	1	0.0497	0.0085	4.14e-09	0.008123	0.0142359	0.5688	CEDAR	CD19+ B lymphocytes	eQTL_5390736_201861125_201861174_CD19.assoc.linear	SHISA4	0.163441	0.287797	0.570101	0.938306	0.432299	3
rs2820315	rs2820315	1	201872264	1	0.0497	0.0085	4.14e-09	-0.03427	0.0154718	0.0276	CEDAR	CD14+ monocytes	eQTL_5090541_201844281_201844330_CD14.assoc.linear	IPO9	-0.689537	0.332892	0.0383257	0.480487	0.644283	3
rs2820315	rs2820315	1	201872264	1	0.0497	0.0085	4.14e-09	0.0745391	0.0208683	0.000354437	Westra et al.	Whole blood	ILMN_1738347	RNPEP	1.49978	0.492033	0.00230272	0.0925237		2
rs2820315	rs2820315	1	201872264	1	0.0497	0.0085	4.14e-09	-0.0960547	0.0208518	4.09405e-06	Westra et al.	Whole blood	ILMN_1723117	IPO9	-1.93269	0.534118	0.00029635	0.0198223	0.081371	3
rs2820315	rs2820315	1	201872264	1	-0.0497	0.0085	4.14e-09	-0.0265065	0.0318572	0.406043	GTEx_v7	Whole blood	ENSG00000159176.9	CSRP1	0.53333	0.647447	0.410086	0.89749	0.0146785	3
rs2820315	rs2820315	1	201872264	1	-0.0497	0.0085	4.14e-09	-0.0356125	0.0559909	0.525231	GTEx_v7	Whole blood	ENSG00000229191.1	RP11-168O16.1	0.716549	1.13322	0.527184	0.928375	0.168621	3
rs2820315	rs2820315	1	201872264	1	-0.0497	0.0085	4.14e-09	-0.0731138	0.0644654	0.257629	GTEx_v7	Whole blood	ENSG00000159166.9	LAD1	1.4711	1.32127	0.265535	0.830529	0.0850599	3
rs2820315	rs2820315	1	201872264	1	-0.0497	0.0085	4.14e-09	-0.0550287	0.0735747	0.455085	GTEx_v7	Whole blood	ENSG00000118194.14	TNNT2	1.10722	1.49244	0.458157	0.908305	0.883035	3
rs2820315	rs2820315	1	201872264	1	-0.0497	0.0085	4.14e-09	0.0530577	0.0647129	0.412923	GTEx_v7	Whole blood	ENSG00000081277.7	PKP1	-1.06756	1.31481	0.41682	0.900471	0.964989	3
rs2820315	rs2820315	1	201872264	1	-0.0497	0.0085	4.14e-09	0.143088	0.0519838	0.006271	GTEx_v7	Whole blood	ENSG00000163395.12	IGFN1	-2.87903	1.15605	0.0127601	0.274801	0.0175411	3
rs2820315	rs2820315	1	201872264	1	-0.0497	0.0085	4.14e-09	-0.0817982	0.0649414	0.208798	GTEx_v7	Whole blood	ENSG00000269690.1	AC096677.1	1.64584	1.33664	0.218202	0.789306	0.0529625	3
rs2820315	rs2820315	1	201872264	1	-0.0497	0.0085	4.14e-09	0.0217758	0.0656131	0.740208	GTEx_v7	Whole blood	ENSG00000116857.12	TMEM9	-0.438145	1.32231	0.740381	0.966412	0.0168255	3
rs2820315	rs2820315	1	201872264	1	-0.0497	0.0085	4.14e-09	0.0218548	0.0558728	0.69596	GTEx_v7	Whole blood	ENSG00000134369.11	NAV1	-0.439734	1.12671	0.696329	0.958471	0.909747	3
rs2820315	rs2820315	1	201872264	1	-0.0497	0.0085	4.14e-09	-0.00207506	0.0296266	0.944208	GTEx_v7	Whole blood	ENSG00000116852.10	KIF21B	0.0417517	0.596151	0.944165	0.997194	0.137609	3
rs2820315	rs2820315	1	201872264	1	-0.0497	0.0085	4.14e-09	0.0475891	0.0642248	0.459283	GTEx_v7	Whole blood	ENSG00000223396.2	RPS10P7	-0.957527	1.30258	0.46228	0.909062	0.896454	3
rs2820315	rs2820315	1	201872264	1	-0.0497	0.0085	4.14e-09	0.0666108	0.0516993	0.198584	GTEx_v7	Whole blood	ENSG00000174307.5	PHLDA3	-1.34026	1.06518	0.208304	0.778512	0.271606	3
rs2820315	rs2820315	1	201872264	1	-0.0497	0.0085	4.14e-09	0.0115339	0.0244739	0.637786	GTEx_v7	Whole blood	ENSG00000198700.5	IPO9	-0.23207	0.49403	0.638534	0.950221	0.728764	3
rs2820315	rs2820315	1	201872264	1	-0.0497	0.0085	4.14e-09	-0.0394626	0.0447057	0.378089	GTEx_v7	Whole blood	ENSG00000159173.14	TNNI1	0.794016	0.909704	0.382756	0.885469	0.942422	3
rs2820315	rs2820315	1	201872264	1	-0.0497	0.0085	4.14e-09	0.023213	0.029508	0.432093	GTEx_v7	Whole blood	ENSG00000143851.11	PTPN7	-0.467062	0.599072	0.435601	0.904875	0.65392	3
rs2820315	rs2820315	1	201872264	1	-0.0497	0.0085	4.14e-09	0.047458	0.0199626	0.0180602	GTEx_v7	Whole blood	ENSG00000143862.3	ARL8A	-0.954889	0.433593	0.0276461	0.418594	0.263256	3
rs2820315	rs2820315	1	201872264	1	-0.0497	0.0085	4.14e-09	0.0329213	0.0604729	0.58657	GTEx_v7	Whole blood	ENSG00000170075.8	GPR37L1	-0.6624	1.22202	0.587782	0.942315	0.896316	3
rs2820315	rs2820315	1	201872264	1	-0.0497	0.0085	4.14e-09	-0.0230743	0.065785	0.726018	GTEx_v7	Whole blood	ENSG00000234678.1	RP11-465N4.4	0.464272	1.32602	0.726246	0.96406	0.538417	3
rs2820315	rs2820315	1	201872264	1	-0.0497	0.0085	4.14e-09	0.0611941	0.0568048	0.282219	GTEx_v7	Whole blood	ENSG00000198892.6	SHISA4	-1.23127	1.16219	0.2894	0.845399	0.0345527	3
rs2820315	rs2820315	1	201872264	1	-0.0497	0.0085	4.14e-09	0.0107545	0.0527066	0.838455	GTEx_v7	Whole blood	ENSG00000214796.4	RP11-480I12.5	-0.216388	1.06114	0.838416	0.984436	0.286143	3
rs2820315	rs2820315	1	201872264	1	-0.0497	0.0085	4.14e-09	-0.023229	0.0317479	0.464936	GTEx_v7	Whole blood	ENSG00000133067.13	LGR6	0.467384	0.643773	0.467834	0.912876	0.810556	3
rs2820315	rs2820315	1	201872264	1	-0.0497	0.0085	4.14e-09	0.0212288	0.0353504	0.548608	GTEx_v7	Whole blood	ENSG00000077157.16	PPP1R12B	-0.427139	0.715017	0.550252	0.931977	0.0873953	3
rs2820315	rs2820315	1	201872264	1	-0.0497	0.0085	4.14e-09	0.00557345	0.0491103	0.909719	GTEx_v7	Whole blood	ENSG00000226862.1	RP11-569A11.1	-0.112142	0.988321	0.90966	0.994956	0.57135	3
rs2820315	rs2820315	1	201872264	1	-0.0497	0.0085	4.14e-09	0.115964	0.0484862	0.0173823	GTEx_v7	Whole blood	ENSG00000232626.3	RP11-175B9.2	-2.33328	1.05404	0.0268522	0.414296	0.443432	3
rs2820315	rs2820315	1	201872264	1	-0.0497	0.0085	4.14e-09	-0.0163193	0.0277141	0.556405	GTEx_v7	Whole blood	ENSG00000183155.4	RABIF	0.328356	0.560448	0.557955	0.934927		2
rs2820315	rs2820315	1	201872264	1	-0.0497	0.0085	4.14e-09	0.0192596	0.0492352	0.695944	GTEx_v7	Whole blood	ENSG00000163431.11	LMOD1	-0.387517	0.992862	0.696313	0.958471	0.0530864	3
rs2820315	rs2820315	1	201872264	1	-0.0497	0.0085	4.14e-09	0.0224752	0.0239465	0.348707	GTEx_v7	Whole blood	ENSG00000117139.12	KDM5B	-0.452217	0.487989	0.354084	0.874521	0.139456	3
rs2820315	rs2820315	1	201872264	1	-0.0497	0.0085	4.14e-09	-0.0999369	0.064097	0.120008	GTEx_v7	Whole blood	ENSG00000163435.11	ELF3	2.0108	1.33474	0.131936	0.703867	0.448601	3
rs2820315	rs2820315	1	201872264	1	-0.0497	0.0085	4.14e-09	0.0332312	0.0706726	0.638542	GTEx_v7	Whole blood	ENSG00000243323.1	PTPRVP	-0.668636	1.42657	0.639284	0.950856	0.99849	3
rs2820315	rs2820315	1	201872264	1	-0.0497	0.0085	4.14e-09	0.00815898	0.0455428	0.85794	GTEx_v7	Whole blood	ENSG00000176393.6	RNPEP	-0.164165	0.916784	0.857886	0.987227	0.367222	3
rs2820315	rs2820315	1	201872264	1	-0.0497	0.0085	4.14e-09	-0.0675626	0.0589363	0.252551	GTEx_v7	Whole blood	ENSG00000273478.1	RP11-465N4.5	1.35941	1.20842	0.26061	0.825843	0.558768	3
rs2820315	rs2820315	1	201872264	1	-0.0497	0.0085	4.14e-09	0.00657131	0.048907	0.893205	GTEx_v7	Whole blood	ENSG00000236439.3	RP11-175B9.3	-0.13222	0.984304	0.893143	0.993311	0.9003	3
rs2820315	rs2820315	1	201872264	1	-0.0497	0.0085	4.14e-09	0.0512575	0.0340894	0.133724	GTEx_v7	Whole blood	ENSG00000134375.6	TIMM17A	-1.03134	0.70822	0.145326	0.718523	0.768371	3
rs2820315	rs2820315	1	201872264	1	-0.0497	0.0085	4.14e-09	0.0053076	0.0436898	0.903389	GTEx_v7	Whole blood	ENSG00000143858.7	SYT2	-0.106793	0.87926	0.903329	0.994913	0.629407	3
rs2820315	rs2820315	1	201872264	1	-0.0497	0.0085	4.14e-09	0.04644	0.0534402	0.385532	GTEx_v7	Whole blood	ENSG00000228288.2	PCAT6	-0.934406	1.08707	0.390028	0.889182	0.172106	3
rs2820315	rs2820315	1	201872264	1	-0.0497	0.0085	4.14e-09	0.0322847	0.0307595	0.294748	GTEx_v7	Whole blood	ENSG00000077152.5	UBE2T	-0.649592	0.628796	0.30157	0.847123	0.489055	3
rs2820315	rs2820315	1	201872264	1	-0.0497	0.0085	4.14e-09	-0.0577371	0.0340467	0.0908893	GTEx_v7	Artery_Tibial	ENSG00000174307.5	PHLDA3	1.16171	0.713275	0.103376	0.672045	0.685013	3
rs2820315	rs2820315	1	201872264	1	-0.0497	0.0085	4.14e-09	-0.0123882	0.0544803	0.820232	GTEx_v7	Muscle_Skeletal	ENSG00000081277.7	PKP1	0.24926	1.09701	0.820255	0.979431	0.031098	3
rs2820315	rs2820315	1	201872264	1	-0.0497	0.0085	4.14e-09	-0.0654363	0.0311474	0.0364331	GTEx_v7	Artery_Tibial	ENSG00000198700.5	IPO9	1.31663	0.665934	0.048029	0.521622	0.145612	3
rs2820315	rs2820315	1	201872264	1	-0.0497	0.0085	4.14e-09	0.0505525	0.0619803	0.415618	GTEx_v7	Artery_Aorta	ENSG00000116857.12	TMEM9	-1.01715	1.25916	0.419205	0.901889	0.146915	3
rs2820315	rs2820315	1	201872264	1	-0.0497	0.0085	4.14e-09	-0.0684116	0.0553506	0.217374	GTEx_v7	Artery_Tibial	ENSG00000081248.6	CACNA1S	1.37649	1.1383	0.226568	0.79384	0.59786	3
rs2820315	rs2820315	1	201872264	1	-0.0497	0.0085	4.14e-09	0.0191948	0.025149	0.445743	GTEx_v7	Muscle_Skeletal	ENSG00000081248.6	CACNA1S	-0.386213	0.510309	0.449156	0.905755	0.46407	3
rs2820315	rs2820315	1	201872264	1	-0.0497	0.0085	4.14e-09	-0.0558501	0.13421	0.678084	GTEx_v7	Artery_Coronary	ENSG00000235121.1	RP11-90L20.2	1.12374	2.70723	0.678076	0.954141	0.886002	3
rs2820315	rs2820315	1	201872264	1	-0.0497	0.0085	4.14e-09	-0.0168443	0.0618683	0.785597	GTEx_v7	Artery_Tibial	ENSG00000081277.7	PKP1	0.33892	1.24618	0.785648	0.975122	0.566031	3
rs2820315	rs2820315	1	201872264	1	-0.0497	0.0085	4.14e-09	-0.0564681	0.0439107	0.199835	GTEx_v7	Artery_Aorta	ENSG00000269690.1	AC096677.1	1.13618	0.904631	0.209131	0.778512	0.0224183	3
rs2820315	rs2820315	1	201872264	1	-0.0497	0.0085	4.14e-09	0.0400446	0.0394318	0.310427	GTEx_v7	Muscle_Skeletal	ENSG00000234132.1	RP11-168O16.2	-0.805726	0.805274	0.317039	0.854634	0.941223	3
rs2820315	rs2820315	1	201872264	1	-0.0497	0.0085	4.14e-09	-0.0802528	0.126587	0.527346	GTEx_v7	Liver	ENSG00000081277.7	PKP1	1.61474	2.56195	0.528512	0.928375	0.583514	3
rs2820315	rs2820315	1	201872264	1	-0.0497	0.0085	4.14e-09	-0.0641052	0.129662	0.621965	GTEx_v7	Artery_Coronary	ENSG00000159166.9	LAD1	1.28984	2.6182	0.622264	0.94655	0.8658	3
rs2820315	rs2820315	1	201872264	1	-0.0497	0.0085	4.14e-09	0.062612	0.0492293	0.204126	GTEx_v7	Muscle_Skeletal	ENSG00000229821.1	RP11-567E21.3	-1.2598	1.01369	0.213948	0.78351	0.477214	3
rs2820315	rs2820315	1	201872264	1	-0.0497	0.0085	4.14e-09	-0.154742	0.088661	0.0835767	GTEx_v7	Liver	ENSG00000134369.11	NAV1	3.11352	1.8617	0.0944443	0.649301	0.462737	3
rs2820315	rs2820315	1	201872264	1	-0.0497	0.0085	4.14e-09	-0.0178795	0.0594887	0.763903	GTEx_v7	Muscle_Skeletal	ENSG00000269690.1	AC096677.1	0.359748	1.19854	0.764058	0.972475	0.503693	3
rs2820315	rs2820315	1	201872264	1	-0.0497	0.0085	4.14e-09	-0.0436747	0.11108	0.694907	GTEx_v7	Liver	ENSG00000269690.1	AC096677.1	0.878767	2.24006	0.694839	0.958471	0.376886	3
rs2820315	rs2820315	1	201872264	1	-0.0497	0.0085	4.14e-09	0.0890588	0.0490682	0.0702304	GTEx_v7	Muscle_Skeletal	ENSG00000116857.12	TMEM9	-1.79193	1.03376	0.0830231	0.625617	0.0873839	3
rs2820315	rs2820315	1	201872264	1	-0.0497	0.0085	4.14e-09	-0.0621525	0.0651515	0.340817	GTEx_v7	Artery_Tibial	ENSG00000223396.2	RPS10P7	1.25055	1.32823	0.346438	0.869433	0.520437	3
rs2820315	rs2820315	1	201872264	1	-0.0497	0.0085	4.14e-09	0.0340397	0.07568	0.653169	GTEx_v7	Artery_Tibial	ENSG00000232237.2	ASCL5	-0.684903	1.52724	0.653821	0.952681	0.146596	3
rs2820315	rs2820315	1	201872264	1	-0.0497	0.0085	4.14e-09	0.00113259	0.0464674	0.980569	GTEx_v7	Artery_Tibial	ENSG00000116857.12	TMEM9	-0.0227885	0.934966	0.980555	0.999238	0.321545	3
rs2820315	rs2820315	1	201872264	1	-0.0497	0.0085	4.14e-09	-0.15073	0.0948715	0.114855	GTEx_v7	Artery_Coronary	ENSG00000223396.2	RPS10P7	3.0328	1.9781	0.125229	0.696304	0.355275	3
rs2820315	rs2820315	1	201872264	1	-0.0497	0.0085	4.14e-09	-0.0456841	0.0753807	0.545679	GTEx_v7	Artery_Coronary	ENSG00000269690.1	AC096677.1	0.919197	1.52484	0.546631	0.931874	0.438508	3
rs2820315	rs2820315	1	201872264	1	-0.0497	0.0085	4.14e-09	0.00741764	0.0813993	0.927477	GTEx_v7	Artery_Aorta	ENSG00000233217.1	MROH3P	-0.149248	1.63801	0.927401	0.996489	0.261425	3
rs2820315	rs2820315	1	201872264	1	-0.0497	0.0085	4.14e-09	0.13582	0.0492557	0.00607715	GTEx_v7	Muscle_Skeletal	ENSG00000116852.10	KIF21B	-2.7328	1.09574	0.0126305	0.273669	0.0220204	3
rs2820315	rs2820315	1	201872264	1	-0.0497	0.0085	4.14e-09	-0.00783158	0.0817417	0.923762	GTEx_v7	Artery_Aorta	ENSG00000232237.2	ASCL5	0.157577	1.64492	0.923683	0.996489	0.585181	3
rs2820315	rs2820315	1	201872264	1	-0.0497	0.0085	4.14e-09	0.00867651	0.0907004	0.923955	GTEx_v7	Liver	ENSG00000159166.9	LAD1	-0.174578	1.8252	0.9238	0.996489	0.036781	3
rs2820315	rs2820315	1	201872264	1	-0.0497	0.0085	4.14e-09	0.000602039	0.0524006	0.990839	GTEx_v7	Muscle_Skeletal	ENSG00000223396.2	RPS10P7	-0.0121135	1.05434	0.990833	0.999244	0.797698	3
rs2820315	rs2820315	1	201872264	1	-0.0497	0.0085	4.14e-09	0.123861	0.0711116	0.0841973	GTEx_v7	Liver	ENSG00000116852.10	KIF21B	-2.49217	1.49295	0.0950595	0.649644	0.942743	3
rs2820315	rs2820315	1	201872264	1	-0.0497	0.0085	4.14e-09	-0.035162	0.0924689	0.70445	GTEx_v7	Liver	ENSG00000116857.12	TMEM9	0.707485	1.86447	0.704349	0.959964	0.174463	3
rs2820315	rs2820315	1	201872264	1	-0.0497	0.0085	4.14e-09	-0.161573	0.121448	0.186021	GTEx_v7	Artery_Coronary	ENSG00000231871.1	IPO9-AS1	3.25097	2.50608	0.194551	0.767734	0.816398	3
rs2820315	rs2820315	1	201872264	1	-0.0497	0.0085	4.14e-09	-0.0597286	0.0820281	0.467054	GTEx_v7	Artery_Tibial	ENSG00000235121.1	RP11-90L20.2	1.20178	1.66321	0.469946	0.91487	0.679916	3
rs2820315	rs2820315	1	201872264	1	-0.0497	0.0085	4.14e-09	-0.0698652	0.0429048	0.104909	GTEx_v7	Artery_Aorta	ENSG00000134369.11	NAV1	1.40574	0.896128	0.116722	0.688005	0.214476	3
rs2820315	rs2820315	1	201872264	1	-0.0497	0.0085	4.14e-09	0.0688027	0.127242	0.589744	GTEx_v7	Artery_Coronary	ENSG00000224536.1	RP11-134G8.7	-1.38436	2.57113	0.590283	0.942315	0.204836	3
rs2820315	rs2820315	1	201872264	1	-0.0497	0.0085	4.14e-09	-0.0724411	0.083264	0.386088	GTEx_v7	Liver	ENSG00000223396.2	RPS10P7	1.45757	1.69378	0.38949	0.888443	0.88624	3
rs2820315	rs2820315	1	201872264	1	-0.0497	0.0085	4.14e-09	0.0633129	0.103835	0.543222	GTEx_v7	Liver	ENSG00000224536.1	RP11-134G8.7	-1.2739	2.10056	0.544212	0.931874	0.135849	3
rs2820315	rs2820315	1	201872264	1	-0.0497	0.0085	4.14e-09	0.0817249	0.0498861	0.102116	GTEx_v7	Muscle_Skeletal	ENSG00000224818.1	RP11-134G8.8	-1.64436	1.0424	0.114685	0.687442	0.0870436	3
rs2820315	rs2820315	1	201872264	1	-0.0497	0.0085	4.14e-09	-0.142533	0.0689594	0.0399399	GTEx_v7	Artery_Aorta	ENSG00000231871.1	IPO9-AS1	2.86787	1.47165	0.0513267	0.532437	0.865369	3
rs2820315	rs2820315	1	201872264	1	-0.0497	0.0085	4.14e-09	0.117763	0.1104	0.288345	GTEx_v7	Artery_Coronary	ENSG00000233217.1	MROH3P	-2.36948	2.25799	0.294006	0.845399	0.466487	3
rs2820315	rs2820315	1	201872264	1	-0.0497	0.0085	4.14e-09	-0.0442556	0.0314354	0.159915	GTEx_v7	Muscle_Skeletal	ENSG00000198700.5	IPO9	0.890455	0.650579	0.171089	0.74777	0.515301	3
rs2820315	rs2820315	1	201872264	1	-0.0497	0.0085	4.14e-09	-0.139871	0.0694898	0.046449	GTEx_v7	Liver	ENSG00000198700.5	IPO9	2.81431	1.47871	0.0570127	0.558219	0.655616	3
rs2820315	rs2820315	1	201872264	1	-0.0497	0.0085	4.14e-09	-0.0102721	0.134608	0.939304	GTEx_v7	Artery_Coronary	ENSG00000159173.14	TNNI1	0.206682	2.70864	0.939177	0.996489	0.636287	3
rs2820315	rs2820315	1	201872264	1	-0.0497	0.0085	4.14e-09	-0.0037862	0.096468	0.96876	GTEx_v7	Liver	ENSG00000159173.14	TNNI1	0.0761811	1.94105	0.968693	0.998064	0.651125	3
rs2820315	rs2820315	1	201872264	1	-0.0497	0.0085	4.14e-09	-0.00620823	0.037564	0.868835	GTEx_v7	Artery_Tibial	ENSG00000116852.10	KIF21B	0.124914	0.756117	0.868783	0.988306	0.156896	3
rs2820315	rs2820315	1	201872264	1	-0.0497	0.0085	4.14e-09	-0.0330564	0.107744	0.759546	GTEx_v7	Artery_Coronary	ENSG00000081248.6	CACNA1S	0.665119	2.17087	0.759313	0.971633	0.862856	3
rs2820315	rs2820315	1	201872264	1	-0.0497	0.0085	4.14e-09	-0.0474462	0.0327446	0.148319	GTEx_v7	Artery_Tibial	ENSG00000134369.11	NAV1	0.954652	0.678774	0.159595	0.732741	0.213721	3
rs2820315	rs2820315	1	201872264	1	-0.0497	0.0085	4.14e-09	0.0111559	0.0381255	0.769964	GTEx_v7	Muscle_Skeletal	ENSG00000174307.5	PHLDA3	-0.224465	0.768073	0.7701	0.972475	0.560735	3
rs2820315	rs2820315	1	201872264	1	-0.0497	0.0085	4.14e-09	0.0190163	0.0966206	0.844318	GTEx_v7	Liver	ENSG00000159176.9	CSRP1	-0.382622	1.94518	0.84406	0.984772	0.239892	3
rs2820315	rs2820315	1	201872264	1	-0.0497	0.0085	4.14e-09	-0.0347806	0.0312363	0.266138	GTEx_v7	Muscle_Skeletal	ENSG00000134369.11	NAV1	0.699811	0.639792	0.274038	0.839701	0.150887	3
rs2820315	rs2820315	1	201872264	1	-0.0497	0.0085	4.14e-09	-0.103632	0.076247	0.175521	GTEx_v7	Artery_Aorta	ENSG00000223396.2	RPS10P7	2.08515	1.57505	0.185548	0.758671	0.567282	3
rs2820315	rs2820315	1	201872264	1	-0.0497	0.0085	4.14e-09	-0.0100112	0.0223053	0.653859	GTEx_v7	Artery_Tibial	ENSG00000159176.9	CSRP1	0.201433	0.450119	0.654507	0.952714	0.414641	3
rs2820315	rs2820315	1	201872264	1	-0.0497	0.0085	4.14e-09	0.0320716	0.118959	0.787949	GTEx_v7	Artery_Coronary	ENSG00000081277.7	PKP1	-0.645304	2.39608	0.787687	0.975122	0.20092	3
rs2820315	rs2820315	1	201872264	1	-0.0497	0.0085	4.14e-09	-0.00879956	0.056227	0.875737	GTEx_v7	Artery_Tibial	ENSG00000163395.12	IGFN1	0.177054	1.13173	0.875683	0.99009	0.451919	3
rs2820315	rs2820315	1	201872264	1	-0.0497	0.0085	4.14e-09	0.0251206	0.0482036	0.602545	GTEx_v7	Muscle_Skeletal	ENSG00000118194.14	TNNT2	-0.505445	0.973736	0.603707	0.943219	0.310149	3
rs2820315	rs2820315	1	201872264	1	-0.0497	0.0085	4.14e-09	0.0997066	0.107606	0.356081	GTEx_v7	Artery_Coronary	ENSG00000118194.14	TNNT2	-2.00617	2.19213	0.360103	0.877647	0.994881	3
rs2820315	rs2820315	1	201872264	1	-0.0497	0.0085	4.14e-09	0.00652955	0.0837566	0.93791	GTEx_v7	Artery_Tibial	ENSG00000231871.1	IPO9-AS1	-0.131379	1.68539	0.937866	0.996489	0.686344	3
rs2820315	rs2820315	1	201872264	1	-0.0497	0.0085	4.14e-09	-0.13515	0.0341521	0.000102984	GTEx_v7	Artery_Aorta	ENSG00000198700.5	IPO9	2.71932	0.829753	0.0010482	0.0496627	0.0237028	3
rs2820315	rs2820315	1	201872264	1	-0.0497	0.0085	4.14e-09	0.0677986	0.0699345	0.333046	GTEx_v7	Artery_Tibial	ENSG00000233217.1	MROH3P	-1.36416	1.42634	0.338869	0.866654	0.105758	3
rs2820315	rs2820315	1	201872264	1	-0.0497	0.0085	4.14e-09	-0.0123605	0.0530819	0.816287	GTEx_v7	Artery_Coronary	ENSG00000159176.9	CSRP1	0.248702	1.06889	0.816016	0.978458	0.527265	3
rs2820315	rs2820315	1	201872264	1	-0.0497	0.0085	4.14e-09	0.0333914	0.027775	0.229953	GTEx_v7	Muscle_Skeletal	ENSG00000159176.9	CSRP1	-0.671859	0.570544	0.238965	0.803475	0.296195	3
rs2820315	rs2820315	1	201872264	1	-0.0497	0.0085	4.14e-09	0.0967318	0.0542163	0.0751088	GTEx_v7	Muscle_Skeletal	ENSG00000163395.12	IGFN1	-1.94631	1.14053	0.0879144	0.63087	0.34405	3
rs2820315	rs2820315	1	201872264	1	-0.0497	0.0085	4.14e-09	-0.0944222	0.0810678	0.246538	GTEx_v7	Artery_Coronary	ENSG00000174307.5	PHLDA3	1.89984	1.66319	0.253334	0.820648	0.0742615	3
rs2820315	rs2820315	1	201872264	1	-0.0497	0.0085	4.14e-09	0.0308328	0.0653462	0.637937	GTEx_v7	Artery_Coronary	ENSG00000116852.10	KIF21B	-0.620378	1.31909	0.638134	0.950221	0.349041	3
rs2820315	rs2820315	1	201872264	1	-0.0497	0.0085	4.14e-09	0.0202105	0.0885415	0.819846	GTEx_v7	Liver	ENSG00000174307.5	PHLDA3	-0.40665	1.78288	0.819579	0.979241	0.507033	3
rs2820315	rs2820315	1	201872264	1	-0.0497	0.0085	4.14e-09	-0.0909602	0.0424958	0.0334443	GTEx_v7	Artery_Aorta	ENSG00000174307.5	PHLDA3	1.83019	0.910538	0.0444307	0.505689	0.691299	3
rs2820315	rs2820315	1	201872264	1	-0.0497	0.0085	4.14e-09	0.0652732	0.0962202	0.498265	GTEx_v7	Artery_Aorta	ENSG00000163395.12	IGFN1	-1.31334	1.94901	0.500405	0.923787	0.382643	3
rs2820315	rs2820315	1	201872264	1	-0.0497	0.0085	4.14e-09	0.0627682	0.0981303	0.523667	GTEx_v7	Liver	ENSG00000163395.12	IGFN1	-1.26294	1.98623	0.524876	0.927732	0.355432	3
rs2820315	rs2820315	1	201872264	1	-0.0497	0.0085	4.14e-09	-0.027949	0.0964221	0.772444	GTEx_v7	Artery_Coronary	ENSG00000224818.1	RP11-134G8.8	0.562354	1.94246	0.772195	0.972771	0.979556	3
rs2820315	rs2820315	1	201872264	1	-0.0497	0.0085	4.14e-09	-0.0236524	0.0214266	0.27027	GTEx_v7	Muscle_Skeletal	ENSG00000159173.14	TNNI1	0.475903	0.438735	0.278046	0.842812	0.953773	3
rs2820315	rs2820315	1	201872264	1	-0.0497	0.0085	4.14e-09	0.0231726	0.0346032	0.503788	GTEx_v7	Artery_Aorta	ENSG00000159176.9	CSRP1	-0.466249	0.700793	0.505848	0.923787	0.127827	3
rs2820315	rs2820315	1	201872264	1	-0.0497	0.0085	4.14e-09	-0.222046	0.106329	0.0389783	GTEx_v7	Artery_Coronary	ENSG00000163395.12	IGFN1	4.46773	2.27177	0.0492263	0.525463	0.991008	3
rs2820315	rs2820315	1	201872264	1	-0.0497	0.0085	4.14e-09	-0.00474537	0.0903001	0.958138	GTEx_v7	Artery_Aorta	ENSG00000159173.14	TNNI1	0.0954803	1.81698	0.958091	0.997649	0.836035	3
rs2820315	rs2820315	1	201872264	1	-0.0497	0.0085	4.14e-09	0.146309	0.0966046	0.131364	GTEx_v7	Artery_Aorta	ENSG00000159166.9	LAD1	-2.94384	2.0079	0.142613	0.715435	0.849994	3
rs2820315	rs2820315	1	201872264	1	-0.0497	0.0085	4.14e-09	0.163454	0.0839319	0.0527818	GTEx_v7	Artery_Aorta	ENSG00000081277.7	PKP1	-3.28881	1.77998	0.06465	0.585011	0.215679	3
rs2820315	rs2820315	1	201872264	1	-0.0497	0.0085	4.14e-09	-0.0443755	0.05017	0.377086	GTEx_v7	Artery_Tibial	ENSG00000224818.1	RP11-134G8.8	0.892867	1.02094	0.381817	0.885469	0.624663	3
rs2820315	rs2820315	1	201872264	1	-0.0497	0.0085	4.14e-09	0.0222972	0.0767754	0.771681	GTEx_v7	Artery_Tibial	ENSG00000159173.14	TNNI1	-0.448636	1.54668	0.771768	0.972771	0.190107	3
rs2820315	rs2820315	1	201872264	1	-0.0497	0.0085	4.14e-09	-0.0397504	0.0411252	0.334845	GTEx_v7	Artery_Aorta	ENSG00000116852.10	KIF21B	0.799807	0.838699	0.340272	0.866654	0.440023	3
rs2820315	rs2820315	1	201872264	1	-0.0497	0.0085	4.14e-09	0.0104541	0.128219	0.935158	GTEx_v7	Liver	ENSG00000224818.1	RP11-134G8.8	-0.210344	2.58011	0.935024	0.996489	0.580561	3
rs2820315	rs2820315	1	201872264	1	-0.0497	0.0085	4.14e-09	-0.172496	0.095119	0.0723659	GTEx_v7	Artery_Coronary	ENSG00000134369.11	NAV1	3.47074	2.0038	0.0832593	0.626247	0.00770008	3
rs2820315	rs2820315	1	201872264	1	-0.0497	0.0085	4.14e-09	-0.0544015	0.0732402	0.458425	GTEx_v7	Artery_Aorta	ENSG00000235121.1	RP11-90L20.2	1.0946	1.48549	0.461207	0.908737	0.956184	3
rs2820315	rs2820315	1	201872264	1	-0.0497	0.0085	4.14e-09	-0.0590774	0.076709	0.441778	GTEx_v7	Artery_Tibial	ENSG00000118194.14	TNNT2	1.18868	1.55677	0.445133	0.904875	0.300376	3
rs2820315	rs2820315	1	201872264	1	-0.0497	0.0085	4.14e-09	-0.0503336	0.0805138	0.532533	GTEx_v7	Artery_Aorta	ENSG00000118194.14	TNNT2	1.01275	1.62923	0.534197	0.930347	0.65675	3
rs2820315	rs2820315	1	201872264	1	-0.0497	0.0085	4.14e-09	0.0207279	0.0387113	0.59262	GTEx_v7	Muscle_Skeletal	ENSG00000159166.9	LAD1	-0.41706	0.782159	0.593883	0.942315	0.611471	3
rs2820315	rs2820315	1	201872264	1	-0.0497	0.0085	4.14e-09	-0.0195679	0.137953	0.887449	GTEx_v7	Liver	ENSG00000118194.14	TNNT2	0.39372	2.77653	0.887236	0.992064	0.561223	3
rs2820315	rs2820315	1	201872264	1	-0.0497	0.0085	4.14e-09	0.0208237	0.069081	0.763275	GTEx_v7	Artery_Tibial	ENSG00000159166.9	LAD1	-0.418988	1.39181	0.763385	0.972475	0.591448	3
rs2820315	rs2820315	1	201872264	1	-0.0497	0.0085	4.14e-09	-0.0466116	0.0970637	0.631562	GTEx_v7	Artery_Aorta	ENSG00000224536.1	RP11-134G8.7	0.937859	1.95957	0.63222	0.948952	0.288276	3
rs2820315	rs2820315	1	201872264	1	-0.0497	0.0085	4.14e-09	-0.0841664	0.0458125	0.0671056	GTEx_v7	Artery_Tibial	ENSG00000269690.1	AC096677.1	1.69349	0.966212	0.0796519	0.616872	0.557547	3
rs2820315	rs2820315	1	201872264	1	-0.0497	0.0085	4.14e-09	-0.160197	0.130116	0.220764	GTEx_v7	Artery_Coronary	ENSG00000232237.2	ASCL5	3.22328	2.67544	0.228293	0.794913	0.212618	3
rs2820315	rs2820315	1	201872264	1	-0.0497	0.0085	4.14e-09	-0.00494921	0.0452447	0.912947	GTEx_v7	Muscle_Skeletal	ENSG00000232237.2	ASCL5	0.0995817	0.910515	0.91291	0.994956	0.148762	3
rs2820315	rs2820315	1	201872264	1	-0.0497	0.0085	4.14e-09	-0.0568104	0.0645763	0.379982	GTEx_v7	Artery_Aorta	ENSG00000224818.1	RP11-134G8.8	1.14307	1.31395	0.384328	0.885911	0.338123	3
rs2820315	rs2820315	1	201872264	1	-0.0497	0.0085	4.14e-09	-0.105933	0.0837015	0.208211	GTEx_v7	Artery_Coronary	ENSG00000116857.12	TMEM9	2.13145	1.72314	0.216102	0.786973	0.705051	3
rs2820315	rs2820315	1	201872264	1	-0.0497	0.0085	4.14e-09	-0.0731955	0.0474466	0.125653	GTEx_v7	Artery_Coronary	ENSG00000198700.5	IPO9	1.47275	0.987329	0.135792	0.708297	0.54445	3
rs2820315	rs2820315	1	201872264	1	-0.0497	0.0085	4.14e-09	0.0138571	0.045844	0.762644	GTEx_v7	Artery_Tibial	ENSG00000243323.1	PTPRVP	-0.278815	0.923646	0.762756	0.972475	0.634464	3
rs2820315	rs2820315	1	201872264	1	-0.0497	0.0085	4.14e-09	-0.0622471	0.080856	0.441955	GTEx_v7	Artery_Tibial	ENSG00000232626.3	RP11-175B9.2	1.25246	1.64092	0.445306	0.904875	0.0724721	3
rs2820315	rs2820315	1	201872264	1	-0.0497	0.0085	4.14e-09	0.0119261	0.0253116	0.637996	GTEx_v7	Artery_Aorta	ENSG00000077157.16	PPP1R12B	-0.239962	0.510939	0.638606	0.950221	0.0484326	3
rs2820315	rs2820315	1	201872264	1	-0.0497	0.0085	4.14e-09	0.00949948	0.0408972	0.816736	GTEx_v7	Artery_Coronary	ENSG00000077157.16	PPP1R12B	-0.191136	0.82353	0.816465	0.978458	0.606275	3
rs2820315	rs2820315	1	201872264	1	-0.0497	0.0085	4.14e-09	0.120721	0.13621	0.377298	GTEx_v7	Liver	ENSG00000232626.3	RP11-175B9.2	-2.42899	2.77195	0.38088	0.884777	0.123144	3
rs2820315	rs2820315	1	201872264	1	-0.0497	0.0085	4.14e-09	-0.00673364	0.114309	0.953127	GTEx_v7	Liver	ENSG00000143858.7	SYT2	0.135486	2.3001	0.953028	0.997498	0.313788	3
rs2820315	rs2820315	1	201872264	1	-0.0497	0.0085	4.14e-09	0.0130262	0.0534691	0.80768	GTEx_v7	Artery_Tibial	ENSG00000228288.2	PCAT6	-0.262097	1.07677	0.807688	0.978312	0.180683	3
rs2820315	rs2820315	1	201872264	1	-0.0497	0.0085	4.14e-09	-0.0645239	0.0533364	0.227263	GTEx_v7	Artery_Tibial	ENSG00000163435.11	ELF3	1.29827	1.0959	0.236151	0.801399	0.408746	3
rs2820315	rs2820315	1	201872264	1	-0.0497	0.0085	4.14e-09	-0.0223256	0.0738138	0.762849	GTEx_v7	Artery_Coronary	ENSG00000170075.8	GPR37L1	0.449207	1.48717	0.762611	0.972475	0.367416	3
rs2820315	rs2820315	1	201872264	1	-0.0497	0.0085	4.14e-09	0.0266408	0.083651	0.750697	GTEx_v7	Liver	ENSG00000143851.11	PTPN7	-0.536032	1.68561	0.750482	0.968876	0.85944	3
rs2820315	rs2820315	1	201872264	1	-0.0497	0.0085	4.14e-09	-0.0457222	0.0551114	0.407214	GTEx_v7	Muscle_Skeletal	ENSG00000273478.1	RP11-465N4.5	0.919964	1.11999	0.411416	0.897672	0.855761	3
rs2820315	rs2820315	1	201872264	1	-0.0497	0.0085	4.14e-09	0.108886	0.0331296	0.00118393	GTEx_v7	Artery_Aorta	ENSG00000163431.11	LMOD1	-2.19087	0.764683	0.00416928	0.141098	0.901289	3
rs2820315	rs2820315	1	201872264	1	-0.0497	0.0085	4.14e-09	0.0309678	0.0411375	0.452401	GTEx_v7	Artery_Aorta	ENSG00000143851.11	PTPN7	-0.623095	0.834548	0.45529	0.907098	0.091286	3
rs2820315	rs2820315	1	201872264	1	-0.0497	0.0085	4.14e-09	-0.0639278	0.0407005	0.117001	GTEx_v7	Muscle_Skeletal	ENSG00000228288.2	PCAT6	1.28627	0.847956	0.129289	0.701024	0.740859	3
rs2820315	rs2820315	1	201872264	1	-0.0497	0.0085	4.14e-09	-0.0160226	0.0857453	0.852098	GTEx_v7	Artery_Coronary	ENSG00000226862.1	RP11-569A11.1	0.322386	1.72614	0.851843	0.98576	0.143713	3
rs2820315	rs2820315	1	201872264	1	-0.0497	0.0085	4.14e-09	0.167875	0.0927808	0.0729824	GTEx_v7	Liver	ENSG00000249007.1	RP11-510N19.5	-3.37777	1.95416	0.0838979	0.626398	0.0548273	3
rs2820315	rs2820315	1	201872264	1	-0.0497	0.0085	4.14e-09	0.0320479	0.129983	0.805693	GTEx_v7	Artery_Coronary	ENSG00000214796.4	RP11-480I12.5	-0.644827	2.61768	0.805422	0.977841	0.120598	3
rs2820315	rs2820315	1	201872264	1	-0.0497	0.0085	4.14e-09	-0.0852765	0.0714808	0.235325	GTEx_v7	Artery_Coronary	ENSG00000243323.1	PTPRVP	1.71582	1.46788	0.242438	0.809373	0.871561	3
rs2820315	rs2820315	1	201872264	1	-0.0497	0.0085	4.14e-09	-0.0658595	0.0549979	0.232434	GTEx_v7	Artery_Aorta	ENSG00000243323.1	PTPRVP	1.32514	1.12957	0.240739	0.80703	0.623831	3
rs2820315	rs2820315	1	201872264	1	-0.0497	0.0085	4.14e-09	-0.0242151	0.022841	0.289869	GTEx_v7	Artery_Tibial	ENSG00000077157.16	PPP1R12B	0.487225	0.467071	0.296878	0.845399	0.848888	3
rs2820315	rs2820315	1	201872264	1	-0.0497	0.0085	4.14e-09	-0.0196189	0.0573466	0.732438	GTEx_v7	Muscle_Skeletal	ENSG00000236439.3	RP11-175B9.3	0.394746	1.15583	0.732707	0.965342	0.771557	3
rs2820315	rs2820315	1	201872264	1	-0.0497	0.0085	4.14e-09	-0.00440989	0.0403661	0.913075	GTEx_v7	Artery_Tibial	ENSG00000143858.7	SYT2	0.0887302	0.812337	0.913021	0.994956	0.979998	3
rs2820315	rs2820315	1	201872264	1	-0.0497	0.0085	4.14e-09	0.0572836	0.0252105	0.0235736	GTEx_v7	Muscle_Skeletal	ENSG00000134375.6	TIMM17A	-1.15259	0.544209	0.0341824	0.459427	0.0313925	3
rs2820315	rs2820315	1	201872264	1	-0.0497	0.0085	4.14e-09	0.0369156	0.0833115	0.658516	GTEx_v7	Liver	ENSG00000117139.12	KDM5B	-0.742769	1.68109	0.658608	0.952971	0.0139721	3
rs2820315	rs2820315	1	201872264	1	-0.0497	0.0085	4.14e-09	0.0587044	0.0942078	0.533855	GTEx_v7	Artery_Aorta	ENSG00000214796.4	RP11-480I12.5	-1.18118	1.90626	0.535502	0.930347	0.977524	3
rs2820315	rs2820315	1	201872264	1	-0.0497	0.0085	4.14e-09	0.0628343	0.128953	0.62699	GTEx_v7	Liver	ENSG00000236439.3	RP11-175B9.3	-1.26427	2.60362	0.627264	0.946668	0.166182	3
rs2820315	rs2820315	1	201872264	1	-0.0497	0.0085	4.14e-09	-0.0632164	0.0343028	0.0667214	GTEx_v7	Artery_Aorta	ENSG00000134375.6	TIMM17A	1.27196	0.723668	0.0788059	0.616725	0.248788	3
rs2820315	rs2820315	1	201872264	1	-0.0497	0.0085	4.14e-09	-0.172419	0.0563975	0.00251734	GTEx_v7	Artery_Aorta	ENSG00000226862.1	RP11-569A11.1	3.4692	1.28051	0.00674403	0.185681	0.227921	3
rs2820315	rs2820315	1	201872264	1	-0.0497	0.0085	4.14e-09	-0.00223156	0.0418072	0.957464	GTEx_v7	Artery_Tibial	ENSG00000133067.13	LGR6	0.0449006	0.841226	0.957433	0.997649	0.513203	3
rs2820315	rs2820315	1	201872264	1	-0.0497	0.0085	4.14e-09	0.02077	0.0518461	0.689451	GTEx_v7	Artery_Coronary	ENSG00000143851.11	PTPN7	-0.417907	1.04563	0.689398	0.95778	0.241519	3
rs2820315	rs2820315	1	201872264	1	-0.0497	0.0085	4.14e-09	0.0683858	0.0555774	0.219207	GTEx_v7	Muscle_Skeletal	ENSG00000143851.11	PTPN7	-1.37597	1.14275	0.228556	0.794913	0.0252955	3
rs2820315	rs2820315	1	201872264	1	-0.0497	0.0085	4.14e-09	-0.0186885	0.0501231	0.709446	GTEx_v7	Muscle_Skeletal	ENSG00000133067.13	LGR6	0.376026	1.01056	0.709821	0.960625	0.439121	3
rs2820315	rs2820315	1	201872264	1	-0.0497	0.0085	4.14e-09	0.0480043	0.0785488	0.542302	GTEx_v7	Liver	ENSG00000077157.16	PPP1R12B	-0.965881	1.58907	0.543301	0.931874	0.142873	3
rs2820315	rs2820315	1	201872264	1	-0.0497	0.0085	4.14e-09	-0.0344291	0.0882688	0.697222	GTEx_v7	Artery_Coronary	ENSG00000077152.5	UBE2T	0.692738	1.77998	0.69714	0.959011	0.273945	3
rs2820315	rs2820315	1	201872264	1	-0.0497	0.0085	4.14e-09	-0.064833	0.0671869	0.33657	GTEx_v7	Liver	ENSG00000143862.3	ARL8A	1.30449	1.37014	0.341053	0.866654	0.818292	3
rs2820315	rs2820315	1	201872264	1	-0.0497	0.0085	4.14e-09	-0.0345272	0.09039	0.703175	GTEx_v7	Liver	ENSG00000170075.8	GPR37L1	0.694712	1.82259	0.703079	0.959964	0.335903	3
rs2820315	rs2820315	1	201872264	1	-0.0497	0.0085	4.14e-09	-0.0605363	0.0912047	0.507567	GTEx_v7	Artery_Aorta	ENSG00000170075.8	GPR37L1	1.21803	1.84689	0.509571	0.923787	0.310395	3
rs2820315	rs2820315	1	201872264	1	-0.0497	0.0085	4.14e-09	-0.0117357	0.0917572	0.898452	GTEx_v7	Artery_Coronary	ENSG00000143858.7	SYT2	0.236131	1.84666	0.898253	0.993998	0.379028	3
rs2820315	rs2820315	1	201872264	1	-0.0497	0.0085	4.14e-09	0.0539167	0.0453618	0.235265	GTEx_v7	Muscle_Skeletal	ENSG00000143858.7	SYT2	-1.08484	0.931379	0.244112	0.810238	0.137955	3
rs2820315	rs2820315	1	201872264	1	-0.0497	0.0085	4.14e-09	-0.10272	0.0536283	0.0579023	GTEx_v7	Liver	ENSG00000134375.6	TIMM17A	2.0668	1.13546	0.0687241	0.592976	0.0517206	3
rs2820315	rs2820315	1	201872264	1	-0.0497	0.0085	4.14e-09	0.230607	0.0867991	0.0090001	GTEx_v7	Liver	ENSG00000163431.11	LMOD1	-4.63998	1.9183	0.0155717	0.31339	0.767293	3
rs2820315	rs2820315	1	201872264	1	-0.0497	0.0085	4.14e-09	-0.00823499	0.0545874	0.880351	GTEx_v7	Artery_Coronary	ENSG00000198892.6	SHISA4	0.165694	1.0987	0.880127	0.990883	0.374689	3
rs2820315	rs2820315	1	201872264	1	-0.0497	0.0085	4.14e-09	0.101391	0.0847584	0.234065	GTEx_v7	Artery_Coronary	ENSG00000273478.1	RP11-465N4.5	-2.04006	1.74073	0.241213	0.807904	0.0103636	3
rs2820315	rs2820315	1	201872264	1	-0.0497	0.0085	4.14e-09	0.00768216	0.0524659	0.883726	GTEx_v7	Artery_Aorta	ENSG00000176393.6	RNPEP	-0.154571	1.05598	0.883625	0.991772	0.587457	3
rs2820315	rs2820315	1	201872264	1	-0.0497	0.0085	4.14e-09	0.020472	0.0880966	0.816655	GTEx_v7	Artery_Coronary	ENSG00000228288.2	PCAT6	-0.411911	1.77397	0.816384	0.978458	0.117259	3
rs2820315	rs2820315	1	201872264	1	-0.0497	0.0085	4.14e-09	0.0476646	0.0453864	0.294807	GTEx_v7	Artery_Aorta	ENSG00000117139.12	KDM5B	-0.959046	0.92782	0.301297	0.847123	0.8857	3
rs2820315	rs2820315	1	201872264	1	-0.0497	0.0085	4.14e-09	0.0536501	0.0715959	0.454467	GTEx_v7	Artery_Aorta	ENSG00000235449.2	RP11-480I12.2	-1.07948	1.45234	0.45732	0.908305	0.485791	3
rs2820315	rs2820315	1	201872264	1	-0.0497	0.0085	4.14e-09	-0.0179726	0.0630889	0.775877	GTEx_v7	Muscle_Skeletal	ENSG00000234678.1	RP11-465N4.4	0.361622	1.2709	0.775997	0.972894	0.363818	3
rs2820315	rs2820315	1	201872264	1	-0.0497	0.0085	4.14e-09	0.0555598	0.0640395	0.386112	GTEx_v7	Muscle_Skeletal	ENSG00000232626.3	RP11-175B9.2	-1.1179	1.30263	0.390787	0.889966	0.83483	3
rs2820315	rs2820315	1	201872264	1	-0.0497	0.0085	4.14e-09	0.159611	0.0431614	0.000245854	GTEx_v7	Muscle_Skeletal	ENSG00000176393.6	RNPEP	-3.21149	1.02755	0.00177573	0.0761957	0.205416	3
rs2820315	rs2820315	1	201872264	1	-0.0497	0.0085	4.14e-09	-0.031837	0.032019	0.320819	GTEx_v7	Artery_Tibial	ENSG00000134375.6	TIMM17A	0.640584	0.653494	0.326966	0.860014	0.0122665	3
rs2820315	rs2820315	1	201872264	1	-0.0497	0.0085	4.14e-09	0.0144135	0.0295801	0.626319	GTEx_v7	Muscle_Skeletal	ENSG00000077152.5	UBE2T	-0.29001	0.597236	0.62726	0.946668	0.0731961	3
rs2820315	rs2820315	1	201872264	1	-0.0497	0.0085	4.14e-09	0.0786143	0.0683319	0.250804	GTEx_v7	Artery_Tibial	ENSG00000170075.8	GPR37L1	-1.58178	1.40125	0.258968	0.823336	0.0711481	3
rs2820315	rs2820315	1	201872264	1	-0.0497	0.0085	4.14e-09	0.0970983	0.0385667	0.0131896	GTEx_v7	Artery_Coronary	ENSG00000163431.11	LMOD1	-1.95369	0.844869	0.0207549	0.362501	0.248969	3
rs2820315	rs2820315	1	201872264	1	-0.0497	0.0085	4.14e-09	0.0600964	0.0536914	0.264265	GTEx_v7	Artery_Aorta	ENSG00000273478.1	RP11-465N4.5	-1.20918	1.09993	0.271623	0.836347	0.118948	3
rs2820315	rs2820315	1	201872264	1	-0.0497	0.0085	4.14e-09	-0.0230154	0.0992229	0.816981	GTEx_v7	Liver	ENSG00000198892.6	SHISA4	0.463087	1.99801	0.816713	0.978458	0.00352931	3
rs2820315	rs2820315	1	201872264	1	-0.0497	0.0085	4.14e-09	0.00277362	0.0443097	0.950146	GTEx_v7	Artery_Aorta	ENSG00000143862.3	ARL8A	-0.0558072	0.891594	0.950091	0.997222	0.645731	3
rs2820315	rs2820315	1	201872264	1	-0.0497	0.0085	4.14e-09	0.0104094	0.0581545	0.858026	GTEx_v7	Muscle_Skeletal	ENSG00000170075.8	GPR37L1	-0.209445	1.17066	0.858007	0.987227	0.212887	3
rs2820315	rs2820315	1	201872264	1	-0.0497	0.0085	4.14e-09	0.0651674	0.0302812	0.0319556	GTEx_v7	Muscle_Skeletal	ENSG00000143862.3	ARL8A	-1.31122	0.649239	0.0434228	0.50128	0.310847	3
rs2820315	rs2820315	1	201872264	1	-0.0497	0.0085	4.14e-09	0.101322	0.0991304	0.308858	GTEx_v7	Liver	ENSG00000273478.1	RP11-465N4.5	-2.03867	2.02482	0.314011	0.853027	0.42682	3
rs2820315	rs2820315	1	201872264	1	-0.0497	0.0085	4.14e-09	0.243943	0.129042	0.0612188	GTEx_v7	Artery_Coronary	ENSG00000235449.2	RP11-480I12.2	-4.90831	2.72875	0.0720597	0.598095	0.196433	3
rs2820315	rs2820315	1	201872264	1	-0.0497	0.0085	4.14e-09	0.00634372	0.0283442	0.823013	GTEx_v7	Muscle_Skeletal	ENSG00000077157.16	PPP1R12B	-0.12764	0.570723	0.823032	0.98138	0.227645	3
rs2820315	rs2820315	1	201872264	1	-0.0497	0.0085	4.14e-09	0.0327295	0.0532527	0.53925	GTEx_v7	Artery_Tibial	ENSG00000077152.5	UBE2T	-0.658541	1.07739	0.541041	0.931691	0.914492	3
rs2820315	rs2820315	1	201872264	1	-0.0497	0.0085	4.14e-09	-0.0046027	0.0392064	0.90675	GTEx_v7	Artery_Coronary	ENSG00000134375.6	TIMM17A	0.0926097	0.78902	0.906564	0.994956	0.739596	3
rs2820315	rs2820315	1	201872264	1	-0.0497	0.0085	4.14e-09	-0.0458076	0.0448852	0.308235	GTEx_v7	Artery_Tibial	ENSG00000273478.1	RP11-465N4.5	0.921682	0.916776	0.314728	0.853103	0.0471801	3
rs2820315	rs2820315	1	201872264	1	-0.0497	0.0085	4.14e-09	0.0214096	0.0546339	0.695349	GTEx_v7	Muscle_Skeletal	ENSG00000226862.1	RP11-569A11.1	-0.430777	1.10174	0.6958	0.958471	0.457938	3
rs2820315	rs2820315	1	201872264	1	-0.0497	0.0085	4.14e-09	-0.0676243	0.0515357	0.192071	GTEx_v7	Artery_Coronary	ENSG00000133067.13	LGR6	1.36065	1.06273	0.200426	0.776002	0.316563	3
rs2820315	rs2820315	1	201872264	1	-0.0497	0.0085	4.14e-09	0.00422443	0.0579921	0.941975	GTEx_v7	Artery_Tibial	ENSG00000234678.1	RP11-465N4.4	-0.0849986	1.16693	0.941934	0.996625	0.555418	3
rs2820315	rs2820315	1	201872264	1	-0.0497	0.0085	4.14e-09	-0.0879884	0.055347	0.112634	GTEx_v7	Muscle_Skeletal	ENSG00000163435.11	ELF3	1.77039	1.15405	0.125013	0.696304	0.0515583	3
rs2820315	rs2820315	1	201872264	1	-0.0497	0.0085	4.14e-09	-0.0160715	0.0394152	0.683864	GTEx_v7	Artery_Aorta	ENSG00000198892.6	SHISA4	0.32337	0.794988	0.684184	0.955722	0.507653	3
rs2820315	rs2820315	1	201872264	1	-0.0497	0.0085	4.14e-09	0.0040439	0.0260958	0.876924	GTEx_v7	Muscle_Skeletal	ENSG00000183155.4	RABIF	-0.0813662	0.525251	0.876893	0.99009		2
rs2820315	rs2820315	1	201872264	1	-0.0497	0.0085	4.14e-09	0.0158313	0.0681824	0.8168	GTEx_v7	Liver	ENSG00000077152.5	UBE2T	-0.318537	1.37296	0.816532	0.978458	0.738974	3
rs2820315	rs2820315	1	201872264	1	-0.0497	0.0085	4.14e-09	0.0943132	0.0750455	0.210209	GTEx_v7	Artery_Aorta	ENSG00000232626.3	RP11-175B9.2	-1.89765	1.54445	0.21919	0.789703	0.0877755	3
rs2820315	rs2820315	1	201872264	1	-0.0497	0.0085	4.14e-09	0.0316642	0.0778694	0.685027	GTEx_v7	Liver	ENSG00000214796.4	RP11-480I12.5	-0.637107	1.57057	0.684998	0.955722	0.686218	3
rs2820315	rs2820315	1	201872264	1	-0.0497	0.0085	4.14e-09	0.0567132	0.115065	0.623038	GTEx_v7	Artery_Coronary	ENSG00000236439.3	RP11-175B9.3	-1.14111	2.3234	0.623329	0.94655	0.112396	3
rs2820315	rs2820315	1	201872264	1	-0.0497	0.0085	4.14e-09	-0.105389	0.046301	0.0238205	GTEx_v7	Artery_Aorta	ENSG00000133067.13	LGR6	2.1205	0.99971	0.0339118	0.458531	0.503604	3
rs2820315	rs2820315	1	201872264	1	-0.0497	0.0085	4.14e-09	0.00303392	0.035783	0.932484	GTEx_v7	Artery_Tibial	ENSG00000176393.6	RNPEP	-0.0610447	0.720056	0.932438	0.996489	0.364821	3
rs2820315	rs2820315	1	201872264	1	-0.0497	0.0085	4.14e-09	0.0823883	0.0612137	0.17905	GTEx_v7	Muscle_Skeletal	ENSG00000235449.2	RP11-480I12.2	-1.65771	1.26387	0.189651	0.764452	0.912842	3
rs2820315	rs2820315	1	201872264	1	-0.0497	0.0085	4.14e-09	-0.0641845	0.0693836	0.355968	GTEx_v7	Artery_Aorta	ENSG00000163435.11	ELF3	1.29144	1.41341	0.360873	0.878039	0.0189831	3
rs2820315	rs2820315	1	201872264	1	-0.0497	0.0085	4.14e-09	0.0918836	0.041337	0.0269259	GTEx_v7	Artery_Tibial	ENSG00000143851.11	PTPN7	-1.84876	0.889803	0.0377349	0.477932	0.0111541	3
rs2820315	rs2820315	1	201872264	1	-0.0497	0.0085	4.14e-09	0.033289	0.0797645	0.677207	GTEx_v7	Artery_Coronary	ENSG00000117139.12	KDM5B	-0.669799	1.609	0.677204	0.954141	0.753366	3
rs2820315	rs2820315	1	201872264	1	-0.0497	0.0085	4.14e-09	0.0846466	0.115929	0.466766	GTEx_v7	Liver	ENSG00000228288.2	PCAT6	-1.70315	2.35069	0.468739	0.913329	0.0878765	3
rs2820315	rs2820315	1	201872264	1	-0.0497	0.0085	4.14e-09	-0.0372519	0.0630926	0.55606	GTEx_v7	Artery_Coronary	ENSG00000143862.3	ARL8A	0.749535	1.27592	0.556905	0.93477	0.0798731	3
rs2820315	rs2820315	1	201872264	1	-0.0497	0.0085	4.14e-09	0.0870702	0.124822	0.486865	GTEx_v7	Artery_Coronary	ENSG00000232626.3	RP11-175B9.2	-1.75192	2.52932	0.488533	0.923767	0.616	3
rs2820315	rs2820315	1	201872264	1	-0.0497	0.0085	4.14e-09	-0.0297783	0.0359697	0.408358	GTEx_v7	Artery_Tibial	ENSG00000183155.4	RABIF	0.599161	0.730955	0.412389	0.898326		2
rs2820315	rs2820315	1	201872264	1	-0.0497	0.0085	4.14e-09	-0.0158833	0.0615299	0.796756	GTEx_v7	Liver	ENSG00000183155.4	RABIF	0.319584	1.23923	0.796493	0.975122		2
rs2820315	rs2820315	1	201872264	1	-0.0497	0.0085	4.14e-09	0.0860141	0.0497399	0.0864197	GTEx_v7	Liver	ENSG00000163435.11	ELF3	-1.73067	1.04366	0.0972622	0.656165	0.458565	3
rs2820315	rs2820315	1	201872264	1	-0.0497	0.0085	4.14e-09	0.105481	0.0195028	1.24368e-07	GTEx_v7	Artery_Tibial	ENSG00000163431.11	LMOD1	-2.12235	0.534546	7.17554e-05	0.00663358	0.121699	3
rs2820315	rs2820315	1	201872264	1	-0.0497	0.0085	4.14e-09	-0.127964	0.0662309	0.0546623	GTEx_v7	Artery_Aorta	ENSG00000228288.2	PCAT6	2.57473	1.40348	0.0665757	0.590508	0.387977	3
rs2820315	rs2820315	1	201872264	1	-0.0497	0.0085	4.14e-09	0.0277331	0.0668401	0.678976	GTEx_v7	Artery_Coronary	ENSG00000183155.4	RABIF	-0.55801	1.34825	0.678965	0.954209		2
rs2820315	rs2820315	1	201872264	1	-0.0497	0.0085	4.14e-09	-0.122938	0.0754898	0.104393	GTEx_v7	Artery_Tibial	ENSG00000235449.2	RP11-480I12.2	2.4736	1.57672	0.116689	0.688005	0.00180752	3
rs2820315	rs2820315	1	201872264	1	-0.0497	0.0085	4.14e-09	0.0145155	0.0219397	0.508582	GTEx_v7	Muscle_Skeletal	ENSG00000198892.6	SHISA4	-0.292062	0.44426	0.510915	0.923787	0.127762	3
rs2820315	rs2820315	1	201872264	1	-0.0497	0.0085	4.14e-09	-0.0463059	0.0361643	0.201318	GTEx_v7	Artery_Tibial	ENSG00000117139.12	KDM5B	0.931708	0.744895	0.211011	0.779934	0.221833	3
rs2820315	rs2820315	1	201872264	1	-0.0497	0.0085	4.14e-09	0.235799	0.106449	0.0287047	GTEx_v7	Liver	ENSG00000234996.3	RP11-480I12.7	-4.74445	2.29038	0.0383153	0.480487	0.13442	3
rs2820315	rs2820315	1	201872264	1	-0.0497	0.0085	4.14e-09	0.0495335	0.0261243	0.058848	GTEx_v7	Artery_Tibial	ENSG00000198892.6	SHISA4	-0.99665	0.552586	0.0712925	0.596957	0.00149805	3
rs2820315	rs2820315	1	201872264	1	-0.0497	0.0085	4.14e-09	0.0647776	0.0567322	0.254802	GTEx_v7	Artery_Aorta	ENSG00000077152.5	UBE2T	-1.30337	1.16305	0.262439	0.82749	0.0477276	3
rs2820315	rs2820315	1	201872264	1	-0.0497	0.0085	4.14e-09	-0.0270154	0.0446304	0.545295	GTEx_v7	Muscle_Skeletal	ENSG00000117139.12	KDM5B	0.543569	0.902795	0.54711	0.931874	0.45202	3
rs2820315	rs2820315	1	201872264	1	-0.0497	0.0085	4.14e-09	-0.0843551	0.0889732	0.345052	GTEx_v7	Liver	ENSG00000133067.13	LGR6	1.69729	1.81359	0.349339	0.871871	0.246619	3
rs2820315	rs2820315	1	201872264	1	-0.0497	0.0085	4.14e-09	0.107123	0.0692944	0.124873	GTEx_v7	Artery_Coronary	ENSG00000176393.6	RNPEP	-2.15539	1.44216	0.13503	0.70757	0.604979	3
rs2820315	rs2820315	1	201872264	1	-0.0497	0.0085	4.14e-09	0.0813823	0.0852341	0.341659	GTEx_v7	Liver	ENSG00000234678.1	RP11-465N4.4	-1.63747	1.73769	0.346025	0.869433	0.0132521	3
rs2820315	rs2820315	1	201872264	1	-0.0497	0.0085	4.14e-09	0.0220927	0.0842819	0.793687	GTEx_v7	Liver	ENSG00000243323.1	PTPRVP	-0.444521	1.69752	0.793425	0.975122	0.0569997	3
rs2820315	rs2820315	1	201872264	1	-0.0497	0.0085	4.14e-09	0.0447403	0.0727025	0.538949	GTEx_v7	Artery_Aorta	ENSG00000234678.1	RP11-465N4.4	-0.900207	1.47091	0.540532	0.931482	0.437674	3
rs2820315	rs2820315	1	201872264	1	-0.0497	0.0085	4.14e-09	0.153814	0.100586	0.128943	GTEx_v7	Liver	ENSG00000176393.6	RNPEP	-3.09485	2.09193	0.139028	0.711423	0.791287	3
rs2820315	rs2820315	1	201872264	1	-0.0497	0.0085	4.14e-09	-0.071395	0.0748623	0.341315	GTEx_v7	Artery_Aorta	ENSG00000236439.3	RP11-175B9.3	1.43652	1.52619	0.346579	0.869433	0.187623	3
rs2820315	rs2820315	1	201872264	1	-0.0497	0.0085	4.14e-09	0.151133	0.0314283	2.11279e-06	GTEx_v7	Muscle_Skeletal	ENSG00000163431.11	LMOD1	-3.04091	0.818753	0.000203953	0.0150594	0.82508	3
rs2820315	rs2820315	1	201872264	1	-0.0497	0.0085	4.14e-09	0.0641879	0.076938	0.404743	GTEx_v7	Artery_Tibial	ENSG00000214796.4	RP11-480I12.5	-1.29151	1.56373	0.408852	0.89749	0.0197384	3
rs2820315	rs2820315	1	201872264	1	-0.0497	0.0085	4.14e-09	0.00203	0.0328641	0.950804	GTEx_v7	Artery_Aorta	ENSG00000183155.4	RABIF	-0.0408451	0.661286	0.950749	0.997498		2
rs2820315	rs2820315	1	201872264	1	-0.0497	0.0085	4.14e-09	0.132781	0.107082	0.2175	GTEx_v7	Artery_Coronary	ENSG00000163435.11	ELF3	-2.67165	2.20248	0.225124	0.793676	0.164052	3
rs2820315	rs2820315	1	201872264	1	-0.0497	0.0085	4.14e-09	-0.0163324	0.060745	0.788204	GTEx_v7	Artery_Tibial	ENSG00000236439.3	RP11-175B9.3	0.32862	1.22352	0.78825	0.975122	0.956771	3
rs2820315	rs2820315	1	201872264	1	-0.0497	0.0085	4.14e-09	0.00645308	0.0315078	0.837851	GTEx_v7	Artery_Tibial	ENSG00000143862.3	ARL8A	-0.129841	0.634349	0.837819	0.984436	0.105067	3
rs2820315	rs2820315	1	201872264	1	-0.0497	0.0085	4.14e-09	-0.0244023	0.0534359	0.648221	GTEx_v7	Artery_Tibial	ENSG00000226862.1	RP11-569A11.1	0.490992	1.07844	0.648909	0.952137	0.360627	3
rs2820315	rs2820315	1	201872264	1	-0.0497	0.0085	4.14e-09	0.0968506	0.0966806	0.318564	GTEx_v7	Artery_Coronary	ENSG00000234678.1	RP11-465N4.4	-1.9487	1.97363	0.32346	0.856635	0.693394	3
rs2820315	rs2820315	1	201872264	1	-0.0497	0.0085	4.14e-09	0.00417175	0.108334	0.969349	GTEx_v7	Liver	ENSG00000226862.1	RP11-569A11.1	-0.0839386	2.17981	0.969283	0.998064	0.620065	3
rs2820315	rs2820315	1	201872264	1	-0.0497	0.0085	4.14e-09	0.000631718	0.0531808	0.990533	GTEx_v7	Artery_Aorta	ENSG00000143858.7	SYT2	-0.0127106	1.07004	0.990522	0.999244	0.519906	3
rs2820315	rs2819348	1	201884952	0.869357	0.0458	0.0082	2.83e-08	-0.0319684	0.0367791	0.385428	GTEx_v7	Whole blood	ENSG00000230280.2	HNRNPA1P59	-0.698	0.812703	0.390416	0.889486		1
rs2820315	rs2819348	1	201884952	0.869357	0.0458	0.0082	2.83e-08	0.0297141	0.106611	0.780963	GTEx_v7	Artery_Coronary	ENSG00000230280.2	HNRNPA1P59	0.648779	2.33065	0.780729	0.974333		1
rs2820315	rs2819348	1	201884952	0.869357	0.0458	0.0082	2.83e-08	0.0665019	0.0876957	0.449794	GTEx_v7	Liver	ENSG00000230280.2	HNRNPA1P59	1.45201	1.93232	0.452393	0.906412		1
rs2820315	rs2819348	1	201884952	0.869357	0.0458	0.0082	2.83e-08	0.0357335	0.0713639	0.61691	GTEx_v7	Artery_Tibial	ENSG00000230280.2	HNRNPA1P59	0.780207	1.56441	0.617975	0.94655		1
rs2820315	rs2819348	1	201884952	0.869357	0.0458	0.0082	2.83e-08	0.0255713	0.0713035	0.720227	GTEx_v7	Artery_Aorta	ENSG00000230280.2	HNRNPA1P59	0.558325	1.56005	0.720426	0.963081		1
rs16986953	rs16986953	2	19942473	1	0.098	0.0175	2.07e-08	0.02196	0.02552	0.3903	CEDAR	CD14+ monocytes	eQTL_5420300_20097751_20101470_CD14.assoc.linear	TTC32	0.224082	0.263465	0.395037	0.893416		1
rs16986953	rs16986953	2	19942473	1	0.098	0.0175	2.07e-08	-0.02223	0.0218155	0.3089	CEDAR	CD14+ monocytes	eQTL_6590592_20400668_20400717_CD14.assoc.linear	SDC1	-0.226837	0.226263	0.316084	0.854076		1
rs16986953	rs16986953	2	19942473	1	0.098	0.0175	2.07e-08	0.03053	0.0340661	0.371	CEDAR	Platelets	eQTL_7050494_20232696_20232745_PLA.assoc.linear	LAPTM4A	0.311531	0.352036	0.376189	0.882205		1
rs16986953	rs16986953	2	19942473	1	0.098	0.0175	2.07e-08	-0.006225	0.0255647	0.8078	CEDAR	CD8+ T lymphocytes	eQTL_2690484_20110871_20110920_CD8.assoc.linear	WDR35	-0.0635204	0.261111	0.807796	0.978312		1
rs16986953	rs16986953	2	19942473	1	0.098	0.0175	2.07e-08	0.00861	0.0165132	0.6025	CEDAR	CD15+ granulocytes	eQTL_6590592_20400668_20400717_CD15.assoc.linear	SDC1	0.0878571	0.169231	0.603653	0.943219		1
rs16986953	rs16986953	2	19942473	1	0.098	0.0175	2.07e-08	0.00562	0.0271892	0.8364	CEDAR	CD19+ B lymphocytes	eQTL_5420300_20097751_20101470_CD19.assoc.linear	TTC32	0.0573469	0.277629	0.836354	0.984436		1
rs16986953	rs16986953	2	19942473	1	0.098	0.0175	2.07e-08	-0.03595	0.0223292	0.1086	CEDAR	CD19+ B lymphocytes	eQTL_6590592_20400668_20400717_CD19.assoc.linear	SDC1	-0.366837	0.237079	0.121786	0.692797		1
rs16986953	rs16986953	2	19942473	1	0.098	0.0175	2.07e-08	-0.03219	0.0399677	0.4213	CEDAR	CD14+ monocytes	eQTL_7050494_20232696_20232745_CD14.assoc.linear	LAPTM4A	-0.328469	0.41203	0.425336	0.903921		1
rs16986953	rs16986953	2	19942473	1	0.098	0.0175	2.07e-08	0.02966	0.0456167	0.5161	CEDAR	CD8+ T lymphocytes	eQTL_5670114_20097669_20097718_CD8.assoc.linear	TTC32	0.302653	0.468604	0.518369	0.925156		1
rs16986953	rs16986953	2	19942473	1	0.098	0.0175	2.07e-08	-0.02027	0.045286	0.6548	CEDAR	CD4+ T lymphocytes	eQTL_5670114_20097669_20097718_CD4.assoc.linear	TTC32	-0.206837	0.463575	0.655469	0.952971		1
rs16986953	rs16986953	2	19942473	1	0.098	0.0175	2.07e-08	-0.0682	0.0351004	0.0532	CEDAR	Platelets	eQTL_5670114_20097669_20097718_PLA.assoc.linear	TTC32	-0.695918	0.379113	0.0664098	0.589497		1
rs16986953	rs16986953	2	19942473	1	0.098	0.0175	2.07e-08	-0.05322	0.0259104	0.04102	CEDAR	CD19+ B lymphocytes	eQTL_7050494_20232696_20232745_CD19.assoc.linear	LAPTM4A	-0.543061	0.281616	0.0538082	0.541827		1
rs16986953	rs16986953	2	19942473	1	0.098	0.0175	2.07e-08	-0.01911	0.0382966	0.6182	CEDAR	CD4+ T lymphocytes	eQTL_5420300_20097751_20101470_CD4.assoc.linear	TTC32	-0.195	0.39233	0.619167	0.94655		1
rs16986953	rs16986953	2	19942473	1	0.098	0.0175	2.07e-08	-0.02443	0.0253845	0.3367	CEDAR	CD15+ granulocytes	eQTL_7050494_20232696_20232745_CD15.assoc.linear	LAPTM4A	-0.249286	0.262822	0.342877	0.868183		1
rs16986953	rs16986953	2	19942473	1	0.098	0.0175	2.07e-08	-0.03669	0.0295649	0.2156	CEDAR	CD8+ T lymphocytes	eQTL_6590592_20400668_20400717_CD8.assoc.linear	SDC1	-0.374388	0.309001	0.225663	0.793676		1
rs16986953	rs16986953	2	19942473	1	0.098	0.0175	2.07e-08	0.02492	0.0264712	0.3473	CEDAR	CD15+ granulocytes	eQTL_5670114_20097669_20097718_CD15.assoc.linear	TTC32	0.254286	0.273905	0.353214	0.874344		1
rs16986953	rs16986953	2	19942473	1	0.098	0.0175	2.07e-08	-0.007917	0.0254894	0.7563	CEDAR	CD15+ granulocytes	eQTL_5420300_20097751_20101470_CD15.assoc.linear	TTC32	-0.0807857	0.260495	0.756467	0.970024		1
rs16986953	rs16986953	2	19942473	1	0.098	0.0175	2.07e-08	-0.01303	0.0243052	0.5923	CEDAR	CD8+ T lymphocytes	eQTL_7050494_20232696_20232745_CD8.assoc.linear	LAPTM4A	-0.132959	0.249146	0.593577	0.942315		1
rs16986953	rs16986953	2	19942473	1	0.098	0.0175	2.07e-08	0.04115	0.0343203	0.2316	CEDAR	CD8+ T lymphocytes	eQTL_5420300_20097751_20101470_CD8.assoc.linear	TTC32	0.419898	0.358144	0.241025	0.807513		1
rs16986953	rs16986953	2	19942473	1	0.098	0.0175	2.07e-08	0.03178	0.0300094	0.2907	CEDAR	CD4+ T lymphocytes	eQTL_7050494_20232696_20232745_CD4.assoc.linear	LAPTM4A	0.324286	0.311646	0.298081	0.845399		1
rs16986953	rs16986953	2	19942473	1	0.098	0.0175	2.07e-08	-0.03464	0.0121416	0.004668	CEDAR	CD15+ granulocytes	eQTL_2690484_20110871_20110920_CD15.assoc.linear	WDR35	-0.353469	0.139046	0.0110187	0.254115		1
rs16986953	rs16986953	2	19942473	1	0.098	0.0175	2.07e-08	-0.002247	0.0294187	0.9392	CEDAR	CD14+ monocytes	eQTL_5670114_20097669_20097718_CD14.assoc.linear	TTC32	-0.0229286	0.300219	0.939122	0.996489		1
rs16986953	rs16986953	2	19942473	1	0.098	0.0175	2.07e-08	0.009059	0.0365577	0.8045	CEDAR	CD19+ B lymphocytes	eQTL_5670114_20097669_20097718_CD19.assoc.linear	TTC32	0.0924388	0.373403	0.804477	0.97728		1
rs16986953	rs16986953	2	19942473	1	0.098	0.0175	2.07e-08	0.03497	0.0366985	0.3416	CEDAR	Platelets	eQTL_5420300_20097751_20101470_PLA.assoc.linear	TTC32	0.356837	0.379857	0.347527	0.869743		1
rs16986953	rs16986953	2	19942473	1	0.098	0.0175	2.07e-08	0.02805	0.0194387	0.1503	CEDAR	CD19+ B lymphocytes	eQTL_2690484_20110871_20110920_CD19.assoc.linear	WDR35	0.286224	0.204833	0.162307	0.738532		1
rs16986953	rs16986953	2	19942473	1	0.098	0.0175	2.07e-08	-0.03225	0.0300559	0.2842	CEDAR	CD4+ T lymphocytes	eQTL_2690484_20110871_20110920_CD4.assoc.linear	WDR35	-0.329082	0.312272	0.291961	0.845399		1
rs16986953	rs16986953	2	19942473	1	0.098	0.0175	2.07e-08	-0.04259	0.0344301	0.2169	CEDAR	CD4+ T lymphocytes	eQTL_6590592_20400668_20400717_CD4.assoc.linear	SDC1	-0.434592	0.359796	0.227092	0.794779		1
rs16986953	rs16986953	2	19942473	1	0.098	0.0175	2.07e-08	0.05148	0.0236039	0.03009	CEDAR	Platelets	eQTL_6590592_20400668_20400717_PLA.assoc.linear	SDC1	0.525306	0.258478	0.0421226	0.497251		1
rs16986953	rs16986953	2	19942473	1	0.098	0.0175	2.07e-08	-0.0109698	0.0871966	0.89997	GTEx_v7	Whole blood	ENSG00000115884.6	SDC1	-0.111937	0.889986	0.899911	0.994049		1
rs16986953	rs16986953	2	19942473	1	0.098	0.0175	2.07e-08	-0.0176583	0.0601535	0.7693	GTEx_v7	Whole blood	ENSG00000118965.10	WDR35	-0.180187	0.614654	0.769406	0.972475		1
rs16986953	rs16986953	2	19942473	1	0.098	0.0175	2.07e-08	-0.0747814	0.0577459	0.196307	GTEx_v7	Whole blood	ENSG00000183891.5	TTC32	-0.763076	0.604794	0.207053	0.778512		1
rs16986953	rs16986953	2	19942473	1	0.098	0.0175	2.07e-08	-0.0940177	0.0808211	0.245634	GTEx_v7	Whole blood	ENSG00000228784.3	LINC00954	-0.959364	0.842311	0.254717	0.821826		1
rs16986953	rs16986953	2	19942473	1	0.098	0.0175	2.07e-08	0.0429009	0.030872	0.165662	GTEx_v7	Whole blood	ENSG00000055917.11	PUM2	0.437764	0.324575	0.177423	0.751377		1
rs16986953	rs16986953	2	19942473	1	0.098	0.0175	2.07e-08	-0.0503095	0.0364638	0.168697	GTEx_v7	Whole blood	ENSG00000118960.8	HS1BP3	-0.513362	0.383206	0.180359	0.752915		1
rs16986953	rs16986953	2	19942473	1	0.098	0.0175	2.07e-08	-0.00320076	0.0619481	0.958827	GTEx_v7	Whole blood	ENSG00000143878.8	RHOB	-0.0326608	0.63215	0.958795	0.997649		1
rs16986953	rs16986953	2	19942473	1	0.098	0.0175	2.07e-08	0.150288	0.111732	0.179613	GTEx_v7	Whole blood	ENSG00000269976.1	RP11-130L8.2	1.53355	1.17255	0.190915	0.765678		1
rs16986953	rs16986953	2	19942473	1	0.098	0.0175	2.07e-08	0.10828	0.119883	0.367132	GTEx_v7	Whole blood	ENSG00000260396.1	AC012065.7	1.1049	1.23911	0.372559	0.881529		1
rs16986953	rs16986953	2	19942473	1	0.098	0.0175	2.07e-08	-0.0098907	0.0362371	0.785083	GTEx_v7	Whole blood	ENSG00000068697.6	LAPTM4A	-0.100926	0.370205	0.785145	0.975122		1
rs16986953	rs16986953	2	19942473	1	0.098	0.0175	2.07e-08	0.0152152	0.127002	0.904719	GTEx_v7	Whole blood	ENSG00000143869.5	GDF7	0.155257	1.29624	0.904661	0.994913		1
rs16986953	rs16986953	2	19942473	1	0.098	0.0175	2.07e-08	0.17983	0.146257	0.221353	GTEx_v7	Liver	ENSG00000231948.2	HS1BP3-IT1	1.835	1.52797	0.229774	0.796653		1
rs16986953	rs16986953	2	19942473	1	0.098	0.0175	2.07e-08	0.0123725	0.0718837	0.863647	GTEx_v7	Artery_Coronary	ENSG00000055917.11	PUM2	0.12625	0.733854	0.863408	0.988306		1
rs16986953	rs16986953	2	19942473	1	0.098	0.0175	2.07e-08	-0.146885	0.116792	0.211039	GTEx_v7	Liver	ENSG00000118965.10	WDR35	-1.49883	1.22144	0.219786	0.789703		1
rs16986953	rs16986953	2	19942473	1	0.098	0.0175	2.07e-08	-0.0528947	0.0799118	0.508501	GTEx_v7	Artery_Tibial	ENSG00000236204.1	AC092594.1	-0.539742	0.821103	0.510964	0.923787		1
rs16986953	rs16986953	2	19942473	1	0.098	0.0175	2.07e-08	0.107662	0.185679	0.563164	GTEx_v7	Artery_Coronary	ENSG00000231948.2	HS1BP3-IT1	1.09859	1.90481	0.564112	0.937748		1
rs16986953	rs16986953	2	19942473	1	0.098	0.0175	2.07e-08	0.0218006	0.0426736	0.60971	GTEx_v7	Muscle_Skeletal	ENSG00000118965.10	WDR35	0.222455	0.437253	0.610923	0.94474		1
rs16986953	rs16986953	2	19942473	1	0.098	0.0175	2.07e-08	0.0716287	0.0707701	0.312612	GTEx_v7	Artery_Aorta	ENSG00000118965.10	WDR35	0.730905	0.733844	0.319252	0.855474		1
rs16986953	rs16986953	2	19942473	1	0.098	0.0175	2.07e-08	-0.0385421	0.0838923	0.646166	GTEx_v7	Muscle_Skeletal	ENSG00000143867.5	OSR1	-0.393287	0.85892	0.647035	0.952137		1
rs16986953	rs16986953	2	19942473	1	0.098	0.0175	2.07e-08	0.0958903	0.109462	0.381678	GTEx_v7	Artery_Tibial	ENSG00000269976.1	RP11-130L8.2	0.978472	1.13054	0.38677	0.887169		1
rs16986953	rs16986953	2	19942473	1	0.098	0.0175	2.07e-08	0.11846	0.0844187	0.161277	GTEx_v7	Muscle_Skeletal	ENSG00000236204.1	AC092594.1	1.20878	0.888048	0.173463	0.750188		1
rs16986953	rs16986953	2	19942473	1	0.098	0.0175	2.07e-08	-0.089537	0.0636286	0.160341	GTEx_v7	Artery_Tibial	ENSG00000183891.5	TTC32	-0.913643	0.669456	0.17233	0.748661		1
rs16986953	rs16986953	2	19942473	1	0.098	0.0175	2.07e-08	0.031455	0.12211	0.797176	GTEx_v7	Liver	ENSG00000115884.6	SDC1	0.320969	1.24734	0.796929	0.975122		1
rs16986953	rs16986953	2	19942473	1	0.098	0.0175	2.07e-08	-0.0447968	0.0987015	0.650387	GTEx_v7	Artery_Aorta	ENSG00000143878.8	RHOB	-0.45711	1.01046	0.650997	0.952137		1
rs16986953	rs16986953	2	19942473	1	0.098	0.0175	2.07e-08	-0.106859	0.0504708	0.0350087	GTEx_v7	Artery_Tibial	ENSG00000118965.10	WDR35	-1.0904	0.550588	0.0476558	0.521512		1
rs16986953	rs16986953	2	19942473	1	0.098	0.0175	2.07e-08	0.0713791	0.121701	0.557944	GTEx_v7	Artery_Tibial	ENSG00000233416.1	AC012065.5	0.728358	1.24864	0.559677	0.934927		1
rs16986953	rs16986953	2	19942473	1	0.098	0.0175	2.07e-08	-0.00191254	0.0986097	0.984544	GTEx_v7	Artery_Aorta	ENSG00000143869.5	GDF7	-0.0195157	1.00623	0.984526	0.999238		1
rs16986953	rs16986953	2	19942473	1	0.098	0.0175	2.07e-08	0.0257585	0.12136	0.832288	GTEx_v7	Artery_Coronary	ENSG00000183891.5	TTC32	0.262842	1.23926	0.832032	0.984038		1
rs16986953	rs16986953	2	19942473	1	0.098	0.0175	2.07e-08	-0.0715653	0.142732	0.617051	GTEx_v7	Artery_Coronary	ENSG00000228784.3	LINC00954	-0.730258	1.46228	0.617499	0.94655		1
rs16986953	rs16986953	2	19942473	1	0.098	0.0175	2.07e-08	-0.00726154	0.183466	0.968496	GTEx_v7	Liver	ENSG00000143867.5	OSR1	-0.0740973	1.87215	0.968429	0.998064		1
rs16986953	rs16986953	2	19942473	1	0.098	0.0175	2.07e-08	0.00183784	0.160827	0.990902	GTEx_v7	Artery_Coronary	ENSG00000115884.6	SDC1	0.0187535	1.6411	0.990882	0.999244		1
rs16986953	rs16986953	2	19942473	1	0.098	0.0175	2.07e-08	-0.0132452	0.100967	0.895858	GTEx_v7	Liver	ENSG00000055917.11	PUM2	-0.135155	1.03056	0.895659	0.993891		1
rs16986953	rs16986953	2	19942473	1	0.098	0.0175	2.07e-08	0.273059	0.162676	0.0946941	GTEx_v7	Artery_Aorta	ENSG00000231948.2	HS1BP3-IT1	2.78632	1.73292	0.107864	0.675837		1
rs16986953	rs16986953	2	19942473	1	0.098	0.0175	2.07e-08	0.12746	0.15033	0.398273	GTEx_v7	Artery_Coronary	ENSG00000132031.8	MATN3	1.30061	1.55146	0.401854	0.896329		1
rs16986953	rs16986953	2	19942473	1	0.098	0.0175	2.07e-08	-0.014197	0.0809341	0.86106	GTEx_v7	Liver	ENSG00000068697.6	LAPTM4A	-0.144867	0.826263	0.860822	0.988009		1
rs16986953	rs16986953	2	19942473	1	0.098	0.0175	2.07e-08	0.191722	0.129881	0.141369	GTEx_v7	Artery_Aorta	ENSG00000115884.6	SDC1	1.95635	1.37059	0.153471	0.726291		1
rs16986953	rs16986953	2	19942473	1	0.098	0.0175	2.07e-08	0.0650481	0.142573	0.649074	GTEx_v7	Artery_Coronary	ENSG00000269976.1	RP11-130L8.2	0.663756	1.45965	0.649298	0.952137		1
rs16986953	rs16986953	2	19942473	1	0.098	0.0175	2.07e-08	-0.0606348	0.100175	0.545312	GTEx_v7	Muscle_Skeletal	ENSG00000235411.1	AC007041.2	-0.618722	1.02815	0.547318	0.931892		1
rs16986953	rs16986953	2	19942473	1	0.098	0.0175	2.07e-08	-0.0364391	0.0518466	0.48255	GTEx_v7	Muscle_Skeletal	ENSG00000118960.8	HS1BP3	-0.371828	0.533197	0.485581	0.923767		1
rs16986953	rs16986953	2	19942473	1	0.098	0.0175	2.07e-08	0.0343141	0.115967	0.76784	GTEx_v7	Liver	ENSG00000143878.8	RHOB	0.350144	1.18499	0.767625	0.972475		1
rs16986953	rs16986953	2	19942473	1	0.098	0.0175	2.07e-08	-0.00723068	0.17566	0.967237	GTEx_v7	Liver	ENSG00000236204.1	AC092594.1	-0.0737824	1.7925	0.967167	0.998064		1
rs16986953	rs16986953	2	19942473	1	0.098	0.0175	2.07e-08	0.0394179	0.148131	0.790416	GTEx_v7	Artery_Aorta	ENSG00000132031.8	MATN3	0.402223	1.51325	0.790392	0.975122		1
rs16986953	rs16986953	2	19942473	1	0.098	0.0175	2.07e-08	-0.119048	0.0893516	0.183459	GTEx_v7	Muscle_Skeletal	ENSG00000132031.8	MATN3	-1.21478	0.937201	0.194916	0.767734		1
rs16986953	rs16986953	2	19942473	1	0.098	0.0175	2.07e-08	0.0770334	0.115661	0.506109	GTEx_v7	Artery_Aorta	ENSG00000228784.3	LINC00954	0.786055	1.18853	0.508377	0.923787		1
rs16986953	rs16986953	2	19942473	1	0.098	0.0175	2.07e-08	0.0817769	0.12365	0.509694	GTEx_v7	Liver	ENSG00000269976.1	RP11-130L8.2	0.834458	1.2705	0.511314	0.923787		1
rs16986953	rs16986953	2	19942473	1	0.098	0.0175	2.07e-08	0.313215	0.193513	0.108255	GTEx_v7	Liver	ENSG00000143869.5	GDF7	3.19607	2.05545	0.119963	0.69279		1
rs16986953	rs16986953	2	19942473	1	0.098	0.0175	2.07e-08	0.0124754	0.0334849	0.709717	GTEx_v7	Artery_Tibial	ENSG00000055917.11	PUM2	0.1273	0.342438	0.710082	0.960625		1
rs16986953	rs16986953	2	19942473	1	0.098	0.0175	2.07e-08	-0.0955416	0.117378	0.417348	GTEx_v7	Artery_Coronary	ENSG00000143878.8	RHOB	-0.974914	1.21032	0.420531	0.902482		1
rs16986953	rs16986953	2	19942473	1	0.098	0.0175	2.07e-08	-0.34317	0.0722972	3.11972e-06	GTEx_v7	Artery_Tibial	ENSG00000143867.5	OSR1	-3.50173	0.967085	0.000293559	0.0197518		1
rs16986953	rs16986953	2	19942473	1	0.098	0.0175	2.07e-08	0.0190348	0.129415	0.883204	GTEx_v7	Artery_Aorta	ENSG00000236204.1	AC092594.1	0.194233	1.32102	0.883106	0.991772		1
rs16986953	rs16986953	2	19942473	1	0.098	0.0175	2.07e-08	0.0662997	0.0960427	0.491387	GTEx_v7	Artery_Coronary	ENSG00000118965.10	WDR35	0.676528	0.987446	0.493263	0.923787		1
rs16986953	rs16986953	2	19942473	1	0.098	0.0175	2.07e-08	-0.212783	0.149621	0.156433	GTEx_v7	Artery_Aorta	ENSG00000269976.1	RP11-130L8.2	-2.17126	1.57521	0.168082	0.744889		1
rs16986953	rs16986953	2	19942473	1	0.098	0.0175	2.07e-08	0.0473726	0.200903	0.814005	GTEx_v7	Liver	ENSG00000234378.1	AC098828.2	0.483394	2.05185	0.813751	0.978458		1
rs16986953	rs16986953	2	19942473	1	0.098	0.0175	2.07e-08	0.121956	0.192172	0.526928	GTEx_v7	Liver	ENSG00000228784.3	LINC00954	1.24445	1.97349	0.528313	0.928375		1
rs16986953	rs16986953	2	19942473	1	0.098	0.0175	2.07e-08	-0.0852908	0.0716629	0.235293	GTEx_v7	Artery_Aorta	ENSG00000055917.11	PUM2	-0.870314	0.747587	0.244357	0.810238		1
rs16986953	rs16986953	2	19942473	1	0.098	0.0175	2.07e-08	0.0439191	0.0740851	0.553719	GTEx_v7	Artery_Tibial	ENSG00000143869.5	GDF7	0.448154	0.760194	0.555509	0.934145		1
rs16986953	rs16986953	2	19942473	1	0.098	0.0175	2.07e-08	-0.155744	0.11844	0.191138	GTEx_v7	Artery_Coronary	ENSG00000236204.1	AC092594.1	-1.58922	1.24144	0.200495	0.776002		1
rs16986953	rs16986953	2	19942473	1	0.098	0.0175	2.07e-08	0.00725268	0.123822	0.953394	GTEx_v7	Artery_Coronary	ENSG00000118960.8	HS1BP3	0.0740069	1.26356	0.953294	0.997498		1
rs16986953	rs16986953	2	19942473	1	0.098	0.0175	2.07e-08	-0.121692	0.114483	0.290023	GTEx_v7	Artery_Coronary	ENSG00000143869.5	GDF7	-1.24176	1.18905	0.296336	0.845399		1
rs16986953	rs16986953	2	19942473	1	0.098	0.0175	2.07e-08	0.0471718	0.0971489	0.627609	GTEx_v7	Artery_Tibial	ENSG00000228784.3	LINC00954	0.481345	0.995035	0.628566	0.947117		1
rs16986953	rs16986953	2	19942473	1	0.098	0.0175	2.07e-08	0.120697	0.083322	0.148917	GTEx_v7	Artery_Aorta	ENSG00000068697.6	LAPTM4A	1.2316	0.878209	0.160795	0.734089		1
rs16986953	rs16986953	2	19942473	1	0.098	0.0175	2.07e-08	0.00665168	0.0690367	0.923288	GTEx_v7	Muscle_Skeletal	ENSG00000183891.5	TTC32	0.0678743	0.70456	0.923254	0.996489		1
rs16986953	rs16986953	2	19942473	1	0.098	0.0175	2.07e-08	-0.0391611	0.0984651	0.691234	GTEx_v7	Artery_Aorta	ENSG00000183891.5	TTC32	-0.399603	1.00728	0.691577	0.958471		1
rs16986953	rs16986953	2	19942473	1	0.098	0.0175	2.07e-08	0.00193735	0.056679	0.972749	GTEx_v7	Muscle_Skeletal	ENSG00000068697.6	LAPTM4A	0.0197689	0.578368	0.972733	0.998681		1
rs16986953	rs16986953	2	19942473	1	0.098	0.0175	2.07e-08	-0.0885178	0.0980713	0.367258	GTEx_v7	Muscle_Skeletal	ENSG00000228784.3	LINC00954	-0.903243	1.01364	0.372883	0.881529		1
rs16986953	rs16986953	2	19942473	1	0.098	0.0175	2.07e-08	-0.0581136	0.054511	0.28699	GTEx_v7	Muscle_Skeletal	ENSG00000143878.8	RHOB	-0.592996	0.566224	0.29497	0.845399		1
rs16986953	rs16986953	2	19942473	1	0.098	0.0175	2.07e-08	0.101796	0.164949	0.538352	GTEx_v7	Liver	ENSG00000183891.5	TTC32	1.03873	1.69334	0.539597	0.931482		1
rs16986953	rs16986953	2	19942473	1	0.098	0.0175	2.07e-08	-0.353544	0.136684	0.0109406	GTEx_v7	Artery_Coronary	ENSG00000143867.5	OSR1	-3.60759	1.53633	0.0188646	0.344871		1
rs16986953	rs16986953	2	19942473	1	0.098	0.0175	2.07e-08	0.108965	0.100131	0.277309	GTEx_v7	Artery_Tibial	ENSG00000115884.6	SDC1	1.11189	1.04086	0.285412	0.845399		1
rs16986953	rs16986953	2	19942473	1	0.098	0.0175	2.07e-08	0.00674716	0.105069	0.94891	GTEx_v7	Artery_Coronary	ENSG00000068697.6	LAPTM4A	0.0688486	1.0722	0.948801	0.997194		1
rs16986953	rs16986953	2	19942473	1	0.098	0.0175	2.07e-08	0.0933266	0.0998357	0.350593	GTEx_v7	Artery_Tibial	ENSG00000132031.8	MATN3	0.952312	1.03283	0.356506	0.87499		1
rs16986953	rs16986953	2	19942473	1	0.098	0.0175	2.07e-08	-0.0886414	0.0572754	0.122696	GTEx_v7	Artery_Tibial	ENSG00000068697.6	LAPTM4A	-0.904504	0.606351	0.135773	0.708297		1
rs16986953	rs16986953	2	19942473	1	0.098	0.0175	2.07e-08	-0.028188	0.0421397	0.503912	GTEx_v7	Muscle_Skeletal	ENSG00000055917.11	PUM2	-0.287633	0.433054	0.506565	0.923787		1
rs16986953	rs16986953	2	19942473	1	0.098	0.0175	2.07e-08	-0.0774129	0.10954	0.480512	GTEx_v7	Artery_Aorta	ENSG00000260396.1	AC012065.7	-0.789928	1.12662	0.483211	0.923767		1
rs16986953	rs16986953	2	19942473	1	0.098	0.0175	2.07e-08	-0.00767376	0.059893	0.898131	GTEx_v7	Artery_Tibial	ENSG00000118960.8	HS1BP3	-0.0783037	0.611313	0.898077	0.993998		1
rs16986953	rs16986953	2	19942473	1	0.098	0.0175	2.07e-08	-0.178241	0.131151	0.176767	GTEx_v7	Liver	ENSG00000118960.8	HS1BP3	-1.81879	1.37712	0.186596	0.761011		1
rs16986953	rs16986953	2	19942473	1	0.098	0.0175	2.07e-08	0.105007	0.16242	0.519221	GTEx_v7	Liver	ENSG00000260396.1	AC012065.7	1.0715	1.66836	0.520711	0.92646		1
rs16986953	rs16986953	2	19942473	1	0.098	0.0175	2.07e-08	0.0988365	0.100341	0.325729	GTEx_v7	Artery_Aorta	ENSG00000143867.5	OSR1	1.00854	1.03961	0.33199	0.864192		1
rs16986953	rs16986953	2	19942473	1	0.098	0.0175	2.07e-08	0.0577179	0.0974382	0.554236	GTEx_v7	Artery_Aorta	ENSG00000118960.8	HS1BP3	0.588958	0.999814	0.555816	0.934296		1
rs16986953	rs16986953	2	19942473	1	0.098	0.0175	2.07e-08	0.115989	0.109439	0.29001	GTEx_v7	Artery_Tibial	ENSG00000231948.2	HS1BP3-IT1	1.18356	1.13655	0.297706	0.845399		1
rs16986953	rs16986953	2	19942473	1	0.098	0.0175	2.07e-08	0.269214	0.179997	0.136209	GTEx_v7	Artery_Aorta	ENSG00000233416.1	AC012065.5	2.74708	1.90108	0.148456	0.721188		1
rs16986953	rs16986953	2	19942473	1	0.098	0.0175	2.07e-08	-0.116742	0.108037	0.282152	GTEx_v7	Artery_Coronary	ENSG00000260396.1	AC012065.7	-1.19124	1.12275	0.288689	0.845399		1
rs16986953	rs16986953	2	19942473	1	0.098	0.0175	2.07e-08	-0.0396027	0.0645761	0.54013	GTEx_v7	Artery_Tibial	ENSG00000143878.8	RHOB	-0.404109	0.662879	0.542109	0.931874		1
rs16986953	rs16986953	2	19942473	1	0.098	0.0175	2.07e-08	0.0451322	0.104049	0.664684	GTEx_v7	Muscle_Skeletal	ENSG00000115884.6	SDC1	0.460533	1.0649	0.665404	0.952971		1
rs16986953	rs16986953	2	19942473	1	0.098	0.0175	2.07e-08	-0.00557729	0.0746898	0.940522	GTEx_v7	Artery_Tibial	ENSG00000260396.1	AC012065.7	-0.0569111	0.762209	0.94048	0.996529		1
rs515135	rs2854725	2	21237786	0.16048	-0.0499	0.0146	0.0006125	0.0176377	0.0320038	0.581964	GTEx_v7	Whole blood	ENSG00000068697.6	LAPTM4A	-0.353461	0.649643	0.586383	0.942315		1
rs515135	rs2854725	2	21237786	0.16048	-0.0499	0.0146	0.0006125	0.0139592	0.0674137	0.83632	GTEx_v7	Liver	ENSG00000068697.6	LAPTM4A	-0.279743	1.35345	0.836253	0.984436		1
rs515135	rs2854725	2	21237786	0.16048	-0.0499	0.0146	0.0006125	-0.109971	0.0660061	0.0971549	GTEx_v7	Artery_Aorta	ENSG00000068697.6	LAPTM4A	2.20383	1.47156	0.134234	0.706982		1
rs515135	rs2854725	2	21237786	0.16048	-0.0499	0.0146	0.0006125	0.0460382	0.0535712	0.390615	GTEx_v7	Muscle_Skeletal	ENSG00000068697.6	LAPTM4A	-0.922609	1.10699	0.404596	0.89711		1
rs515135	rs2854725	2	21237786	0.16048	-0.0499	0.0146	0.0006125	-0.0504985	0.107182	0.638429	GTEx_v7	Artery_Coronary	ENSG00000068697.6	LAPTM4A	1.01199	2.16825	0.640691	0.951623		1
rs515135	rs2854725	2	21237786	0.16048	-0.0499	0.0146	0.0006125	-0.0560085	0.0547653	0.307219	GTEx_v7	Artery_Tibial	ENSG00000068697.6	LAPTM4A	1.12241	1.14558	0.327196	0.860014		1
rs515135	rs515135	2	21286057	1	-0.0761	0.0104	2.16e-13	0.008095	0.0230758	0.726	CEDAR	CD4+ T lymphocytes	eQTL_6860273_20885191_20885240_CD4.assoc.linear	C2orf43	-0.106373	0.303579	0.72604	0.96406	0.928895	4
rs515135	rs515135	2	21286057	1	-0.0761	0.0104	2.16e-13	0.03611	0.0249551	0.149	CEDAR	CD4+ T lymphocytes	eQTL_870653_20817888_20817937_CD4.assoc.linear	HS1BP3	-0.474507	0.334275	0.15575	0.727987	0.0897545	3
rs515135	rs515135	2	21286057	1	-0.0761	0.0104	2.16e-13	-0.0008061	0.021163	0.9696	CEDAR	CD8+ T lymphocytes	eQTL_870653_20817888_20817937_CD8.assoc.linear	HS1BP3	0.0105926	0.278099	0.969616	0.998064	0.552361	3
rs515135	rs515135	2	21286057	1	-0.0761	0.0104	2.16e-13	0.004053	0.0201241	0.8405	CEDAR	CD8+ T lymphocytes	eQTL_6860273_20885191_20885240_CD8.assoc.linear	C2orf43	-0.0532589	0.264543	0.840445	0.984444	0.303076	4
rs515135	rs515135	2	21286057	1	-0.0761	0.0104	2.16e-13	-0.009168	0.0161836	0.5715	CEDAR	CD14+ monocytes	eQTL_6860273_20885191_20885240_CD14.assoc.linear	C2orf43	0.120473	0.213298	0.572203	0.939027	0.256781	4
rs515135	rs515135	2	21286057	1	-0.0761	0.0104	2.16e-13	0.02995	0.0210028	0.1549	CEDAR	CD14+ monocytes	eQTL_870653_20817888_20817937_CD14.assoc.linear	HS1BP3	-0.393561	0.281182	0.161612	0.736551	0.611537	3
rs515135	rs515135	2	21286057	1	-0.0761	0.0104	2.16e-13	-0.03129	0.0178392	0.08071	CEDAR	CD19+ B lymphocytes	eQTL_6860273_20885191_20885240_CD19.assoc.linear	C2orf43	0.41117	0.241059	0.0880675	0.631409	0.612047	4
rs515135	rs515135	2	21286057	1	-0.0761	0.0104	2.16e-13	0.008379	0.0173156	0.6289	CEDAR	CD15+ granulocytes	eQTL_870653_20817888_20817937_CD15.assoc.linear	HS1BP3	-0.110105	0.228034	0.629206	0.947516	0.925317	3
rs515135	rs515135	2	21286057	1	-0.0761	0.0104	2.16e-13	0.03693	0.0159181	0.02112	CEDAR	CD19+ B lymphocytes	eQTL_870653_20817888_20817937_CD19.assoc.linear	HS1BP3	-0.485283	0.219435	0.0270008	0.415406	0.402481	3
rs515135	rs515135	2	21286057	1	0.0761	0.0104	2.16e-13	0.0104838	0.0529229	0.843104	GTEx_v7	Whole blood	ENSG00000115884.6	SDC1	0.137763	0.695694	0.843027	0.984772	0.434754	11
rs515135	rs515135	2	21286057	1	0.0761	0.0104	2.16e-13	-0.00842039	0.0187917	0.654408	GTEx_v7	Whole blood	ENSG00000055917.11	PUM2	-0.110649	0.247397	0.654692	0.952714	0.545797	14
rs515135	rs515135	2	21286057	1	0.0761	0.0104	2.16e-13	0.014901	0.0221852	0.502312	GTEx_v7	Whole blood	ENSG00000118960.8	HS1BP3	0.195808	0.292753	0.50359	0.923787	0.70504	14
rs515135	rs515135	2	21286057	1	0.0761	0.0104	2.16e-13	-0.000484033	0.0376003	0.989738	GTEx_v7	Whole blood	ENSG00000143878.8	RHOB	-0.00636049	0.494091	0.989729	0.999244	0.497824	14
rs515135	rs515135	2	21286057	1	0.0761	0.0104	2.16e-13	-0.0398215	0.0679816	0.558469	GTEx_v7	Whole blood	ENSG00000269976.1	RP11-130L8.2	-0.523279	0.896177	0.559287	0.934927	0.132767	14
rs515135	rs515135	2	21286057	1	0.0761	0.0104	2.16e-13	0.0742524	0.0727374	0.308153	GTEx_v7	Whole blood	ENSG00000260396.1	AC012065.7	0.975721	0.96507	0.311999	0.853027	0.133691	14
[truncated: 9,430 more rows]
