# Supplementary material for: Prioritization of causal genes for coronary artery disease based on cumulative evidence from experimental and in silico studies
Source: Sci Rep. 2020 Jun 26;10:10486. doi: 10.1038/s41598-020-67001-w (PMC7320185; doi:10.1038/s41598-020-67001-w)
Supplement: Supplementary file 5 — Supplementary Table S3. [file 41598_2020_67001_MOESM5_ESM.xlsx]

## Sheet: S3a_LD_top SMR_HEIDI SNPs
Supplementary Table S3a. Linkage disequilibrium between top SNPs in SMR/HEIDI analysis (in loci where more than one top SNP were analyzed).
# Loci for the analysis in our study were defined as regions within ±250 kb around these lead SNPs (see Supplementary Table S1c)
¥ Top SNP = technical SNP in SMR/HEIDI analysis which is used to investigate relationships between gene expression and CAD. This SNP: 1) is located in the studied locus; 2) is present in both GWAS for CAD and GWAS for gene expression; 3) has MAF ≥ 0.03 in both datasets; 4) has z-value ≥ 10 in GWAS for CAD; 5) has the lowest P-value for the association with CAD among those SNPs that meet criteria …
§ D' and r2 were calculated for European populations using LDlink online tool (https://analysistools.nci.nih.gov/LDlink/)
*Position = position on the chromosome according to GRCh37.p13
**P-value for the association between top SNP and CAD (in European-ancestry meta-analysis by Howson et al. 2017; http://doi.org/10.1038/ng.3874)
***estimated based on 1000 Genomes phase 3 version 5 data for European-ancestry individuals using PLINK 1.9 software and MAF ≥ 0.03 filtration
	Lead# SNP (present study)			Our study (SNP1)					Our study (SNP2)					Linkage§ (SNP1-SNP2)
Locus № (corresponds to Supplementary Table S1c)	rs number	Chromosome	Position*	Genes found in SMR-HEIDI analysis	Top¥ SNP in SMR-HEIDI analysis	P**_CAD	r2 (top SNP-lead SNP)	D' (top SNP-lead SNP)	Genes found in SMR-HEIDI analysis	Top¥ SNP in SMR-HEIDI analysis	P**_CAD	r2 (top SNP-lead SNP)	D' (top SNP-lead SNP)	r2	D'
3	rs4129267	1	154426264	IL6R	rs4129267	2.01e-10	1.0	1.0	IL6R	rs4845625	2.37e-10	0.4623	1.0	0.4623	1.0
4	rs10919065	1	169093557	NME7, ATP1B1	rs10919065	1.57e-08	1.0	1.0	NME7	rs10800418	2.42e-07	NA	NA	0.4303***	NA
34	rs12801636	11	65391317	SIPA1, MAP3K11	rs12801636	1e-07	1.0	1.0	FIBP, CTSW	rs644740	7.44e-06	0.1978	0.7621	0.1978	0.7621
36	rs3184504	12	111884608	SH2B3	rs3184504	3.71e-09	1.0	1.0	RP3-462E2.3, TMEM116, MAPKAPK5, ALDH2	rs3809274	4.67e-08	0.173	0.9874	0.173	0.9874
37	rs441	12	112228849	ERP29, TMEM116	rs4646777	2.07e-07	0.9927	1.0	SH2B3	rs653178	1.21e-07	0.157	0.9608	0.1601	0.9737
37	rs441	12	112228849	TMEM116, ALDH2, MAPKAPK5	rs441	3.47e-08	1.0	1.0	ERP29, TMEM116	rs4646777	2.07e-07	0.9927	1.0	0.9927	1.0
37	rs441	12	112228849	TMEM116, ALDH2, MAPKAPK5	rs441	3.47e-08	1.0	1.0	SH2B3	rs653178	1.21e-07	0.157	0.9608	0.157	0.9608
38	rs2258287	12	121454313	COQ5	rs2258287	6e-09	1.0	1.0	OASL, C12ORF43	rs3213545	2.5e-08	0.7714	0.9321	0.7714	0.9321
43	rs7178051	15	79118296	CTSH, RP11-160C18.2, MORF4L1, ADAMTS7	rs7178051	6.34e-18	1.0	1.0	CTSH	rs7173743	1.49e-17	0.5693	0.8807	0.5693	0.8807
45	rs1050362	16	72130815	DHODH, PKD1L3	rs1050362	2.32e-07	1.0	1.0	DHX38, HP	rs2072142	2.44e-07	1.0	1.0	1.0	1.0
49	rs12052058	19	11159525	CARM1, SMARCA4, C19ORF52	rs12052058	1.15e-10	1.0	1.0	KANK2	rs17616661	1.51e-05	0.0004	0.1267	0.0004	0.1267
50	rs867186	20	33764554	EIF6, ITGB4BP, TRPC4AP	rs867186	1.26e-08	1.0	1.0	EDEM2, HS.443185	rs1415771	4.7e-06	0.0675	0.9734	0.0675	0.9734

## Sheet: S3b_SNPs from other studies
Supplementary Table S3b. Data on SNPs (located in the 51 studied loci) and the genes prioritized in the studies by Brænne et al., Lempiäinen et al., and van der Harst et al.
Brænne et al.		Brænne I, Civelek M, Vilne B, Di Narzo A, Johnson AD, Zhao Y, et al. Prediction of causal candidate genes in coronary artery disease loci. Arterioscler Thromb Vasc Biol. 2015;35: 2207–2217. doi:10.1161/ATVBAHA.115.306108
Lempiäinen et al.		Lempiäinen H, Brænne I, Michoel T, Tragante V, Vilne B, Webb TR, et al. Network analysis of coronary artery disease risk genes elucidates disease mechanisms and druggable targets. Sci Rep. Nature Publishing Group; 2018;8: 3434. doi:10.1038/s41598-018-20721-6
van der Harst et al.		van der Harst P, Verweij N. Identification of 64 novel genetic loci provides an expanded view on the genetic architecture of coronary artery disease. Circ Res. 2018;122: 433–443. doi:10.1161/CIRCRESAHA.117.312086
# Loci for the analysis in our study were defined as regions within ±250 kb around these lead SNPs (see Supplementary Table S1c)
*Position on the chromosome according to GRCh37.p13
**SNPs prioritized in two or more studies are shown in bold
§ D' and r2 were calculated for European populations using LDlink online tool (https://analysistools.nci.nih.gov/LDlink/)
	Lead# SNP (present study)			SNPs and genes prioritized in other studies						Distance and linkage§
Locus № (corresponds to Supplementary Table S1c)	rs number	Chromosome	Position*	Study	Prioritized genes	Prioritized SNP**	Chromosome	Position*	The same as lead SNP in our study?	Distance (lead SNP-prioritized SNP)	r2 (lead SNP-prioritized SNP)	D' (lead SNP-prioritized SNP)
1	rs17114036	1	56962821	Lempiäinen et al.	PLPP3 (PAP2B)	rs17114036	1	56962821	YES	0	1.0	1.0
1	rs17114036	1	56962821	Lempiäinen et al.	PLPP3 (PAP2B)	rs9970807	1	56965664	NO	2843	0.9536	0.9904
1	rs17114036	1	56962821	Lempiäinen et al.	PLPP3 (PAP2B)	rs61772626	1	57015668	NO	52847	0.0223	1.0
2	rs602633	1	109821511	Brænne et al.	CELSR2, SORT1, PSRC1	rs602633	1	109821511	YES	0	1.0	1.0
2	rs602633	1	109821511	van der Harst et al.	SORT1, CELSR2, PSRC1, SARS, ATXN7L2	rs602633	1	109821511	YES	0	1.0	1.0
2	rs602633	1	109821511	Lempiäinen et al.	CELSR2	rs599839	1	109822166	NO	655	0.9152	1.0
2	rs602633	1	109821511	Brænne et al.	MYBPHL	rs12127701	1	109838264	NO	16753	0.0834	0.5432
3	rs4129267	1	154426264	Brænne et al.	IL6R, UBAP2L, ATP8B2, CHTOP	rs4845625	1	154422067	NO	4197	0.4623	1.0
3	rs4129267	1	154426264	Lempiäinen et al.	IL6R	rs4845625	1	154422067	NO	4197	0.4623	1.0
3	rs4129267	1	154426264	Lempiäinen et al.	IL6R	rs6689306	1	154395946	NO	30318	0.4078	0.9563
4	rs10919065	1	169093557	Brænne et al.	ATP1B1, NME7, CCDC181	rs12125501	1	169273808	NO	180251	0.332	0.9782
5	rs6700559	1	200646073	Brænne et al.	KIF14, CAMSAP2, DDX59	rs6700559	1	200646073	YES	0	1.0	1.0
5	rs6700559	1	200646073	van der Harst et al.	CAMSAP, DDX59	rs6700559	1	200646073	YES	0	1.0	1.0
6	rs2820315	1	201872264	Brænne et al.	IPO9, LMOD, SHISA4	rs2820315	1	201872264	YES	0	1.0	1.0
6	rs2820315	1	201872264	Lempiäinen et al.	IPO9	rs2820315	1	201872264	YES	0	1.0	1.0
7	rs16986953	2	19942473	NA	NA	NA	NA	NA	NA	NA	NA	NA
8	rs515135	2	21286057	Lempiäinen et al.	APOB	rs515135	2	21286057	YES	0	1.0	1.0
8	rs515135	2	21286057	Lempiäinen et al.	APOB	chr2:21378433:D	2	21378433	NO	92376	NA	NA
9	rs6544713	2	44073881	Lempiäinen et al.	ABCG8	rs6544713	2	44073881	YES	0	1.0	1.0
9	rs6544713	2	44073881	Lempiäinen et al.	ABCG8	chr2:44074126:D	2	44074126	NO	245	NA	NA
10	rs1561198	2	85809989	Brænne et al.	GGCX, VAMP5, VAMP8	rs1561198	2	85809989	YES	0	1.0	1.0
10	rs1561198	2	85809989	Lempiäinen et al.	VAMP8	rs1561198	2	85809989	YES	0	1.0	1.0
10	rs1561198	2	85809989	Lempiäinen et al.	VAMP8	rs7568458	2	85788175	NO	21814	0.9143	0.96
11	rs2252641	2	145801461	Lempiäinen et al.	TEX41	rs2252641	2	145801461	YES	0	1.0	1.0
12	rs2351524	2	203880992	Brænne et al.	NBEAL1, WDR12, CARF, ALS2CR8, ICA1L	rs2351524	2	203880992	YES	0	1.0	1.0
12	rs2351524	2	203880992	Lempiäinen et al.	ICA1L	rs6725887	2	203745885	NO	135107	0.9825	0.9912
12	rs2351524	2	203880992	Lempiäinen et al.	ICA1L	chr2:203828796:I	2	203828796	NO	52196	NA	NA
13	rs2306374	3	138119952	Brænne et al.	MRAS, CEP70	rs2306374	3	138119952	YES	0	1.0	1.0
13	rs2306374	3	138119952	Lempiäinen et al.	MRAS	rs9818870	3	138122122	NO	2170	0.984	1.0
13	rs2306374	3	138119952	Lempiäinen et al.	MRAS	chr3:138099161:I	3	138099161	NO	20791	NA	NA
14	rs1429141	4	148288067	Lempiäinen et al.	EDNRA (ETA)	rs1878406	4	148393664	NO	105597	NA	NA	rs1878406 is not a biallelic variant
14	rs1429141	4	148288067	Lempiäinen et al.	EDNRA (ETA)	rs4593108	4	148281001	NO	7066	0.9851	1.0
14	rs1429141	4	148288067	Lempiäinen et al.	EDNRA (ETA)	rs6842241	4	148400819	NO	112752	0.0036	0.0628
15	rs7692387	4	156635309	Lempiäinen et al.	GUCY1A3	rs7692387	4	156635309	YES	0	1.0	1.0
15	rs7692387	4	156635309	Lempiäinen et al.	GUCY1A3	rs1001037	4	156513518	NO	121791	0.0064	0.3699
15	rs7692387	4	156635309	Lempiäinen et al.	GUCY1A3	rs72685791	4	156620217	NO	15092	0.8328	0.9874
16	rs273909	5	131667353	Lempiäinen et al.	SLC22A5	rs273909	5	131667353	YES	0	1.0	1.0
17	rs246600	5	142516897	van der Harst et al.	HMHB1	rs246600	5	142516897	YES	0	1.0	1.0
18	rs7751826	6	12900977	Lempiäinen et al.	PHACTR1	rs12526453	6	12927544	NO	26567	0.8134	0.9812
18	rs7751826	6	12900977	Lempiäinen et al.	PHACTR1	rs9369640	6	12901441	NO	464	0.9958	1.0
18	rs7751826	6	12900977	Lempiäinen et al.	PHACTR1	rs9349379	6	12903957	NO	2980	0.4074	1.0
18	rs7751826	6	12900977	van der Harst et al.	EDN1, TBC1D7, PHACTR1, GFOD1	rs9349379	6	12903957	NO	2980	0.4074	1.0
19	rs10947789	6	39174922	Lempiäinen et al.	KCNK5	rs10947789	6	39174922	YES	0	1.0	1.0
19	rs10947789	6	39174922	Lempiäinen et al.	KCNK5	rs56336142	6	39134099	NO	40823	0.3581	0.6646
20	rs2327429	6	134209837	Lempiäinen et al.	TCF21	rs12190287	6	134214525	NO	4688	0.6517	0.9784
20	rs2327429	6	134209837	Lempiäinen et al.	TCF21	rs12202017	6	134173151	NO	36686	0.8276	0.9272
20	rs2327429	6	134209837	Lempiäinen et al.	TCF21	rs2327433	6	134214227	NO	4390	0.047	1.0
21	rs3103349	6	160740721	Brænne et al.	SLC22A3, AL591069.5	rs2048327	6	160863532	NO	122811	0.2081	0.8191
21	rs3103349	6	160740721	Lempiäinen et al.	LPA	rs3798220	6	160961137	NO	220416	0.0017	1.0
21	rs3103349	6	160740721	Lempiäinen et al.	LPA	chr6:160776695:I	6	160776695	NO	35974	NA	NA
21	rs3103349	6	160740721	Lempiäinen et al.	LPAL2	rs2048327	6	160863532	NO	122811	0.2081	0.8191
21	rs3103349	6	160740721	Lempiäinen et al.	IGF2R	rs6932293	6	160535878	NO	204843	0.0019	1.0
21	rs3103349	6	160740721	Lempiäinen et al.	SLC22A2	rs624249	6	160679400	NO	61321	0.0536	0.7014
21	rs3103349	6	160740721	Lempiäinen et al.	SLC22A3	rs9457927	6	160910282	NO	169561	0.0017	1.0
22	rs10455872	6	161010118	Brænne et al.	PLG, LPAL2	rs4252120	6	161143608	NO	133490	0.0135	0.635
22	rs10455872	6	161010118	Brænne et al.	SLC22A3, AL591069.5	rs2048327	6	160863532	NO	146586	0.1015	0.8332
22	rs10455872	6	161010118	Lempiäinen et al.	LPA	rs3798220	6	160961137	NO	48981	0.0008	1.0
22	rs10455872	6	161010118	Lempiäinen et al.	LPA	rs55730499	6	161005610	NO	4508	0.9716	1.0
22	rs10455872	6	161010118	Lempiäinen et al.	LPA	chr6:160776695:I	6	160776695	NO	233423	NA	NA
22	rs10455872	6	161010118	Lempiäinen et al.	LPA	rs1998043	6	161097871	NO	87753	0.0157	1.0
22	rs10455872	6	161010118	Lempiäinen et al.	LPA	rs12201989	6	161075021	NO	64903	NA	NA	rs12201989 is not in 1000G reference panel
22	rs10455872	6	161010118	Lempiäinen et al.	LPA	rs6935921	6	161108536	NO	98418	0.0291	1.0
22	rs10455872	6	161010118	Lempiäinen et al.	LPA	rs56393506	6	161089307	NO	79189	0.3571	1.0
22	rs10455872	6	161010118	Lempiäinen et al.	PLG	rs4252120	6	161143608	NO	133490	0.0135	0.635
22	rs10455872	6	161010118	Lempiäinen et al.	PLG	rs112215831	6	161182037	NO	171919	0.0106	1.0
22	rs10455872	6	161010118	Lempiäinen et al.	PLG	rs75176946	6	161178140	NO	168022	NA	NA
22	rs10455872	6	161010118	Lempiäinen et al.	PLG	rs186696265	6	161111700	NO	101582	0.001	1.0
22	rs10455872	6	161010118	Lempiäinen et al.	LPAL2	rs2048327	6	160863532	NO	146586	0.1015	0.8332
22	rs10455872	6	161010118	Lempiäinen et al.	SLC22A3	rs9457927	6	160910282	NO	99836	0.0008	1.0
23	rs11556924	7	129663496	Brænne et al.	ZC3HC1	rs11556924	7	129663496	YES	0	1.0	1.0
23	rs11556924	7	129663496	Lempiäinen et al.	ZC3HC1	rs11556924	7	129663496	YES	0	1.0	1.0
23	rs11556924	7	129663496	van der Harst et al.	ZC3HC1, NRF1, KLF14	rs11556924	7	129663496	YES	0	1.0	1.0
24	rs10237377	7	139757136	Brænne et al.	TBXAS1	rs10237377	7	139757136	YES	0	1.0	1.0
24	rs10237377	7	139757136	Lempiäinen et al.	PARP12, TBXAS1	rs3735352	7	139724555	NO	32581	0.75646 (estimated based on 1000 Genomes phase 3 version 5 data for European ancestry individuals using PLINK 1.9 software and MAF ≥ 0.03 filtration)	NA	rs3735352 is not a biallelic variant
25	rs11204085	8	19940796	Brænne et al.	LPL	rs264	8	19813180	NO	127616	0.0044	0.1492
25	rs11204085	8	19940796	Lempiäinen et al.	LPL	rs264	8	19813180	NO	127616	0.0044	0.1492
25	rs11204085	8	19940796	Lempiäinen et al.	LPL	rs17411031	8	19852310	NO	88486	0.0217	0.2191
26	rs2954032	8	126493392	NA	NA	NA	NA	NA	NA	NA	NA	NA
27	rs3218020	9	21997872	Brænne et al.	CDKN2B	rs1333049	9	22125503	NO	127631	0.3443	0.7214
27	rs3218020	9	21997872	Brænne et al.	CDKN2B, CDKN2A	rs3217992	9	22003223	NO	5351	0.8739	0.9955
27	rs3218020	9	21997872	Lempiäinen et al.	CDKN2B	rs3217992	9	22003223	NO	5351	0.8739	0.9955
27	rs3218020	9	21997872	Lempiäinen et al.	CDKN2B-AS1	rs1333049	9	22125503	NO	127631	0.3443	0.7214
27	rs3218020	9	21997872	Lempiäinen et al.	CDKN2B-AS1	rs1333046	9	22124123	NO	126251	0.3826	0.7899
27	rs3218020	9	21997872	Lempiäinen et al.	CDKN2B-AS1	rs1970112	9	22085598	NO	87726	0.4405	0.8258
27	rs3218020	9	21997872	Lempiäinen et al.	CDKN2B-AS1	rs7855162	9	22074793	NO	76921	0.0002	0.2315
27	rs3218020	9	21997872	Lempiäinen et al.	CDKN2B-AS1	rs62555370	9	22102437	NO	104565	0.0803	0.9398
27	rs3218020	9	21997872	van der Harst et al.	CDKN2B, MTAP	rs4977574	9	22098574	NO	100702	0.4065	0.8158
28	rs579459	9	136154168	Lempiäinen et al.	DDX31, SURF1, SURF6	rs579459	9	136154168	YES	0	1.0	1.0
28	rs579459	9	136154168	Lempiäinen et al.	DDX31, SURF1, SURF6	rs2519093	9	136141870	NO	12298	0.8231	0.9932
29	rs2505083	10	30335122	Brænne et al.	JCAD (KIAA1462)	rs2505083	10	30335122	YES	0	1.0	1.0
29	rs2505083	10	30335122	Lempiäinen et al.	JCAD (KIAA1462)	rs2505083	10	30335122	YES	0	1.0	1.0
29	rs2505083	10	30335122	Lempiäinen et al.	JCAD (KIAA1462)	rs2487928	10	30323892	NO	11230	0.8977	0.963
29	rs2505083	10	30335122	Lempiäinen et al.	JCAD (KIAA1462)	rs7917431	10	30287398	NO	47724	0.1695	0.5793
30	rs10793513	10	44494546	NA	NA	NA	NA	NA	NA	NA	NA	NA
31	rs523297	10	44756557	NA	NA	NA	NA	NA	NA	NA	NA	NA
32	rs2246833	10	91005854	Brænne et al.	LIPA	rs2246833	10	91005854	YES	0	1.0	1.0
32	rs2246833	10	91005854	Lempiäinen et al.	LIPA	rs11203042	10	90989109	NO	16745	0.327	0.7032
32	rs2246833	10	91005854	Lempiäinen et al.	LIPA	rs1412444	10	91002927	NO	2927	0.9531	0.9826
33	rs11191447	10	104652323	Brænne et al.	NT5C2, CNNM2	rs11191447	10	104652323	YES	0	1.0	1.0
33	rs11191447	10	104652323	Lempiäinen et al.	CYP17A1	rs11191416	10	104604916	NO	47407	0.9411	0.9878
34	rs12801636	11	65391317	Brænne et al.	RELA, SIPA1, OVOL1, PCNXL3	rs12801636	11	65391317	YES	0	1.0	1.0
34	rs12801636	11	65391317	Lempiäinen et al.	RELA	rs12801636	11	65391317	YES	0	1.0	1.0
34	rs12801636	11	65391317	van der Harst et al.	EHBP1L1	rs3741380	11	65349063	NO	42254	0.9709	1.0
35	rs974819	11	103660567	van der Harst et al.	PDGFD	rs974819	11	103660567	YES	0	1.0	1.0
36	rs3184504	12	111884608	Brænne et al.	SH2B3, ATXN2, FLJ21127	rs3184504	12	111884608	YES	0	1.0	1.0
36	rs3184504	12	111884608	Lempiäinen et al.	SH2B3	rs3184504	12	111884608	YES	0	1.0	1.0
36	rs3184504	12	111884608	Lempiäinen et al.	SH2B3	rs4766578	12	111904371	NO	19763	0.9495	1.0
37	rs441	12	112228849	Brænne et al.	ALDH2, SH2B3, TMEM116, BRAP, MAPKAPK5, HECTD4, C12ORF30	rs3809274	12	112044333	NO	184516	0.9233	0.9853
38	rs2258287	12	121454313	Brænne et al.	HNF1A	rs2244608	12	121416988	NO	37325	0.6799	0.8412
38	rs2258287	12	121454313	Lempiäinen et al.	C12ORF43	rs2244608	12	121416988	NO	37325	0.6799	0.8412
39	rs11057830	12	125307053	Brænne et al.	SCARB1	rs11057841	12	125316743	NO	9690	0.93	0.9783
39	rs11057830	12	125307053	Lempiäinen et al.	SCARB1	rs11057830	12	125307053	YES	0	1.0	1.0
39	rs11057830	12	125307053	Lempiäinen et al.	SCARB1	rs10846744	12	125312425	NO	5372	0.9372	0.9855
39	rs11057830	12	125307053	Lempiäinen et al.	SCARB1	chr12:125209562:I	12	125209562	NO	97491	NA	NA
39	rs11057830	12	125307053	Lempiäinen et al.	DHX37	rs7973725	12	125441159	NO	134106	0.0022	0.0788
40	rs9319428	13	28973621	Lempiäinen et al.	FLT1	rs9319428	13	28973621	YES	0	1.0	1.0
40	rs9319428	13	28973621	Lempiäinen et al.	FLT1	rs1924981	13	29022645	NO	49024	0.7063	0.9116
41	rs9515203	13	111049623	Brænne et al.	IRS2	rs9515201	13	111040798	NO	8825	0.104	0.8533
41	rs9515203	13	111049623	Lempiäinen et al.	ANKRD10, COL4A2	rs9515203	13	111049623	YES	0	1.0	1.0
41	rs9515203	13	111049623	Lempiäinen et al.	COL4A1, COL4A2	rs4773144	13	110960712	NO	88911	0.0005	0.0376
41	rs9515203	13	111049623	Lempiäinen et al.	COL4A1	rs11617955	13	110818102	NO	231521	0.0025	0.2405
41	rs9515203	13	111049623	Lempiäinen et al.	COL4A1	rs4773141	13	110954353	NO	95270	0.0001	0.0105
41	rs9515203	13	111049623	Lempiäinen et al.	COL4A2	rs11838776	13	111040681	NO	8942	0.0909	0.842
41	rs9515203	13	111049623	Lempiäinen et al.	COL4A2	rs56003851	13	111114176	NO	64553	0.0092	0.3173
41	rs9515203	13	111049623	Lempiäinen et al.	COL4A2	rs34905765	13	111100780	NO	51157	0.0006	0.1352
42	rs2895811	14	100133942	Brænne et al.	YY1	rs2895811	14	100133942	YES	0	1.0	1.0
42	rs2895811	14	100133942	Brænne et al.	EML1	rs2146238	14	100172729	NO	38787	0.0972	0.8602
42	rs2895811	14	100133942	Lempiäinen et al.	HHIPL1	rs2895811	14	100133942	YES	0	1.0	1.0
42	rs2895811	14	100133942	Lempiäinen et al.	HHIPL1	rs10139550	14	100145710	NO	11768	0.7401	0.8761
43	rs7178051	15	79118296	Brænne et al.	ADAMTS7	rs1994016	15	79080234	NO	38062	0.4565	0.6898
43	rs7178051	15	79118296	Brænne et al.	ADAMTS7	rs4380028	15	79111093	NO	7203	1.0	1.0
43	rs7178051	15	79118296	Brænne et al.	ADAMTS7	rs3825807	15	79089111	NO	29185	0.5345	0.7906
43	rs7178051	15	79118296	Brænne et al.	ADAMTS7, WDR61	rs11072794	15	79006582	NO	111714	0.0673	0.5572
43	rs7178051	15	79118296	Lempiäinen et al.	ADAMTS7	rs3825807	15	79089111	NO	29185	0.5345	0.7906
43	rs7178051	15	79118296	Lempiäinen et al.	ADAMTS7	rs4468572	15	79124475	NO	6179	0.8692	1.0
43	rs7178051	15	79118296	Lempiäinen et al.	CTSH	rs4887109	15	79074294	NO	44002	0.5214	0.7434
43	rs7178051	15	79118296	van der Harst et al.	ADAMTS7, RASGRF	rs7173743	15	79141784	NO	23488	0.5693	0.8807
44	rs17514846	15	91416550	Brænne et al.	FURIN, FES, MAN2A2	rs17514846	15	91416550	YES	0	1.0	1.0
44	rs17514846	15	91416550	Lempiäinen et al.	FURIN, FES	rs17514846	15	91416550	YES	0	1.0	1.0
44	rs17514846	15	91416550	Lempiäinen et al.	FURIN, FES	rs2521501	15	91437388	NO	20838	0.4337	0.8901
45	rs1050362	16	72130815	NA	NA	NA	NA	NA	NA	NA	NA	NA
46	rs170041	17	2170216	Lempiäinen et al.	SRR	rs216172	17	2126504	NO	43712	0.1588	0.8939
46	rs170041	17	2170216	Lempiäinen et al.	SRR	rs9914266	17	2133250	NO	36966	0.1721	0.9167
47	rs12936587	17	17543722	Lempiäinen et al.	SREBF1, PEMT	rs12936587	17	17543722	YES	0	1.0	1.0
48	rs2070783	17	62406971	Brænne et al.	PECAM1, POLG2	rs2070783	17	62406971	YES	0	1.0	1.0
49	rs12052058	19	11159525	Brænne et al.	KANK2, ANKRD25	rs892115	19	11263650	NO	104125	0.0636	0.6606
49	rs12052058	19	11159525	Brænne et al.	SMARCA4	rs1122608	19	11163601	NO	4076	0.9636	0.9947
49	rs12052058	19	11159525	Lempiäinen et al.	LDLR, CARM1, SMARCA4	rs1122608	19	11163601	NO	4076	0.9636	0.9947
49	rs12052058	19	11159525	Lempiäinen et al.	LDLR	rs6511721	19	11206575	NO	47050	0.1094	0.5775
49	rs12052058	19	11159525	Lempiäinen et al.	CARM1, SMARCA4	rs881227	19	11154452	NO	5073	0.4752	0.7098
49	rs12052058	19	11159525	Lempiäinen et al.	CARM1, SMARCA4, C19ORF38	rs12979495	19	10964632	NO	194893	0.3455	0.614
50	rs867186	20	33764554	Brænne et al.	PROCR, MYH7B, EIF6, TRPC4AP, RBL1, ROMO1, ITGB4BP, FLJ25841, MT1P3	rs867186	20	33764554	YES	0	1.0	1.0
50	rs867186	20	33764554	van der Harst et al.	PROCR, TRPC4AP, GGT7, EDEM2, NCOA6, HMGB3P1	rs867186	20	33764554	YES	0	1.0	1.0
51	rs9982601	21	35599128	Lempiäinen et al.	SON	rs7280276	21	35659776	NO	60648	0.2263	0.7485
51	rs9982601	21	35599128	van der Harst et al.	MRPS6, SLC5A3	rs28451064	21	35593827	NO	5301	0.7805	0.9159

## Sheet: S3c_LD_SNPs from other studies
Supplementary Table S3c. Linkage disequilibrium between SNPs prioritized in the studies by Brænne et al., Lempiäinen et al., and van der Harst et al.
Brænne et al.	Brænne I, Civelek M, Vilne B, Di Narzo A, Johnson AD, Zhao Y, et al. Prediction of causal candidate genes in coronary artery disease loci. Arterioscler Thromb Vasc Biol. 2015;35: 2207–2217. doi:10.1161/ATVBAHA.115.306108
Lempiäinen et al.	Lempiäinen H, Brænne I, Michoel T, Tragante V, Vilne B, Webb TR, et al. Network analysis of coronary artery disease risk genes elucidates disease mechanisms and druggable targets. Sci Rep. Nature Publishing Group; 2018;8: 3434. doi:10.1038/s41598-018-20721-6
van der Harst et al.	van der Harst P, Verweij N. Identification of 64 novel genetic loci provides an expanded view on the genetic architecture of coronary artery disease. Circ Res. 2018;122: 433–443. doi:10.1161/CIRCRESAHA.117.312086
# Loci for the analysis in our study were defined as regions within ±250 kb around these lead SNPs (see Supplementary Table S1c)
*SNPs prioritized in two or more studies are shown in bold
§ D' and r2 were calculated for European populations using LDlink online tool (https://analysistools.nci.nih.gov/LDlink/)
		SNP1			SNP2			Linkage§
Locus № (corresponds to Supplementary Table S1c)	Lead# SNP (present study)	Study	Prioritized genes	Prioritized SNP*	Study	Prioritized genes	Prioritized SNP*	r2 (SNP1-SNP2)	D' (SNP1-SNP2)
1	rs17114036	Lempiäinen et al.	PLPP3 (PAP2B)	rs17114036	Lempiäinen et al.	PLPP3 (PAP2B)	rs9970807	0.9536	0.9904
1	rs17114036	Lempiäinen et al.	PLPP3 (PAP2B)	rs17114036	Lempiäinen et al.	PLPP3 (PAP2B)	rs61772626	0.0223	1.0
1	rs17114036	Lempiäinen et al.	PLPP3 (PAP2B)	rs9970807	Lempiäinen et al.	PLPP3 (PAP2B)	rs61772626	0.0191	0.9396
2	rs602633	Brænne et al.	MYBPHL	rs12127701	Brænne et al.; van der Harst et al.	CELSR2, SORT1, PSRC1; SORT1, CELSR2, PSRC1, SARS, ATXN7L2	rs602633	0.0834	0.5432
2	rs602633	Brænne et al.	MYBPHL	rs12127701	Lempiäinen et al.	CELSR2	rs599839	0.0739	0.5345
2	rs602633	Lempiäinen et al.	CELSR2	rs599839	Brænne et al.; van der Harst et al.	CELSR2, SORT1, PSRC1; SORT1, CELSR2, PSRC1, SARS, ATXN7L2	rs602633	0.9152	1.0
3	rs4129267	Brænne et al.; Lempiäinen et al.	IL6R, UBAP2L, ATP8B2, CHTOP; IL6R	rs4845625	Lempiäinen et al.	IL6R	rs6689306	0.9023	0.9672
8	rs515135	Lempiäinen et al.	APOB	rs515135	Lempiäinen et al.	APOB	chr2:21378433:D	NA	NA
9	rs6544713	Lempiäinen et al.	ABCG8	rs6544713	Lempiäinen et al.	ABCG8	chr2:44074126:D	NA	NA
10	rs1561198	Brænne et al.; Lempiäinen et al.	GGCX, VAMP5, VAMP8; VAMP8	rs1561198	Lempiäinen et al.	VAMP8	rs7568458	0.9143	0.96
12	rs2351524	Brænne et al.	NBEAL1, WDR12, CARF, ALS2CR8, ICA1L	rs2351524	Lempiäinen et al.	ICA1L	rs6725887	0.9825	0.9912
12	rs2351524	Brænne et al.	NBEAL1, WDR12, CARF, ALS2CR8, ICA1L	rs2351524	Lempiäinen et al.	ICA1L	chr2:203828796:I	NA	NA
12	rs2351524	Lempiäinen et al.	ICA1L	rs6725887	Lempiäinen et al.	ICA1L	chr2:203828796:I	NA	NA
13	rs2306374	Brænne et al.	MRAS, CEP70	rs2306374	Lempiäinen et al.	MRAS	rs9818870	0.984	1.0
13	rs2306374	Brænne et al.	MRAS, CEP70	rs2306374	Lempiäinen et al.	MRAS	chr3:138099161:I	NA	NA
13	rs2306374	Lempiäinen et al.	MRAS	rs9818870	Lempiäinen et al.	MRAS	chr3:138099161:I	NA	NA
14	rs1429141	Lempiäinen et al.	EDNRA (ETA)	rs1878406	Lempiäinen et al.	EDNRA (ETA)	rs4593108	NA	NA
14	rs1429141	Lempiäinen et al.	EDNRA (ETA)	rs1878406	Lempiäinen et al.	EDNRA (ETA)	rs6842241	NA	NA
14	rs1429141	Lempiäinen et al.	EDNRA (ETA)	rs4593108	Lempiäinen et al.	EDNRA (ETA)	rs6842241	0.0039	0.065
15	rs7692387	Lempiäinen et al.	GUCY1A3	rs7692387	Lempiäinen et al.	GUCY1A3	rs1001037	0.0064	0.3699
15	rs7692387	Lempiäinen et al.	GUCY1A3	rs7692387	Lempiäinen et al.	GUCY1A3	rs72685791	0.8328	0.9874
15	rs7692387	Lempiäinen et al.	GUCY1A3	rs1001037	Lempiäinen et al.	GUCY1A3	rs72685791	0.0042	0.2758
18	rs7751826	Lempiäinen et al.; van der Harst et al.	PHACTR1; EDN1, TBC1D7, PHACTR1, GFOD1	rs9349379	Lempiäinen et al.	PHACTR1	rs12526453	0.3343	0.9854
18	rs7751826	Lempiäinen et al.; van der Harst et al.	PHACTR1; EDN1, TBC1D7, PHACTR1, GFOD1	rs9349379	Lempiäinen et al.	PHACTR1	rs9369640	0.4038	0.9935
18	rs7751826	Lempiäinen et al.	PHACTR1	rs12526453	Lempiäinen et al.	PHACTR1	rs9369640	0.8099	0.9811
19	rs10947789	Lempiäinen et al.	KCNK5	rs10947789	Lempiäinen et al.	KCNK5	rs56336142	0.3581	0.6646
20	rs2327429	Lempiäinen et al.	TCF21	rs12190287	Lempiäinen et al.	TCF21	rs12202017	0.5312	0.9004
20	rs2327429	Lempiäinen et al.	TCF21	rs12190287	Lempiäinen et al.	TCF21	rs2327433	0.0691	1.0
20	rs2327429	Lempiäinen et al.	TCF21	rs12202017	Lempiäinen et al.	TCF21	rs2327433	0.0422	0.9656
21	rs3103349	Brænne et al.; Lempiäinen et al.	SLC22A3, AL591069.5; LPAL2	rs2048327	Lempiäinen et al.	LPA	rs3798220	0.0132	0.8457
21	rs3103349	Brænne et al.; Lempiäinen et al.	SLC22A3, AL591069.5; LPAL2	rs2048327	Lempiäinen et al.	IGF2R	rs6932293	0.0039	0.4389
21	rs3103349	Brænne et al.; Lempiäinen et al.	SLC22A3, AL591069.5; LPAL2	rs2048327	Lempiäinen et al.	SLC22A2	rs624249	0.1344	0.6187
21	rs3103349	Brænne et al.; Lempiäinen et al.	SLC22A3, AL591069.5; LPAL2	rs2048327	Lempiäinen et al.	SLC22A3	rs9457927	0.0132	0.8457
21	rs3103349	Lempiäinen et al.	LPA	rs3798220	Lempiäinen et al.	IGF2R	rs6932293	0.4408	0.6967
21	rs3103349	Lempiäinen et al.	LPA	rs3798220	Lempiäinen et al.	SLC22A2	rs624249	0.0065	1.0
21	rs3103349	Lempiäinen et al.	LPA	rs3798220	Lempiäinen et al.	SLC22A3	rs9457927	1.0	1.0
21	rs3103349	Lempiäinen et al.	IGF2R	rs6932293	Lempiäinen et al.	SLC22A2	rs624249	0.0071	1.0
21	rs3103349	Lempiäinen et al.	IGF2R	rs6932293	Lempiäinen et al.	SLC22A3	rs9457927	0.4408	0.6967
21	rs3103349	Lempiäinen et al.	SLC22A2	rs624249	Lempiäinen et al.	SLC22A3	rs9457927	0.0065	1.0
21	rs3103349	Lempiäinen et al.	LPA	chr6:160776695:I	Brænne et al.; Lempiäinen et al.	SLC22A3, AL591069.5; LPAL2	rs2048327	NA	NA
21	rs3103349	Lempiäinen et al.	LPA	chr6:160776695:I	Lempiäinen et al.	LPA	rs3798220	NA	NA
21	rs3103349	Lempiäinen et al.	LPA	chr6:160776695:I	Lempiäinen et al.	IGF2R	rs6932293	NA	NA
21	rs3103349	Lempiäinen et al.	LPA	chr6:160776695:I	Lempiäinen et al.	SLC22A2	rs624249	NA	NA
21	rs3103349	Lempiäinen et al.	LPA	chr6:160776695:I	Lempiäinen et al.	SLC22A3	rs9457927	NA	NA
22	rs10455872	Brænne et al.; Lempiäinen et al.	PLG, LPAL2; PLG	rs4252120	Brænne et al.; Lempiäinen et al.	SLC22A3, AL591069.5; LPAL2	rs2048327	0.0626	0.5232
22	rs10455872	Brænne et al.; Lempiäinen et al.	PLG, LPAL2; PLG	rs4252120	Lempiäinen et al.	LPA	rs3798220	0.0042	1.0
22	rs10455872	Brænne et al.; Lempiäinen et al.	PLG, LPAL2; PLG	rs4252120	Lempiäinen et al.	LPA	rs55730499	0.0124	0.6002
22	rs10455872	Brænne et al.; Lempiäinen et al.	PLG, LPAL2; PLG	rs4252120	Lempiäinen et al.	LPA	rs1998043	0.0583	0.8373
22	rs10455872	Brænne et al.; Lempiäinen et al.	PLG, LPAL2; PLG	rs4252120	Lempiäinen et al.	LPA	rs6935921	0.0533	0.5874
22	rs10455872	Brænne et al.; Lempiäinen et al.	PLG, LPAL2; PLG	rs4252120	Lempiäinen et al.	LPA	rs56393506	0.0187	0.4466
22	rs10455872	Brænne et al.; Lempiäinen et al.	PLG, LPAL2; PLG	rs4252120	Lempiäinen et al.	PLG	rs112215831	0.0559	1.0
22	rs10455872	Brænne et al.; Lempiäinen et al.	PLG, LPAL2; PLG	rs4252120	Lempiäinen et al.	PLG	rs186696265	0.003	0.7403
22	rs10455872	Brænne et al.; Lempiäinen et al.	PLG, LPAL2; PLG	rs4252120	Lempiäinen et al.	SLC22A3	rs9457927	0.0042	1.0
22	rs10455872	Brænne et al.; Lempiäinen et al.	SLC22A3, AL591069.5; LPAL2	rs2048327	Lempiäinen et al.	LPA	rs3798220	0.0132	0.8457
22	rs10455872	Brænne et al.; Lempiäinen et al.	SLC22A3, AL591069.5; LPAL2	rs2048327	Lempiäinen et al.	LPA	rs55730499	0.0956	0.797
22	rs10455872	Brænne et al.; Lempiäinen et al.	SLC22A3, AL591069.5; LPAL2	rs2048327	Lempiäinen et al.	LPA	rs1998043	0.0291	0.5207
22	rs10455872	Brænne et al.; Lempiäinen et al.	SLC22A3, AL591069.5; LPAL2	rs2048327	Lempiäinen et al.	LPA	rs6935921	0.0821	0.3485
22	rs10455872	Brænne et al.; Lempiäinen et al.	SLC22A3, AL591069.5; LPAL2	rs2048327	Lempiäinen et al.	LPA	rs56393506	0.0112	0.1653
22	rs10455872	Brænne et al.; Lempiäinen et al.	SLC22A3, AL591069.5; LPAL2	rs2048327	Lempiäinen et al.	PLG	rs112215831	0.0144	0.4461
22	rs10455872	Brænne et al.; Lempiäinen et al.	SLC22A3, AL591069.5; LPAL2	rs2048327	Lempiäinen et al.	PLG	rs186696265	0.0067	0.5252
22	rs10455872	Brænne et al.; Lempiäinen et al.	SLC22A3, AL591069.5; LPAL2	rs2048327	Lempiäinen et al.	SLC22A3	rs9457927	0.0132	0.8457
22	rs10455872	Lempiäinen et al.	LPA	rs3798220	Lempiäinen et al.	LPA	rs55730499	0.0008	1.0
22	rs10455872	Lempiäinen et al.	LPA	rs3798220	Lempiäinen et al.	LPA	rs1998043	0.0394	0.8802
22	rs10455872	Lempiäinen et al.	LPA	rs3798220	Lempiäinen et al.	LPA	rs6935921	0.0037	1.0
22	rs10455872	Lempiäinen et al.	LPA	rs3798220	Lempiäinen et al.	LPA	rs56393506	0.0022	1.0
22	rs10455872	Lempiäinen et al.	LPA	rs3798220	Lempiäinen et al.	PLG	rs112215831	0.0013	1.0
22	rs10455872	Lempiäinen et al.	LPA	rs3798220	Lempiäinen et al.	PLG	rs186696265	0.6194	0.8987
22	rs10455872	Lempiäinen et al.	LPA	rs3798220	Lempiäinen et al.	SLC22A3	rs9457927	1.0	1.0
22	rs10455872	Lempiäinen et al.	LPA	rs55730499	Lempiäinen et al.	LPA	rs1998043	0.0137	0.9203
22	rs10455872	Lempiäinen et al.	LPA	rs55730499	Lempiäinen et al.	LPA	rs6935921	0.03	1.0
22	rs10455872	Lempiäinen et al.	LPA	rs55730499	Lempiäinen et al.	LPA	rs56393506	0.3443	0.9678
22	rs10455872	Lempiäinen et al.	LPA	rs55730499	Lempiäinen et al.	PLG	rs112215831	0.0086	0.8878
22	rs10455872	Lempiäinen et al.	LPA	rs55730499	Lempiäinen et al.	PLG	rs186696265	0.0011	1.0
22	rs10455872	Lempiäinen et al.	LPA	rs55730499	Lempiäinen et al.	SLC22A3	rs9457927	0.0008	1.0
22	rs10455872	Lempiäinen et al.	LPA	rs1998043	Lempiäinen et al.	LPA	rs6935921	0.0693	0.9776
22	rs10455872	Lempiäinen et al.	LPA	rs1998043	Lempiäinen et al.	LPA	rs56393506	0.0439	1.0
22	rs10455872	Lempiäinen et al.	LPA	rs1998043	Lempiäinen et al.	PLG	rs112215831	0.0924	0.3707
22	rs10455872	Lempiäinen et al.	LPA	rs1998043	Lempiäinen et al.	PLG	rs186696265	0.0441	0.8158
22	rs10455872	Lempiäinen et al.	LPA	rs1998043	Lempiäinen et al.	SLC22A3	rs9457927	0.0394	0.8802
22	rs10455872	Lempiäinen et al.	LPA	rs6935921	Lempiäinen et al.	LPA	rs56393506	0.0249	0.5521
22	rs10455872	Lempiäinen et al.	LPA	rs6935921	Lempiäinen et al.	PLG	rs112215831	0.0042	0.1081
22	rs10455872	Lempiäinen et al.	LPA	rs6935921	Lempiäinen et al.	PLG	rs186696265	0.0048	1.0
22	rs10455872	Lempiäinen et al.	LPA	rs6935921	Lempiäinen et al.	SLC22A3	rs9457927	0.0037	1.0
22	rs10455872	Lempiäinen et al.	LPA	rs56393506	Lempiäinen et al.	PLG	rs112215831	0.0013	0.208
22	rs10455872	Lempiäinen et al.	LPA	rs56393506	Lempiäinen et al.	PLG	rs186696265	0.0029	1.0
22	rs10455872	Lempiäinen et al.	LPA	rs56393506	Lempiäinen et al.	SLC22A3	rs9457927	0.0022	1.0
22	rs10455872	Lempiäinen et al.	PLG	rs112215831	Lempiäinen et al.	PLG	rs186696265	0.0017	1.0
22	rs10455872	Lempiäinen et al.	PLG	rs112215831	Lempiäinen et al.	SLC22A3	rs9457927	0.0013	1.0
22	rs10455872	Lempiäinen et al.	PLG	rs186696265	Lempiäinen et al.	SLC22A3	rs9457927	0.6194	0.8987
22	rs10455872	Lempiäinen et al.	LPA	chr6:160776695:I	Lempiäinen et al.	SLC22A3	rs9457927	NA	NA
22	rs10455872	Lempiäinen et al.	LPA	chr6:160776695:I	Lempiäinen et al.	PLG	rs186696265	NA	NA
22	rs10455872	Lempiäinen et al.	LPA	chr6:160776695:I	Lempiäinen et al.	PLG	rs112215831	NA	NA
22	rs10455872	Lempiäinen et al.	LPA	chr6:160776695:I	Lempiäinen et al.	LPA	rs56393506	NA	NA
22	rs10455872	Lempiäinen et al.	LPA	chr6:160776695:I	Lempiäinen et al.	LPA	rs1998043	NA	NA
22	rs10455872	Lempiäinen et al.	LPA	chr6:160776695:I	Lempiäinen et al.	LPA	rs55730499	NA	NA
22	rs10455872	Lempiäinen et al.	LPA	chr6:160776695:I	Lempiäinen et al.	LPA	rs3798220	NA	NA
22	rs10455872	Lempiäinen et al.	LPA	chr6:160776695:I	Brænne et al.; Lempiäinen et al.	SLC22A3, AL591069.5; LPAL2	rs2048327	NA	NA
22	rs10455872	Lempiäinen et al.	LPA	chr6:160776695:I	Brænne et al.; Lempiäinen et al.	SLC22A3, AL591069.5; LPAL2	rs4252120	NA	NA
22	rs10455872	Lempiäinen et al.	LPA	chr6:160776695:I	Lempiäinen et al.	LPA	rs12201989	NA	NA
22	rs10455872	Lempiäinen et al.	LPA	chr6:160776695:I	Lempiäinen et al.	LPA	rs75176946	NA	NA
22	rs10455872	Lempiäinen et al.	LPA	chr6:160776695:I	Lempiäinen et al.	LPA	rs6935921	NA	NA
22	rs10455872	Lempiäinen et al.	LPA	rs75176946	Lempiäinen et al.	SLC22A3	rs9457927	NA	NA
22	rs10455872	Lempiäinen et al.	LPA	rs75176946	Lempiäinen et al.	PLG	rs186696265	NA	NA
22	rs10455872	Lempiäinen et al.	LPA	rs75176946	Lempiäinen et al.	PLG	rs112215831	NA	NA
22	rs10455872	Lempiäinen et al.	LPA	rs75176946	Lempiäinen et al.	LPA	rs56393506	NA	NA
22	rs10455872	Lempiäinen et al.	LPA	rs75176946	Lempiäinen et al.	LPA	rs1998043	NA	NA
22	rs10455872	Lempiäinen et al.	LPA	rs75176946	Lempiäinen et al.	LPA	rs55730499	NA	NA
22	rs10455872	Lempiäinen et al.	LPA	rs75176946	Lempiäinen et al.	LPA	rs3798220	NA	NA
22	rs10455872	Lempiäinen et al.	LPA	rs75176946	Brænne et al.; Lempiäinen et al.	SLC22A3, AL591069.5; LPAL2	rs2048327	NA	NA
22	rs10455872	Lempiäinen et al.	LPA	rs75176946	Brænne et al.; Lempiäinen et al.	SLC22A3, AL591069.5; LPAL2	rs4252120	NA	NA
22	rs10455872	Lempiäinen et al.	LPA	rs75176946	Lempiäinen et al.	LPA	rs12201989	NA	NA
22	rs10455872	Lempiäinen et al.	LPA	rs75176946	Lempiäinen et al.	LPA	rs6935921	NA	NA
22	rs10455872	Lempiäinen et al.	LPA	rs12201989	Lempiäinen et al.	SLC22A3	rs9457927	NA	NA
22	rs10455872	Lempiäinen et al.	LPA	rs12201989	Lempiäinen et al.	PLG	rs186696265	NA	NA
22	rs10455872	Lempiäinen et al.	LPA	rs12201989	Lempiäinen et al.	PLG	rs112215831	NA	NA
22	rs10455872	Lempiäinen et al.	LPA	rs12201989	Lempiäinen et al.	LPA	rs56393506	NA	NA
22	rs10455872	Lempiäinen et al.	LPA	rs12201989	Lempiäinen et al.	LPA	rs1998043	NA	NA
22	rs10455872	Lempiäinen et al.	LPA	rs12201989	Lempiäinen et al.	LPA	rs55730499	NA	NA
22	rs10455872	Lempiäinen et al.	LPA	rs12201989	Lempiäinen et al.	LPA	rs3798220	NA	NA
22	rs10455872	Lempiäinen et al.	LPA	rs12201989	Brænne et al.; Lempiäinen et al.	SLC22A3, AL591069.5; LPAL2	rs2048327	NA	NA
22	rs10455872	Lempiäinen et al.	LPA	rs12201989	Brænne et al.; Lempiäinen et al.	SLC22A3, AL591069.5; LPAL2	rs4252120	NA	NA
22	rs10455872	Lempiäinen et al.	LPA	rs12201989	Lempiäinen et al.	LPA	rs6935921	NA	NA
24	rs10237377	Brænne et al.	TBXAS1	rs10237377	Lempiäinen et al.	PARP12, TBXAS1	rs3735352	0.75646 (estimated based on 1000 Genomes phase 3 version 5 data for European ancestry individuals using PLINK 1.9 software and MAF ≥ 0.03 filtration)	NA
25	rs11204085	Brænne et al.; Lempiäinen et al.	LPL; LPL	rs264	Lempiäinen et al.	LPL	rs17411031	0.2533	0.7578
27	rs3218020	Brænne et al.; Lempiäinen et al.	CDKN2B; CDKN2B-AS1	rs1333049	Brænne et al.; Lempiäinen et al.	CDKN2B, CDKN2A; CDKN2B	rs3217992	0.3675	0.6999
27	rs3218020	Brænne et al.; Lempiäinen et al.	CDKN2B; CDKN2B-AS1	rs1333049	Lempiäinen et al.	CDKN2B-AS1	rs1333046	0.9119	0.9917
27	rs3218020	Brænne et al.; Lempiäinen et al.	CDKN2B; CDKN2B-AS1	rs1333049	Lempiäinen et al.	CDKN2B-AS1	rs1970112	0.8036	0.9072
27	rs3218020	Brænne et al.; Lempiäinen et al.	CDKN2B; CDKN2B-AS1	rs1333049	Lempiäinen et al.	CDKN2B-AS1	rs7855162	0.003	0.6974
27	rs3218020	Brænne et al.; Lempiäinen et al.	CDKN2B; CDKN2B-AS1	rs1333049	Lempiäinen et al.	CDKN2B-AS1	rs62555370	0.1289	0.9684
27	rs3218020	Brænne et al.; Lempiäinen et al.	CDKN2B; CDKN2B-AS1	rs1333049	van der Harst et al.	CDKN2B, MTAP	rs4977574	0.8781	0.9751
27	rs3218020	Brænne et al.; Lempiäinen et al.	CDKN2B, CDKN2A; CDKN2B	rs3217992	Lempiäinen et al.	CDKN2B-AS1	rs1333046	0.4139	0.7714
27	rs3218020	Brænne et al.; Lempiäinen et al.	CDKN2B, CDKN2A; CDKN2B	rs3217992	Lempiäinen et al.	CDKN2B-AS1	rs1970112	0.4809	0.8103
27	rs3218020	Brænne et al.; Lempiäinen et al.	CDKN2B, CDKN2A; CDKN2B	rs3217992	Lempiäinen et al.	CDKN2B-AS1	rs7855162	0.0004	0.2885
27	rs3218020	Brænne et al.; Lempiäinen et al.	CDKN2B, CDKN2A; CDKN2B	rs3217992	Lempiäinen et al.	CDKN2B-AS1	rs62555370	0.0715	0.8328
27	rs3218020	Brænne et al.; Lempiäinen et al.	CDKN2B, CDKN2A; CDKN2B	rs3217992	van der Harst et al.	CDKN2B, MTAP	rs4977574	0.4436	0.8002
27	rs3218020	Lempiäinen et al.	CDKN2B-AS1	rs1333046	Lempiäinen et al.	CDKN2B-AS1	rs1970112	0.8662	0.9551
27	rs3218020	Lempiäinen et al.	CDKN2B-AS1	rs1333046	Lempiäinen et al.	CDKN2B-AS1	rs7855162	0.0034	0.7091
27	rs3218020	Lempiäinen et al.	CDKN2B-AS1	rs1333046	Lempiäinen et al.	CDKN2B-AS1	rs62555370	0.1438	0.9848
27	rs3218020	Lempiäinen et al.	CDKN2B-AS1	rs1333046	van der Harst et al.	CDKN2B, MTAP	rs4977574	0.949	0.9761
27	rs3218020	Lempiäinen et al.	CDKN2B-AS1	rs1970112	Lempiäinen et al.	CDKN2B-AS1	rs7855162	0.0064	1.0
27	rs3218020	Lempiäinen et al.	CDKN2B-AS1	rs1970112	Lempiäinen et al.	CDKN2B-AS1	rs62555370	0.1408	1.0
27	rs3218020	Lempiäinen et al.	CDKN2B-AS1	rs1970112	van der Harst et al.	CDKN2B, MTAP	rs4977574	0.87	0.9591
27	rs3218020	Lempiäinen et al.	CDKN2B-AS1	rs7855162	Lempiäinen et al.	CDKN2B-AS1	rs62555370	0.0011	1.0
27	rs3218020	Lempiäinen et al.	CDKN2B-AS1	rs7855162	van der Harst et al.	CDKN2B, MTAP	rs4977574	0.0034	0.7097
27	rs3218020	Lempiäinen et al.	CDKN2B-AS1	rs62555370	van der Harst et al.	CDKN2B, MTAP	rs4977574	0.1489	1.0
28	rs579459	Lempiäinen et al.	DDX31, SURF1, SURF6	rs579459	Lempiäinen et al.	DDX31, SURF1, SURF6	rs2519093	0.8231	0.9932
29	rs2505083	Brænne et al.; Lempiäinen et al.	JCAD (KIAA1462); JCAD (KIAA1462)	rs2505083	Lempiäinen et al.	JCAD (KIAA1462)	rs2487928	0.8977	0.963
29	rs2505083	Brænne et al.; Lempiäinen et al.	JCAD (KIAA1462); JCAD (KIAA1462)	rs2505083	Lempiäinen et al.	JCAD (KIAA1462)	rs7917431	0.1695	0.5793
29	rs2505083	Lempiäinen et al.	JCAD (KIAA1462)	rs2487928	Lempiäinen et al.	JCAD (KIAA1462)	rs7917431	0.6096	0.1939
32	rs2246833	Brænne et al.	LIPA	rs2246833	Lempiäinen et al.	LIPA	rs11203042	0.327	0.7032
32	rs2246833	Brænne et al.	LIPA	rs2246833	Lempiäinen et al.	LIPA	rs1412444	0.9531	0.9826
32	rs2246833	Lempiäinen et al.	LIPA	rs1412444	Lempiäinen et al.	LIPA	rs11203042	0.3194	0.6904
33	rs11191447	Brænne et al.	NT5C2, CNNM2	rs11191447	Lempiäinen et al.	CYP17A1	rs11191416	0.9411	0.9878
34	rs12801636	Brænne et al.; Lempiäinen et al.	RELA, SIPA1, OVOL1, PCNXL3; RELA	rs12801636	van der Harst et al.	EHBP1L1	rs3741380	0.0842	0.5538
36	rs3184504	Brænne et al.; Lempiäinen et al.	SH2B3, ATXN2, FLJ21127; SH2B3	rs3184504	Lempiäinen et al.	SH2B3	rs4766578	0.9495	1.0
39	rs11057830	Brænne et al.	SCARB1	rs11057841	Lempiäinen et al.	SCARB1	rs11057830	0.93	0.9783
39	rs11057830	Brænne et al.	SCARB1	rs11057841	Lempiäinen et al.	SCARB1	rs10846744	0.9512	0.9787
39	rs11057830	Brænne et al.	SCARB1	rs11057841	Lempiäinen et al.	DHX37	rs7973725	0.0019	0.0743
39	rs11057830	Lempiäinen et al.	SCARB1	rs11057830	Lempiäinen et al.	SCARB1	rs10846744	0.9372	0.9855
39	rs11057830	Lempiäinen et al.	SCARB1	rs11057830	Lempiäinen et al.	DHX37	rs7973725	0.0022	0.0788
39	rs11057830	Lempiäinen et al.	SCARB1	rs10846744	Lempiäinen et al.	DHX37	rs7973725	0.0018	0.0732
39	rs11057830	Lempiäinen et al.	SCARB1	chr12:125209562:I	Brænne et al.	SCARB1	rs11057841	NA	NA
39	rs11057830	Lempiäinen et al.	SCARB1	chr12:125209562:I	Lempiäinen et al.	SCARB1	rs10846744	NA	NA
39	rs11057830	Lempiäinen et al.	SCARB1	chr12:125209562:I	Lempiäinen et al.	SCARB1	rs11057830	NA	NA
39	rs11057830	Lempiäinen et al.	SCARB1	chr12:125209562:I	Lempiäinen et al.	DHX37	rs7973725	NA	NA
40	rs9319428	Lempiäinen et al.	FLT1	rs9319428	Lempiäinen et al.	FLT1	rs1924981	0.7063	0.9116
41	rs9515203	Brænne et al.	IRS2	rs9515201	Lempiäinen et al.	ANKRD10, COL4A2	rs9515203	0.104	0.8533
41	rs9515203	Brænne et al.	IRS2	rs9515201	Lempiäinen et al.	COL4A1, COL4A2	rs4773144	0.0028	0.07
41	rs9515203	Brænne et al.	IRS2	rs9515201	Lempiäinen et al.	COL4A1	rs11617955	0.0023	0.088
41	rs9515203	Brænne et al.	IRS2	rs9515201	Lempiäinen et al.	COL4A1	rs4773141	0.0009	0.0342
41	rs9515203	Brænne et al.	IRS2	rs9515201	Lempiäinen et al.	COL4A2	rs11838776	0.8982	1.0
41	rs9515203	Brænne et al.	IRS2	rs9515201	Lempiäinen et al.	COL4A2	rs56003851	0.0615	0.31
41	rs9515203	Brænne et al.	IRS2	rs9515201	Lempiäinen et al.	COL4A2	rs34905765	0.0001	0.0209
41	rs9515203	Lempiäinen et al.	ANKRD10, COL4A2	rs9515203	Lempiäinen et al.	COL4A1, COL4A2	rs4773144	0.0005	0.0376
41	rs9515203	Lempiäinen et al.	ANKRD10, COL4A2	rs9515203	Lempiäinen et al.	COL4A1	rs11617955	0.0025	0.2405
41	rs9515203	Lempiäinen et al.	ANKRD10, COL4A2	rs9515203	Lempiäinen et al.	COL4A1	rs4773141	0.0001	0.0105
41	rs9515203	Lempiäinen et al.	ANKRD10, COL4A2	rs9515203	Lempiäinen et al.	COL4A2	rs11838776	0.0909	0.842
41	rs9515203	Lempiäinen et al.	ANKRD10, COL4A2	rs9515203	Lempiäinen et al.	COL4A2	rs56003851	0.0092	0.3173
41	rs9515203	Lempiäinen et al.	ANKRD10, COL4A2	rs9515203	Lempiäinen et al.	COL4A2	rs34905765	0.0006	0.1352
41	rs9515203	Lempiäinen et al.	COL4A1, COL4A2	rs4773144	Lempiäinen et al.	COL4A1	rs11617955	0.0021	0.1099
41	rs9515203	Lempiäinen et al.	COL4A1, COL4A2	rs4773144	Lempiäinen et al.	COL4A1	rs4773141	0.6293	0.9102
41	rs9515203	Lempiäinen et al.	COL4A1, COL4A2	rs4773144	Lempiäinen et al.	COL4A2	rs11838776	0.0011	0.0468
41	rs9515203	Lempiäinen et al.	COL4A1, COL4A2	rs4773144	Lempiäinen et al.	COL4A2	rs56003851	0.0006	0.0407
41	rs9515203	Lempiäinen et al.	COL4A1, COL4A2	rs4773144	Lempiäinen et al.	COL4A2	rs34905765	0.0005	0.0742
41	rs9515203	Lempiäinen et al.	COL4A1	rs11617955	Lempiäinen et al.	COL4A1	rs4773141	0.0018	0.0884
41	rs9515203	Lempiäinen et al.	COL4A1	rs11617955	Lempiäinen et al.	COL4A2	rs11838776	0.0005	0.0375
41	rs9515203	Lempiäinen et al.	COL4A1	rs11617955	Lempiäinen et al.	COL4A2	rs56003851	0.0007	0.1258
41	rs9515203	Lempiäinen et al.	COL4A1	rs11617955	Lempiäinen et al.	COL4A2	rs34905765	0.0001	0.0092
41	rs9515203	Lempiäinen et al.	COL4A1	rs4773141	Lempiäinen et al.	COL4A2	rs11838776	0.0001	0.0138
41	rs9515203	Lempiäinen et al.	COL4A1	rs4773141	Lempiäinen et al.	COL4A2	rs56003851	0.0001	0.0117
41	rs9515203	Lempiäinen et al.	COL4A1	rs4773141	Lempiäinen et al.	COL4A2	rs34905765	0.0	0.0183
41	rs9515203	Lempiäinen et al.	COL4A2	rs11838776	Lempiäinen et al.	COL4A2	rs56003851	0.0649	0.3018
41	rs9515203	Lempiäinen et al.	COL4A2	rs11838776	Lempiäinen et al.	COL4A2	rs34905765	0.0004	0.0384
41	rs9515203	Lempiäinen et al.	COL4A2	rs56003851	Lempiäinen et al.	COL4A2	rs34905765	0.0074	0.4744
42	rs2895811	Brænne et al.	EML1	rs2146238	Brænne et al.; Lempiäinen et al.	YY1, HHIPL1	rs2895811	0.0972	0.8602
42	rs2895811	Brænne et al.	EML1	rs2146238	Lempiäinen et al.	HHIPL1	rs10139550	0.1051	0.8783
42	rs2895811	Brænne et al.; Lempiäinen et al.	YY1, HHIPL1	rs2895811	Lempiäinen et al.	HHIPL1	rs10139550	0.7401	0.8761
43	rs7178051	Brænne et al.	ADAMTS7	rs1994016	Brænne et al.	ADAMTS7	rs4380028	0.4565	0.6898
43	rs7178051	Brænne et al.	ADAMTS7	rs1994016	Brænne et al.; Lempiäinen et al.	ADAMTS7; ADAMTS7	rs3825807	0.8685	0.987
43	rs7178051	Brænne et al.	ADAMTS7	rs1994016	Brænne et al.	ADAMTS7, WDR61	rs11072794	0.1424	0.7939
43	rs7178051	Brænne et al.	ADAMTS7	rs1994016	Lempiäinen et al.	ADAMTS7	rs4468572	0.5094	0.7498
43	rs7178051	Brænne et al.	ADAMTS7	rs1994016	Lempiäinen et al.	CTSH	rs4887109	0.8114	0.9082
43	rs7178051	Brænne et al.	ADAMTS7	rs1994016	van der Harst et al.	ADAMTS7, RASGRF	rs7173743	0.3724	0.6977
43	rs7178051	Brænne et al.	ADAMTS7	rs4380028	Brænne et al.; Lempiäinen et al.	ADAMTS7; ADAMTS7	rs3825807	0.5345	0.7906
43	rs7178051	Brænne et al.	ADAMTS7	rs4380028	Brænne et al.	ADAMTS7, WDR61	rs11072794	0.0673	0.5572
43	rs7178051	Brænne et al.	ADAMTS7	rs4380028	Lempiäinen et al.	ADAMTS7	rs4468572	0.8692	1.0
43	rs7178051	Brænne et al.	ADAMTS7	rs4380028	Lempiäinen et al.	CTSH	rs4887109	0.5214	0.7434
43	rs7178051	Brænne et al.	ADAMTS7	rs4380028	van der Harst et al.	ADAMTS7, RASGRF	rs7173743	0.5693	0.8807
43	rs7178051	Brænne et al.; Lempiäinen et al.	ADAMTS7; ADAMTS7	rs3825807	Brænne et al.	ADAMTS7, WDR61	rs11072794	0.1541	0.7798
43	rs7178051	Brænne et al.; Lempiäinen et al.	ADAMTS7; ADAMTS7	rs3825807	Lempiäinen et al.	ADAMTS7	rs4468572	0.5778	0.7663
43	rs7178051	Brænne et al.; Lempiäinen et al.	ADAMTS7; ADAMTS7	rs3825807	Lempiäinen et al.	CTSH	rs4887109	0.8678	0.9785
43	rs7178051	Brænne et al.; Lempiäinen et al.	ADAMTS7; ADAMTS7	rs3825807	van der Harst et al.	ADAMTS7, RASGRF	rs7173743	0.4257	0.7043
43	rs7178051	Brænne et al.	ADAMTS7, WDR61	rs11072794	Lempiäinen et al.	ADAMTS7	rs4468572	0.067	0.5184
43	rs7178051	Brænne et al.	ADAMTS7, WDR61	rs11072794	Lempiäinen et al.	CTSH	rs4887109	0.1528	0.8154
43	rs7178051	Brænne et al.	ADAMTS7, WDR61	rs11072794	van der Harst et al.	ADAMTS7, RASGRF	rs7173743	0.0172	0.2413
43	rs7178051	Lempiäinen et al.	ADAMTS7	rs4468572	Lempiäinen et al.	CTSH	rs4887109	0.5574	0.7778
43	rs7178051	Lempiäinen et al.	ADAMTS7	rs4468572	van der Harst et al.	ADAMTS7, RASGRF	rs7173743	0.6626	0.8859
43	rs7178051	Lempiäinen et al.	CTSH	rs4887109	van der Harst et al.	ADAMTS7, RASGRF	rs7173743	0.6822	0.362
44	rs17514846	Brænne et al.; Lempiäinen et al.	FURIN, FES, MAN2A2; FURIN, FES	rs17514846	Lempiäinen et al.	FURIN, FES	rs2521501	0.4337	0.8901
46	rs170041	Lempiäinen et al.	SRR	rs216172	Lempiäinen et al.	SRR	rs9914266	0.9539	0.9913
49	rs12052058	Brænne et al.	KANK2, ANKRD25	rs892115	Brænne et al.; Lempiäinen et al.	SMARCA4; LDLR, CARM1, SMARCA4	rs1122608	0.0657	0.6804
49	rs12052058	Brænne et al.	KANK2, ANKRD25	rs892115	Lempiäinen et al.	LDLR	rs6511721	0.0238	0.0002
49	rs12052058	Brænne et al.	KANK2, ANKRD25	rs892115	Lempiäinen et al.	CARM1, SMARCA4	rs881227	0.022	0.3998
49	rs12052058	Brænne et al.	KANK2, ANKRD25	rs892115	Lempiäinen et al.	CARM1, SMARCA4, C19ORF38	rs12979495	0.0303	0.4368
49	rs12052058	Brænne et al.; Lempiäinen et al.	SMARCA4; LDLR, CARM1, SMARCA4	rs1122608	Lempiäinen et al.	LDLR	rs6511721	0.1095	0.5854
49	rs12052058	Brænne et al.; Lempiäinen et al.	SMARCA4; LDLR, CARM1, SMARCA4	rs1122608	Lempiäinen et al.	CARM1, SMARCA4	rs881227	0.4684	0.6954
49	rs12052058	Brænne et al.; Lempiäinen et al.	SMARCA4; LDLR, CARM1, SMARCA4	rs1122608	Lempiäinen et al.	CARM1, SMARCA4, C19ORF38	rs12979495	0.3401	0.6172
49	rs12052058	Lempiäinen et al.	LDLR	rs6511721	Lempiäinen et al.	CARM1, SMARCA4	rs881227	0.0774	0.5003
49	rs12052058	Lempiäinen et al.	LDLR	rs6511721	Lempiäinen et al.	CARM1, SMARCA4, C19ORF38	rs12979495	0.0536	0.3871
49	rs12052058	Lempiäinen et al.	CARM1, SMARCA4, C19ORF38	rs12979495	Lempiäinen et al.	CARM1, SMARCA4	rs881227	0.6989	0.8992
51	rs9982601	Lempiäinen et al.	SON	rs7280276	van der Harst et al.	MRPS6, SLC5A3	rs28451064	0.1614	0.6099

## Sheet: S3d_LD_topSMR_HEIDI_other SNPs
Supplementary Table S3d. Linkage disequilibrium between top SNPs in our SMR/HEIDI analysis and SNPs prioritized in the studies by Brænne et al., Lempiäinen et al., and van der Harst et al.
Brænne et al.	Brænne I, Civelek M, Vilne B, Di Narzo A, Johnson AD, Zhao Y, et al. Prediction of causal candidate genes in coronary artery disease loci. Arterioscler Thromb Vasc Biol. 2015;35: 2207–2217. doi:10.1161/ATVBAHA.115.306108
Lempiäinen et al.	Lempiäinen H, Brænne I, Michoel T, Tragante V, Vilne B, Webb TR, et al. Network analysis of coronary artery disease risk genes elucidates disease mechanisms and druggable targets. Sci Rep. Nature Publishing Group; 2018;8: 3434. doi:10.1038/s41598-018-20721-6
van der Harst et al.	van der Harst P, Verweij N. Identification of 64 novel genetic loci provides an expanded view on the genetic architecture of coronary artery disease. Circ Res. 2018;122: 433–443. doi:10.1161/CIRCRESAHA.117.312086
# Loci for the analysis in our study were defined as regions within ±250 kb around these lead SNPs (see Supplementary Table S1c)
¥ Top SNP = technical SNP in SMR/HEIDI analysis which is used to investigate relationships between gene expression and CAD. This SNP: 1) is located in the studied locus; 2) is present in both GWAS for CAD and GWAS for gene expression; 3) has MAF ≥ 0.03 in both datasets; 4) has z-value ≥ 10 in GWAS for CAD; 5) has the lowest P-value for the association with CAD among those SNPs that meet criteria …
§ D' and r2 were calculated for European populations using LDlink online tool (https://analysistools.nci.nih.gov/LDlink/)
*SNPs prioritized in two or more studies (including our study) are shown in bold
		Our study (SNP1)		Other studies (SNP2)				Linkage§
Locus № (corresponds to Supplementary Table S1c)	Lead# SNP (present study)	Genes found in SMR-HEIDI analysis	Top¥ SNP in SMR-HEIDI analysis	Study	Prioritized genes	Prioritized SNP*	The same as top SNP in SMR-HEIDI analysis in our study?	r2 (SNP1-SNP2)	D' (SNP1-SNP2)
2	rs602633	CELSR2, PSRC1, PSMA5	rs602633	Brænne et al.; van der Harst et al.	CELSR2, SORT1, PSRC1; SORT1, CELSR2, PSRC1, SARS, ATXN7L2	rs602633	YES	1.0	1.0
2	rs602633	CELSR2, PSRC1, PSMA5	rs602633	Lempiäinen et al.	CELSR2	rs599839	NO	0.9152	1.0
2	rs602633	CELSR2, PSRC1, PSMA5	rs602633	Brænne et al.	MYBPHL	rs12127701	NO	0.0834	0.5432
3	rs4129267	IL6R	rs4129267	Brænne et al.; Lempiäinen et al.	IL6R, UBAP2L, ATP8B2, CHTOP; IL6R	rs4845625	NO	0.4623	1.0
3	rs4129267	IL6R	rs4129267	Lempiäinen et al.	IL6R	rs6689306	NO	0.9563	0.4078
3	rs4129267	IL6R	rs4845625	Brænne et al.; Lempiäinen et al.	IL6R, UBAP2L, ATP8B2, CHTOP; IL6R	rs4845625	NO	1.0	1.0
3	rs4129267	IL6R	rs4845625	Lempiäinen et al.	IL6R	rs6689306	NO	0.9672	0.9023
4	rs10919065	ATP1B1, NME7	rs10919065	Brænne et al.	ATP1B1, NME7, CCDC181	rs12125501	NO	0.332	0.9782
4	rs10919065	NME7	rs10800418	Brænne et al.	ATP1B1, NME7, CCDC181	rs12125501	NO	0.8292	1.0
5	rs6700559	CAMSAP2, RP11-92G12.3, DDX59	rs6700559	Brænne et al.; van der Harst et al.	KIF14, CAMSAP2, DDX59; CAMSAP, DDX59	rs6700559	YES	1.0	1.0
6	rs2820315	IPO9, LMOD1	rs2820315	Brænne et al.; Lempiäinen et al.	IPO9, LMOD, SHISA4; IPO9	rs2820315	YES	1.0	1.0
10	rs1561198	VAMP5, VAMP8, GNLY, USP39, GGCX	rs1561198	Brænne et al.; Lempiäinen et al.	GGCX, VAMP5, VAMP8; VAMP8	rs1561198	YES	1.0	1.0
10	rs1561198	VAMP5, VAMP8, GNLY, USP39, GGCX	rs1561198	Lempiäinen et al.	VAMP8	rs7568458	NO	0.9143	0.96
12	rs2351524	ICA1L, CARF, NBEAL1, CARF, FAM117B	rs2351524	Brænne et al.	NBEAL1, WDR12, CARF, ALS2CR8, ICA1L	rs2351524	YES	1.0	1.0
12	rs2351524	ICA1L, CARF, NBEAL1, CARF, FAM117B	rs2351524	Lempiäinen et al.	ICA1L	rs6725887	NO	0.9825	0.9912
12	rs2351524	ICA1L, CARF, NBEAL1, CARF, FAM117B	rs2351524	Lempiäinen et al.	ICA1L	chr2:203828796:I	NO	NA	NA
13	rs2306374	NME9, ESYT3, MRAS	rs2306374	Brænne et al.	MRAS, CEP70	rs2306374	YES	1.0	1.0
13	rs2306374	NME9, ESYT3, MRAS	rs2306374	Lempiäinen et al.	MRAS	chr3:138099161:I	NO	NA	NA
13	rs2306374	NME9, ESYT3, MRAS	rs2306374	Lempiäinen et al.	MRAS	rs9818870	NO	0.984	1.0
15	rs7692387	GUCY1A3	rs7692387	Lempiäinen et al.	GUCY1A3	rs7692387	YES	1.0	1.0
15	rs7692387	GUCY1A3	rs7692387	Lempiäinen et al.	GUCY1A3	rs1001037	NO	0.0064	0.3699
15	rs7692387	GUCY1A3	rs7692387	Lempiäinen et al.	GUCY1A3	rs72685791	NO	0.8328	0.9874
18	rs7751826	PHACTR1, RP1-257A7.5, RP1-257A7.4	rs7751826	Lempiäinen et al.	PHACTR1	rs12526453	NO	0.8134	0.9812
18	rs7751826	PHACTR1, RP1-257A7.5, RP1-257A7.4	rs7751826	Lempiäinen et al.	PHACTR1	rs9369640	YES	0.9958	1.0
18	rs7751826	PHACTR1, RP1-257A7.5, RP1-257A7.4	rs7751826	Lempiäinen et al.; van der Harst et al.	PHACTR1; EDN1, TBC1D7, PHACTR1, GFOD1	rs9349379	NO	0.4074	0.9935
20	rs2327429	TCF21, RP3-323P13.2, RP1-283K11.3	rs2327429	Lempiäinen et al.	TCF21	rs12190287	NO	0.6517	0.9784
20	rs2327429	TCF21, RP3-323P13.2, RP1-283K11.3	rs2327429	Lempiäinen et al.	TCF21	rs12202017	NO	0.8276	0.9272
20	rs2327429	TCF21, RP3-323P13.2, RP1-283K11.3	rs2327429	Lempiäinen et al.	TCF21	rs2327433	NO	0.047	1.0
21	rs3103349	LPA	rs3103349	Brænne et al.; Lempiäinen et al.	SLC22A3, AL591069.5; LPAL2	rs2048327	NO	0.2081	0.8191
21	rs3103349	LPA	rs3103349	Lempiäinen et al.	LPA	rs3798220	NO	0.0017	1.0
21	rs3103349	LPA	rs3103349	Lempiäinen et al.	IGF2R	rs6932293	NO	0.0019	1.0
21	rs3103349	LPA	rs3103349	Lempiäinen et al.	SLC22A2	rs624249	NO	0.0536	0.7014
21	rs3103349	LPA	rs3103349	Lempiäinen et al.	LPA	chr6:160776695:I	NO	NA	NA
21	rs3103349	LPA	rs3103349	Lempiäinen et al.	SLC22A3	rs9457927	NO	0.0017	1.0
22	rs10455872	LPA	rs2048327	Brænne et al.; Lempiäinen et al.	PLG, LPAL2; PLG	rs4252120	NO	0.0626	0.5232
22	rs10455872	LPA	rs2048327	Brænne et al.; Lempiäinen et al.	SLC22A3, AL591069.5; LPAL2	rs2048327	YES	1.0	1.0
22	rs10455872	LPA	rs2048327	Lempiäinen et al.	LPA	rs3798220	NO	0.0132	0.8457
22	rs10455872	LPA	rs2048327	Lempiäinen et al.	LPA	rs55730499	NO	0.0956	0.797
22	rs10455872	LPA	rs2048327	Lempiäinen et al.	LPA	rs1998043	NO	0.0291	0.5207
22	rs10455872	LPA	rs2048327	Lempiäinen et al.	LPA	rs6935921	NO	0.0821	0.3485
22	rs10455872	LPA	rs2048327	Lempiäinen et al.	LPA	rs56393506	NO	0.0112	0.1653
22	rs10455872	LPA	rs2048327	Lempiäinen et al.	PLG	rs112215831	NO	0.0144	0.4461
22	rs10455872	LPA	rs2048327	Lempiäinen et al.	PLG	rs186696265	NO	0.0067	0.5252
22	rs10455872	LPA	rs2048327	Lempiäinen et al.	LPA	chr6:160776695:I	NO	NA	NA
22	rs10455872	LPA	rs2048327	Lempiäinen et al.	LPA	rs75176946	NO	NA	NA
22	rs10455872	LPA	rs2048327	Lempiäinen et al.	LPA	rs12201989	NO	NA	NA
23	rs11556924	KLHDC10	rs11556924	Brænne et al.; Lempiäinen et al.; van der Harst et al.	ZC3HC1; ZC3HC1; ZC3HC1, NRF1, KLF14	rs11556924	YES	1.0	1.0
25	rs11204085	LPL	rs1569209	Brænne et al.; Lempiäinen et al.	LPL; LPL	rs264	NO	0.2631	0.6191
25	rs11204085	LPL	rs1569209	Lempiäinen et al.	LPL	rs17411031	NO	0.295	0.9871
28	rs579459	SURF1, ABO	rs579459	Lempiäinen et al.	DDX31, SURF1, SURF6	rs579459	YES	1.0	1.0
28	rs579459	SURF1, ABO	rs579459	Lempiäinen et al.	DDX31, SURF1, SURF6	rs2519093	NO	0.8231	0.9932
29	rs2505083	JCAD (KIAA1462)	rs2505083	Brænne et al.; Lempiäinen et al.	JCAD (KIAA1462); JCAD (KIAA1462)	rs2505083	YES	1.0	1.0
29	rs2505083	JCAD (KIAA1462)	rs2505083	Lempiäinen et al.	JCAD (KIAA1462)	rs2487928	NO	0.8977	0.963
29	rs2505083	JCAD (KIAA1462)	rs2505083	Lempiäinen et al.	JCAD (KIAA1462)	rs7917431	NO	0.1695	0.5793
32	rs2246833	LIPA, IFIT1, IFIT5	rs2246833	Brænne et al.	LIPA	rs2246833	YES	1.0	1.0
32	rs2246833	LIPA, IFIT1, IFIT5	rs2246833	Lempiäinen et al.	LIPA	rs11203042	NO	0.327	0.7032
32	rs2246833	LIPA, IFIT1, IFIT5	rs2246833	Lempiäinen et al.	LIPA	rs1412444	NO	0.9531	0.9826
33	rs11191447	TMEM180, ARL3, NT5C2, MARCKSL1P1	rs11191447	Brænne et al.	NT5C2, CNNM2	rs11191447	YES	1.0	1.0
33	rs11191447	TMEM180, ARL3, NT5C2, MARCKSL1P1	rs11191447	Lempiäinen et al.	CYP17A1	rs11191416	NO	0.9411	0.9878
34	rs12801636	FIBP, CTSW	rs644740	Brænne et al.; Lempiäinen et al.	RELA, SIPA1, OVOL1, PCNXL3; RELA	rs12801636	NO	0.1978	0.7621
34	rs12801636	FIBP, CTSW	rs644740	van der Harst et al.	EHBP1L1	rs3741380	NO	0.0465	0.24
34	rs12801636	SIPA1, MAP3K11	rs12801636	Brænne et al.; Lempiäinen et al.	RELA, SIPA1, OVOL1, PCNXL3; RELA	rs12801636	YES	1.0	1.0
34	rs12801636	SIPA1, MAP3K11	rs12801636	van der Harst et al.	EHBP1L1	rs3741380	NO	0.0842	0.5538
35	rs974819	PDGFD, RP11-563P16.1	rs974819	van der Harst et al.	PDGFD	rs974819	YES	1.0	1.0
36	rs3184504	SH2B3	rs3184504	Brænne et al.; Lempiäinen et al.	SH2B3, ATXN2, FLJ21127; SH2B3	rs3184504	YES	1.0	1.0
36	rs3184504	SH2B3	rs3184504	Lempiäinen et al.	SH2B3	rs4766578	NO	0.9495	1.0
36	rs3184504	ALDH2, TMEM116, MAPKAPK5, RP3-462E2.3	rs3809274	Brænne et al.; Lempiäinen et al.	SH2B3, ATXN2, FLJ21127; SH2B3	rs3184504	NO	0.173	0.9874
36	rs3184504	ALDH2, TMEM116, MAPKAPK5, RP3-462E2.3	rs3809274	Lempiäinen et al.	SH2B3	rs4766578	NO	0.1823	0.9877
37	rs441	ERP29, TMEM116	rs4646777	Brænne et al.	ALDH2, SH2B3, TMEM116, BRAP, MAPKAPK5, HECTD4, C12ORF30	rs3809274	NO	0.9303	0.9926
37	rs441	SH2B3	rs653178	Brænne et al.	ALDH2, SH2B3, TMEM116, BRAP, MAPKAPK5, HECTD4, C12ORF30	rs3809274	NO	0.1744	0.9875
37	rs441	TMEM116, MAPKAPK5, ALDH2	rs441	Brænne et al.	ALDH2, SH2B3, TMEM116, BRAP, MAPKAPK5, HECTD4, C12ORF30	rs3809274	NO	0.9233	0.9853
38	rs2258287	OASL, C12ORF43	rs3213545	Brænne et al.; Lempiäinen et al.	HNF1A; C12ORF43	rs2244608	NO	0.5987	0.8377
38	rs2258287	COQ5	rs2258287	Brænne et al.; Lempiäinen et al.	HNF1A; C12ORF43	rs2244608	NO	0.6799	0.8412
43	rs7178051	CTSH	rs7173743	Brænne et al.	ADAMTS7	rs1994016	NO	0.3724	0.6977
43	rs7178051	CTSH	rs7173743	Brænne et al.	ADAMTS7	rs4380028	NO	0.5693	0.8807
43	rs7178051	CTSH	rs7173743	Brænne et al.; Lempiäinen et al.	ADAMTS7; ADAMTS7	rs3825807	NO	0.4257	0.7043
43	rs7178051	CTSH	rs7173743	Brænne et al.	ADAMTS7, WDR61	rs11072794	NO	0.0172	0.2413
43	rs7178051	CTSH	rs7173743	Lempiäinen et al.	ADAMTS7	rs4468572	NO	0.6626	0.8859
43	rs7178051	CTSH	rs7173743	Lempiäinen et al.	CTSH	rs4887109	NO	0.362	0.6822
43	rs7178051	CTSH	rs7173743	van der Harst et al.	ADAMTS7, RASGRF	rs7173743	YES	1.0	1.0
43	rs7178051	ADAMTS7, CTSH, RP11-160C18.2, MORF4L1	rs7178051	Brænne et al.	ADAMTS7	rs1994016	NO	0.4565	0.6898
43	rs7178051	ADAMTS7, CTSH, RP11-160C18.2, MORF4L1	rs7178051	Brænne et al.	ADAMTS7	rs4380028	NO	1.0	1.0
43	rs7178051	ADAMTS7, CTSH, RP11-160C18.2, MORF4L1	rs7178051	Brænne et al.; Lempiäinen et al.	ADAMTS7; ADAMTS7	rs3825807	NO	0.5345	0.7906
43	rs7178051	ADAMTS7, CTSH, RP11-160C18.2, MORF4L1	rs7178051	Brænne et al.	ADAMTS7, WDR61	rs11072794	NO	0.0673	0.5572
43	rs7178051	ADAMTS7, CTSH, RP11-160C18.2, MORF4L1	rs7178051	Lempiäinen et al.	ADAMTS7	rs4468572	NO	0.8692	1
43	rs7178051	ADAMTS7, CTSH, RP11-160C18.2, MORF4L1	rs7178051	Lempiäinen et al.	CTSH	rs4887109	NO	0.5214	0.7434
43	rs7178051	ADAMTS7, CTSH, RP11-160C18.2, MORF4L1	rs7178051	van der Harst et al.	ADAMTS7, RASGRF	rs7173743	NO	0.5683	0.8807
44	rs17514846	FURIN, FES, MAN2A2	rs17514846	Brænne et al.; Lempiäinen et al.	FURIN, FES, MAN2A2; FURIN, FES	rs17514846	YES	1.0	1.0
44	rs17514846	FURIN, FES, MAN2A2	rs17514846	Lempiäinen et al.	FURIN, FES	rs2521501	NO	0.4337	0.8901
47	rs12936587	SREBF1, PEMT	rs12936587	Lempiäinen et al.	SREBF1, PEMT	rs12936587	YES	1.0	1.0
48	rs2070783	PECAM1	rs2070783	Brænne et al.	PECAM1, POLG2	rs2070783	YES	1.0	1.0
49	rs12052058	CARM1, SMARCA4, C19ORF52	rs12052058	Brænne et al.	KANK2, ANKRD25	rs892115	NO	0.0636	0.6606
49	rs12052058	CARM1, SMARCA4, C19ORF52	rs12052058	Brænne et al.; Lempiäinen et al.	SMARCA4; LDLR, CARM1, SMARCA4	rs1122608	NO	0.9636	0.9947
49	rs12052058	CARM1, SMARCA4, C19ORF52	rs12052058	Lempiäinen et al.	LDLR	rs6511721	NO	0.1094	0.5775
49	rs12052058	CARM1, SMARCA4, C19ORF52	rs12052058	Lempiäinen et al.	CARM1, SMARCA4	rs881227	NO	0.4752	0.7098
49	rs12052058	CARM1, SMARCA4, C19ORF52	rs12052058	Lempiäinen et al.	CARM1, SMARCA4, C19ORF38	rs12979495	NO	0.3455	0.614
49	rs12052058	KANK2	rs17616661	Brænne et al.	KANK2, ANKRD25	rs892115	NO	0.0078	0.2072
49	rs12052058	KANK2	rs17616661	Brænne et al.; Lempiäinen et al.	SMARCA4; LDLR, CARM1, SMARCA4	rs1122608	NO	0.0003	0.1093
49	rs12052058	KANK2	rs17616661	Lempiäinen et al.	LDLR	rs6511721	NO	0.0003	0.0647
49	rs12052058	KANK2	rs17616661	Lempiäinen et al.	CARM1, SMARCA4	rs881227	NO	0.0	0.0305
49	rs12052058	KANK2	rs17616661	Lempiäinen et al.	CARM1, SMARCA4, C19ORF38	rs12979495	NO	0.0005	0.1299
50	rs867186	EIF6, ITGB4BP, TRPC4AP	rs867186	Brænne et al.; van der Harst et al.	PROCR, MYH7B, EIF6, TRPC4AP, RBL1, ROMO1, ITGB4BP, FLJ25841, MT1P3; PROCR, TRPC4AP, GGT7, EDEM2, NCOA6, HMGB3P1	rs867186	YES	1.0	1.0
50	rs867186	EDEM2, HS.443185	rs1415771	Brænne et al.; van der Harst et al.	PROCR, MYH7B, EIF6, TRPC4AP, RBL1, ROMO1, ITGB4BP, FLJ25841, MT1P3; PROCR, TRPC4AP, GGT7, EDEM2, NCOA6, HMGB3P1	rs867186	NO	0.0675	0.9734
51	rs9982601	MRPS6, KCNE2	rs9982601	Lempiäinen et al.	SON	rs7280276	NO	0.2263	0.7485
51	rs9982601	MRPS6, KCNE2	rs9982601	van der Harst et al.	MRPS6, SLC5A3	rs28451064	NO	0.7805	0.9159
