# Supplementary material for: Prioritization of causal genes for coronary artery disease based on cumulative evidence from experimental and in silico studies
Source: Sci Rep. 2020 Jun 26;10:10486. doi: 10.1038/s41598-020-67001-w (PMC7320185; doi:10.1038/s41598-020-67001-w)
Supplement: Supplementary file 7 — Supplementary Table S5. [file 41598_2020_67001_MOESM7_ESM.xlsx]

## Sheet: S5a_Theta_top
Supplementary Table S5a. Results of SMR & theta metric-based colocalization analysis. Associations that passed both SMR and theta metric-based analyses (FDRSMR < 0.05 and |theta| ≥ 0.7; number of SNPs in the theta metric-based analysis > 3).
Theta metric-based analysis: https://doi.org/10.1038/s41467-018-04365-8
Genes identified in SMR & Theta metric-based analysis but not in SMR/HEIDI analysis (Supplementary Table S2a) are shown in bold.
# In our study, loci for the analysis were defined as regions within ±250 kb around these lead SNPs (see Supplementary Table S1c)
§ Top SNP = technical SNP in SMR analysis which is used to investigate the relationship between gene expression and CAD. This SNP: 1) is located in the studied locus; 2) is present in both GWAS for CAD and GWAS for gene expression; 3) has MAF ≥ 0.03 in both datasets; 4) has P-value ≥ 0.05 in both GWASes; 5) has the lowest P-value for the association with CAD among those SNPs that meet criteria 1)…
*Position on the chromosome according to GRCh37.p13
**beta, SE, and P-value for the association between the top SNP and CAD (in European-ancestry meta-analysis by Howson et al. 2017; http://doi.org/10.1038/ng.3874)
***beta, SE, and P-value for the association between the top SNP and gene expression
	Lead# SNP associated with CAD			Top§ SNP in SMR analysis
				SNP info			Association with CAD			Association with gene expression
Locus № (corresponds to Supplementary Table S1c)	rs number	Chromosome	Position*	rs number	Chromosome	Position*	beta**_CAD	SE**_CAD	P**_CAD	beta***_eQTL	SE***_eQTL	P***_eQTL	Source	Tissue	Probe	Gene	Beta (SMR)	SE (SMR)	P (SMR)	FDR (SMR)	Theta metric	Number of SNPs in Theta test
2	rs602633	1	109821511	rs602633	1	109821511	0.1033	0.0096	8.6e-27	-1.00913	0.0898509	2.94944e-20	GTEx_v7	Liver	ENSG00000134222.12	PSRC1	-0.102365	0.0131747	7.85762e-15	1.24203e-11	-0.805272	25
2	rs602633	1	109821511	rs602633	1	109821511	0.1033	0.0096	8.6e-27	-0.259969	0.0518596	9.15086e-07	GTEx_v7	Whole blood	ENSG00000134222.12	PSRC1	-0.397355	0.0874455	5.51889e-06	0.000373865	-0.727359	14
2	rs602633	1	109821511	rs602633	1	109821511	0.1033	0.0096	8.6e-27	-0.976061	0.0788587	6.06452e-23	GTEx_v7	Liver	ENSG00000134243.7	SORT1	-0.105834	0.0130326	4.63586e-16	1.09916e-12	-0.725448	21
2	rs602633	1	109821511	rs602633	1	109821511	0.1033	0.0096	8.6e-27	-0.47595	0.0341184	1.1468e-36	GTEx_v7	Muscle_Skeletal	ENSG00000143126.7	CELSR2	-0.21704	0.0254736	1.59285e-17	7.55331e-14	-0.874483	67
2	rs602633	1	109821511	rs602633	1	109821511	0.1033	0.0096	8.6e-27	-0.793368	0.0854989	1.15958e-15	GTEx_v7	Liver	ENSG00000143126.7	CELSR2	-0.130204	0.0185286	2.10674e-12	1.99803e-09	-0.736963	17
2	rs602633	1	109821511	rs602633	1	109821511	0.1033	0.0096	8.6e-27	-0.175922	0.0475358	0.000330179	GTEx_v7	Liver	ENSG00000143106.8	PSMA5	-0.587192	0.167787	0.000465899	0.0116279	-0.717545	55
2	rs602633	1	109821511	rs602633	1	109821511	-0.1033	0.0096	8.6e-27	0.1028	0.018105	3.439e-08	CEDAR	CD14+ monocytes	1070762	PSRC1	-1.00486	0.200102	5.12027e-07	5.92203e-05	-0.889329	14
2	rs602633	1	109821511	rs602633	1	109821511	-0.1033	0.0096	8.6e-27	0.08477	0.0147068	2.276e-08	CEDAR	CD15+ granulocytes	1070762	PSRC1	-1.21859	0.239835	3.75551e-07	4.68648e-05	-0.790592	10
3	rs4129267	1	154426264	rs4129267	1	154426264	0.0504	0.0079	2.01e-10	0.106938	0.0205563	3.64123e-07	GTEx_v7	Whole blood	ENSG00000160712.8	IL6R	0.471301	0.116898	5.53691e-05	0.00232354	0.907996	5
3	rs4129267	1	154426264	rs4845625	1	154422067	0.0491	0.0077	2.37e-10	0.112041	0.0195687	1.03113e-08	Westra_eQTL	Whole blood	ILMN_1754753	IL6R	0.438232	0.102866	2.04237e-05	0.00103031	0.713787	4
5	rs6700559	1	200646073	rs6700559	1	200646073	0.0424	0.0076	2.5e-08	-0.295994	0.0608352	3.62848e-06	GTEx_v7	Liver	ENSG00000118197.9	DDX59	-0.143246	0.0390647	0.000245512	0.00718653	-0.996604	4
5	rs6700559	1	200646073	rs6700559	1	200646073	0.0424	0.0076	2.5e-08	0.108687	0.0223286	1.77492e-06	GTEx_v7	Artery_Tibial	ENSG00000118200.10	CAMSAP2	0.390111	0.106361	0.000244647	0.00718653	0.845649	4
5	rs6700559	1	200646073	rs6700559	1	200646073	0.0424	0.0076	2.5e-08	0.686293	0.0652776	3.97333e-21	GTEx_v7	Artery_Aorta	ENSG00000260088.1	RP11-92G12.3	0.0617812	0.0125366	8.304e-07	8.17128e-05	0.883281	4
5	rs6700559	1	200646073	rs6700559	1	200646073	0.0424	0.0076	2.5e-08	0.760363	0.0953804	1.26544e-12	GTEx_v7	Artery_Coronary	ENSG00000260088.1	RP11-92G12.3	0.0557628	0.0121997	4.8581e-06	0.000340713	0.785119	4
5	rs6700559	1	200646073	rs6700559	1	200646073	0.0424	0.0076	2.5e-08	0.365671	0.0867082	4.92533e-05	GTEx_v7	Liver	ENSG00000260088.1	RP11-92G12.3	0.115951	0.034466	0.00076761	0.0161778	0.929896	4
5	rs6700559	1	200646073	rs6700559	1	200646073	0.0424	0.0076	2.5e-08	0.733835	0.0505915	5.14804e-37	GTEx_v7	Artery_Tibial	ENSG00000260088.1	RP11-92G12.3	0.0577787	0.0110962	1.91837e-07	3.0323e-05	0.98073	4
5	rs6700559	1	200646073	rs6700559	1	200646073	-0.0424	0.0076	2.5e-08	0.407821	0.0186396	4.0908e-106	Westra_eQTL	Whole blood	ILMN_1748077	DDX59	-0.103967	0.0192319	6.44585e-08	1.38937e-05	-0.721343	6
5	rs6700559	1	200646073	rs6700559	1	200646073	-0.0424	0.0076	2.5e-08	0.07621	0.0164494	5.46e-06	CEDAR	CD4+ T lymphocytes	1300279	DDX59	-0.556357	0.156095	0.000364926	0.0097218	-0.837917	4
6	rs2820315	1	201872264	rs2820315	1	201872264	-0.0497	0.0085	4.14e-09	0.151133	0.0314283	2.11279e-06	GTEx_v7	Muscle_Skeletal	ENSG00000163431.11	LMOD1	-0.328849	0.0885416	0.000203953	0.00632122	-0.990096	4
9	rs6544713	2	44073881	rs6544713	2	44073881	-0.0598	0.0085	2.53e-12	0.202833	0.0555452	0.000293114	GTEx_v7	Muscle_Skeletal	ENSG00000138079.9	SLC3A1	-0.294824	0.0909645	0.00119075	0.0232077	-0.973554	6
10	rs1561198	2	85809989	rs1561198	2	85809989	-0.0451	0.0077	4.54e-09	-0.268038	0.0743064	0.000459316	GTEx_v7	Artery_Coronary	ENSG00000168906.8	MAT2A	0.16826	0.0547819	0.00213025	0.0366002	0.986065	4
12	rs2351524	2	203880992	rs2351524	2	203880992	-0.1035	0.0124	6.63e-17	0.699499	0.040371	6.07226e-48	GTEx_v7	Artery_Tibial	ENSG00000144426.14	NBEAL1	-0.147963	0.0196766	5.48872e-14	6.50688e-11	-0.989367	55
12	rs2351524	2	203880992	rs2351524	2	203880992	-0.1035	0.0124	6.63e-17	0.655845	0.0583476	2.32587e-23	GTEx_v7	Artery_Aorta	ENSG00000144426.14	NBEAL1	-0.157812	0.0235497	2.06678e-11	1.22509e-08	-0.985221	36
12	rs2351524	2	203880992	rs2351524	2	203880992	-0.1035	0.0124	6.63e-17	0.441617	0.0684866	2.76506e-09	GTEx_v7	Artery_Coronary	ENSG00000144426.14	NBEAL1	-0.234366	0.0459285	3.34587e-07	4.41834e-05	-0.989841	39
12	rs2351524	2	203880992	rs2351524	2	203880992	-0.1035	0.0124	6.63e-17	-0.187663	0.0438979	2.52352e-05	GTEx_v7	Artery_Tibial	ENSG00000163596.12	ICA1L	0.551521	0.144948	0.000141827	0.004839	0.8965	36
12	rs2351524	2	203880992	rs2351524	2	203880992	-0.1035	0.0124	6.63e-17	0.386829	0.0682811	4.67949e-08	GTEx_v7	Artery_Aorta	ENSG00000138439.10	FAM117B	-0.26756	0.0570795	2.76568e-06	0.000222286	-0.98608	24
12	rs2351524	2	203880992	rs2351524	2	203880992	-0.1035	0.0124	6.63e-17	0.297141	0.060062	1.25229e-06	GTEx_v7	Whole blood	ENSG00000138439.10	FAM117B	-0.348319	0.081845	2.08263e-05	0.00103956	-0.896381	12
12	rs2351524	2	203880992	rs2351524	2	203880992	-0.1035	0.0124	6.63e-17	0.172349	0.0436639	9.84279e-05	GTEx_v7	Whole blood	ENSG00000138380.13	CARF	-0.600526	0.168295	0.000359312	0.00962632	-0.947635	13
12	rs2351524	2	203880992	rs2351524	2	203880992	0.1035	0.0124	6.63e-17	-0.04533	0.0133245	0.0007765	CEDAR	CD19+ B lymphocytes	2350068	WDR12	-2.28326	0.724757	0.00163062	0.0300872	-0.973699	12
12	rs2351524	2	203880992	rs2351524	2	203880992	0.1035	0.0124	6.63e-17	-0.2345	0.0434904	1.491e-07	CEDAR	CD14+ monocytes	3140632	FAM117B	-0.441365	0.0974497	5.92208e-06	0.000390035	-0.739083	28
13	rs2306374	3	138119952	rs2306374	3	138119952	0.0609	0.0108	1.61e-08	1.00895	0.0548432	4.97819e-46	GTEx_v7	Artery_Aorta	ENSG00000158186.8	MRAS	0.0603598	0.0111957	6.99428e-08	1.44204e-05	0.893371	28
13	rs2306374	3	138119952	rs2306374	3	138119952	0.0609	0.0108	1.61e-08	0.222828	0.043249	3.95255e-07	GTEx_v7	Muscle_Skeletal	ENSG00000158186.8	MRAS	0.273305	0.0718542	0.000142606	0.004839	0.823409	24
13	rs2306374	3	138119952	rs2306374	3	138119952	0.0609	0.0108	1.61e-08	0.418631	0.0385677	1.37248e-23	GTEx_v7	Artery_Tibial	ENSG00000158186.8	MRAS	0.145474	0.0290719	5.61703e-07	6.28225e-05	0.895286	33
13	rs2306374	3	138119952	rs2306374	3	138119952	0.0609	0.0108	1.61e-08	-0.444628	0.118351	0.0002216	GTEx_v7	Artery_Aorta	ENSG00000118017.3	A4GNT	-0.136968	0.0438087	0.00176895	0.0318949	-0.720445	19
18	rs7751826	6	12900977	rs7751826	6	12900977	-0.0883	0.0081	7.55e-28	0.261092	0.0295818	7.12858e-17	GTEx_v7	Artery_Tibial	ENSG00000112137.12	PHACTR1	-0.338195	0.0493021	6.9032e-12	5.45583e-09	-0.914404	126
18	rs7751826	6	12900977	rs7751826	6	12900977	-0.0883	0.0081	7.55e-28	0.204224	0.0384309	2.67456e-07	GTEx_v7	Artery_Aorta	ENSG00000112137.12	PHACTR1	-0.432368	0.0905155	1.78167e-06	0.00015087	-0.834126	99
18	rs7751826	6	12900977	rs7751826	6	12900977	-0.0883	0.0081	7.55e-28	0.222344	0.0289486	1.93196e-13	GTEx_v7	Artery_Tibial	ENSG00000272379.1	RP1-257A7.5	-0.397132	0.0632504	3.41346e-10	1.77959e-07	-0.879947	136
18	rs7751826	6	12900977	rs7751826	6	12900977	-0.0883	0.0081	7.55e-28	0.171626	0.0452135	0.000191328	GTEx_v7	Artery_Aorta	ENSG00000272379.1	RP1-257A7.5	-0.514491	0.14352	0.000337348	0.00919369	-0.759623	94
20	rs2327429	6	134209837	rs2327429	6	134209837	-0.062	0.0089	2.5e-12	0.395616	0.0724055	2.73472e-07	GTEx_v7	Artery_Coronary	ENSG00000227954.2	RP3-323P13.2	-0.156718	0.0364524	1.71382e-05	0.000893071	-0.728358	34
32	rs2246833	10	91005854	rs2246833	10	91005854	0.0642	0.01	1.42e-10	0.4954	0.0288695	1.836e-45	CEDAR	CD14+ monocytes	5360148	LIPA	0.129592	0.0215522	1.82166e-09	7.85303e-07	0.971523	5
33	rs11191447	10	104652323	rs11191447	10	104652323	0.0744	0.0127	4.67e-09	-0.736972	0.177322	6.25483e-05	GTEx_v7	Artery_Coronary	ENSG00000213277.3	MARCKSL1P1	-0.100954	0.0297823	0.000699644	0.0151494	-0.706433	47
33	rs11191447	10	104652323	rs7096169	10	104618695	-0.0298	0.0081	0.0002274	-0.114808	0.0202247	1.37388e-08	Westra_eQTL	Whole blood	ILMN_1771732	AS3MT	0.259564	0.084074	0.00201967	0.0350817	0.899464	48
33	rs11191447	10	104652323	rs11191555	10	104857523	-0.0715	0.013	3.51e-08	-0.1547	0.0443266	0.0005588	CEDAR	CD4+ T lymphocytes	3460451	SH3PXD2A	0.462185	0.156843	0.00321078	0.0499197	0.744676	12
35	rs974819	11	103660567	rs974819	11	103660567	-0.0617	0.0085	4.65e-13	-0.302888	0.0701213	2.38877e-05	GTEx_v7	Artery_Aorta	ENSG00000254987.1	RP11-563P16.1	0.203706	0.0548779	0.000205642	0.00633216	0.903813	4
36	rs3184504	12	111884608	rs632650	12	112131698	-0.0411	0.0104	7.71e-05	0.392303	0.0262521	1.71357e-50	Westra_eQTL	Whole blood	ILMN_2052871	TMEM116	-0.104766	0.0274215	0.000133137	0.00471146	-0.999892	4
43	rs7178051	15	79118296	rs7178051	15	79118296	0.0704	0.0082	6.34e-18	-0.269214	0.0562683	5.13301e-06	GTEx_v7	Artery_Coronary	ENSG00000136378.10	ADAMTS7	-0.261502	0.0625706	2.92392e-05	0.00140053	-0.846899	41
43	rs7178051	15	79118296	rs7178051	15	79118296	0.0704	0.0082	6.34e-18	-0.212515	0.0414271	6.46508e-07	GTEx_v7	Artery_Aorta	ENSG00000136378.10	ADAMTS7	-0.331271	0.0752265	1.06449e-05	0.000630976	-0.701615	50
43	rs7178051	15	79118296	rs7178051	15	79118296	0.0704	0.0082	6.34e-18	-0.0919432	0.0238785	0.000142309	GTEx_v7	Artery_Tibial	ENSG00000185787.10	MORF4L1	-0.76569	0.217941	0.000442581	0.0111043	-0.774784	31
43	rs7178051	15	79118296	rs3813565	15	79019610	-0.0533	0.0086	5.02e-10	-0.19871	0.0196618	5.17369e-24	Westra_eQTL	Whole blood	ILMN_1726554	IREB2	0.26823	0.050769	1.26846e-07	2.22778e-05	0.826857	19
45	rs1050362	16	72130815	rs2072142	16	72132713	0.0452	0.0088	2.44e-07	-0.597481	0.0183801	8.49104e-232	Westra_eQTL	Whole blood	ILMN_1812433	HP	-0.0756509	0.0149112	3.90727e-07	4.75083e-05	-0.859701	47
45	rs1050362	16	72130815	rs2072142	16	72132713	0.0452	0.0088	2.44e-07	0.230786	0.019875	3.58561e-31	Westra_eQTL	Whole blood	ILMN_1735679	DHX38	0.195852	0.0416944	2.63578e-06	0.000219279	0.77459	33
45	rs1050362	16	72130815	rs2072142	16	72132713	0.0452	0.0088	2.44e-07	-0.821	0.0444745	3.615e-50	CEDAR	CD14+ monocytes	6590131	HP	-0.0550548	0.0111258	7.4832e-07	7.71421e-05	-0.837302	44
45	rs1050362	16	72130815	rs2072142	16	72132713	0.0452	0.0088	2.44e-07	0.08508	0.0180637	3.857e-06	CEDAR	CD4+ T lymphocytes	2060546	DHX38	0.531265	0.153039	0.000517685	0.0121652	0.808058	41
46	rs170041	17	2170216	rs170041	17	2170216	0.052	0.0085	1.06e-09	-0.393148	0.114561	0.000834014	GTEx_v7	Artery_Coronary	ENSG00000167720.8	SRR	-0.132266	0.0441914	0.00276234	0.0445545	0.843754	6
46	rs170041	17	2170216	rs170041	17	2170216	-0.052	0.0085	1.06e-09	0.155512	0.021564	5.52781e-13	Westra_eQTL	Whole blood	ILMN_1753515	SRR	-0.334379	0.0716755	3.08339e-06	0.000239695	0.885833	6
50	rs867186	20	33764554	rs1415771	20	33734493	0.0358	0.0078	4.7e-06	-0.324971	0.018925	4.34169e-66	Westra_eQTL	Whole blood	ILMN_1911503	HS.443185	-0.110164	0.0248447	9.24647e-06	0.000569438	-0.830357	6
51	rs9982601	21	35599128	rs9982601	21	35599128	0.0931	0.0124	5.7e-14	-0.207966	0.0281473	1.48495e-13	Westra_eQTL	Whole blood	ILMN_1723874	MRPS6	-0.447669	0.0850078	1.39263e-07	2.35852e-05	-0.741578	14
51	rs9982601	21	35599128	rs9982601	21	35599128	-0.0931	0.0124	5.7e-14	-0.194012	0.0396864	1.98538e-06	GTEx_v7	Artery_Aorta	ENSG00000243927.1	MRPS6	0.479867	0.117134	4.18998e-05	0.00189227	0.788067	4
51	rs9982601	21	35599128	rs9982601	21	35599128	-0.0931	0.0124	5.7e-14	-0.263912	0.0621019	3.18997e-05	GTEx_v7	Artery_Aorta	ENSG00000159197.3	KCNE2	0.352769	0.0953859	0.000217018	0.00659678	0.933072	5

## Sheet: S5b_Theta_full results
Supplementary Table S5b. Results of SMR & theta metric-based analysis. Searching for pleiotropic effects of the loci on CAD and gene expression. All associations.
Theta metric-based analysis: https://doi.org/10.1038/s41467-018-04365-8
# In our study, loci for the analysis were defined as regions within ±250 kb around these lead SNPs (see Supplementary Table S1c)
§ Top SNP = technical SNP in SMR analysis which is used to investigate the relationship between gene expression and CAD. This SNP: 1) is located in the studied locus; 2) is present in both GWAS for CAD and GWAS for gene expression; 3) has MAF ≥ 0.03 in both datasets; 4) has P-value ≥ 0.05 in both GWASes; 5) has the lowest P-value for the association with CAD among those SNPs that meet criteria 1)…
*Position on the chromosome according to GRCh37.p13
**beta, SE, and P-value for the association between the top SNP and CAD (in European-ancestry meta-analysis by Howson et al. 2017; http://doi.org/10.1038/ng.3874)
***beta, SE, and P-value for the association between the top SNP and gene expression
	Lead# SNP associated with CAD			Top§ SNP in SMR analysis
				SNP info			Association with CAD			Association with gene expression
Locus № (corresponds to Supplementary Table S1c)	rs number	Chromosome	Position*	rs number	Chromosome	Position*	beta**_CAD	SE**_CAD	P**_CAD	beta***_eQTL	SE***_eQTL	P***_eQTL	Source	Tissue	Probe	Gene	Beta (SMR)	SE (SMR)	P (SMR)	FDR (SMR)	Theta metric	Number of SNPs in Theta test
1	rs17114036	1	56962821	rs17114036	1	56962821	0.1064	0.0138	1.42e-14	0.0452042	0.0901481	0.616572	GTEx_v7	Artery_Aorta	ENSG00000260971.3	RP11-504A18.1	2.35376	4.70389	0.616803	0.808871	-3.15951e-12	5
1	rs17114036	1	56962821	rs17114036	1	56962821	0.1064	0.0138	1.42e-14	0.192033	0.151396	0.207189	GTEx_v7	Liver	ENSG00000260971.3	RP11-504A18.1	0.554071	0.442693	0.210719	0.463896	-1.48129e-14	20
1	rs17114036	1	56962821	rs17114036	1	56962821	0.1064	0.0138	1.42e-14	-0.0275949	0.0605396	0.648756	GTEx_v7	Muscle_Skeletal	ENSG00000260971.3	RP11-504A18.1	-3.85578	8.47386	0.649094	0.825477	NA	1
1	rs17114036	1	56962821	rs17114036	1	56962821	0.1064	0.0138	1.42e-14	0.0874233	0.0703279	0.214745	GTEx_v7	Artery_Tibial	ENSG00000260971.3	RP11-504A18.1	1.21707	0.991716	0.219735	0.476644	-1.50514e-06	6
1	rs17114036	1	56962821	rs17114036	1	56962821	0.1064	0.0138	1.42e-14	-0.0273543	0.0852695	0.748941	GTEx_v7	Liver	ENSG00000157131.10	C8A	-3.8897	12.1356	0.748574	0.876694	NA	1
1	rs17114036	1	56962821	rs17114036	1	56962821	0.1064	0.0138	1.42e-14	0.235386	0.176879	0.185875	GTEx_v7	Liver	ENSG00000236341.1	RP5-1103B4.3	0.452023	0.344692	0.189728	0.438446	NA	1
1	rs17114036	1	56962821	rs17114036	1	56962821	0.1064	0.0138	1.42e-14	0.222773	0.0997477	0.0274428	GTEx_v7	Liver	ENSG00000162407.8	PPAP2B	0.477616	0.222646	0.0319384	0.186517	-3.87058e-15	24
1	rs17114036	1	56962821	rs17114036	1	56962821	0.1064	0.0138	1.42e-14	-0.0728995	0.136341	0.593899	GTEx_v7	Artery_Coronary	ENSG00000162407.8	PPAP2B	-1.45954	2.73628	0.593754	0.793121	NA	1
1	rs17114036	1	56962821	rs17114036	1	56962821	0.1064	0.0138	1.42e-14	-0.183582	0.0704652	0.00963425	GTEx_v7	Whole blood	ENSG00000162407.8	PPAP2B	-0.579578	0.234819	0.01358	0.119695	1.15238e-06	31
1	rs17114036	1	56962821	rs17114036	1	56962821	0.1064	0.0138	1.42e-14	0.171035	0.11761	0.148576	GTEx_v7	Liver	ENSG00000223956.1	RP4-710M16.2	0.622095	0.435318	0.152988	0.387743	NA	1
1	rs17114036	1	56962821	rs17114036	1	56962821	0.1064	0.0138	1.42e-14	-0.0873022	0.040058	0.0298518	GTEx_v7	Muscle_Skeletal	ENSG00000162409.6	PRKAA2	-1.21876	0.581129	0.035974	0.196758	9.3916e-14	12
1	rs17114036	1	56962821	rs17114036	1	56962821	0.1064	0.0138	1.42e-14	-0.0806509	0.0484945	0.09727	GTEx_v7	Artery_Tibial	ENSG00000162409.6	PRKAA2	-1.31927	0.811505	0.104013	0.320097	NA	2
1	rs17114036	1	56962821	rs17114036	1	56962821	0.1064	0.0138	1.42e-14	-0.0437665	0.0892142	0.62466	GTEx_v7	Artery_Coronary	ENSG00000162409.6	PRKAA2	-2.43108	4.96557	0.624426	0.811114	5.72077e-09	5
1	rs17114036	1	56962821	rs17114036	1	56962821	0.1064	0.0138	1.42e-14	-0.235115	0.16424	0.154965	GTEx_v7	Liver	ENSG00000162409.6	PRKAA2	-0.452544	0.321528	0.159285	0.394841	NA	1
1	rs17114036	1	56962821	rs17114036	1	56962821	0.1064	0.0138	1.42e-14	0.0371069	0.0598921	0.535878	GTEx_v7	Muscle_Skeletal	ENSG00000187889.8	C1orf168	2.86739	4.64301	0.536858	0.7552	NA	1
1	rs17114036	1	56962821	rs17114036	1	56962821	0.1064	0.0138	1.42e-14	0.0359386	0.12218	0.768931	GTEx_v7	Artery_Aorta	ENSG00000229871.1	RP4-710M16.1	2.96061	10.0725	0.768811	0.890192	-3.65928e-16	5
1	rs17114036	1	56962821	rs17114036	1	56962821	0.1064	0.0138	1.42e-14	0.08612	0.184312	0.641204	GTEx_v7	Artery_Coronary	ENSG00000229871.1	RP4-710M16.1	1.23549	2.64901	0.640932	0.822099	0.0787757	2
1	rs17114036	1	56962821	rs9970807	1	56965664	-0.1046	0.0137	1.96e-14	0.0282	0.0278932	0.313	CEDAR	CD19+ B lymphocytes	7050575	PPAP2B	-3.70922	3.70089	0.316222	0.576581	4.61926e-13	13
1	rs17114036	1	56962821	rs9970807	1	56965664	-0.1046	0.0137	1.96e-14	0.004439	0.0145208	0.76	CEDAR	CD15+ granulocytes	7050575	PPAP2B	-23.5639	77.1434	0.760019	0.884745	-8.58358e-19	3
1	rs17114036	1	56962821	rs17114036	1	56962821	0.1064	0.0138	1.42e-14	0.0104622	0.0912439	0.908784	GTEx_v7	Artery_Tibial	ENSG00000236776.1	RPL21P23	10.1699	88.7049	0.908723	0.963157	0.480794	4
1	rs17114036	1	56962821	rs17114036	1	56962821	0.1064	0.0138	1.42e-14	0.0036693	0.176451	0.983445	GTEx_v7	Artery_Coronary	ENSG00000236776.1	RPL21P23	28.9974	1394.44	0.983409	0.993889	1	2
1	rs17114036	1	56962821	rs17114036	1	56962821	0.1064	0.0138	1.42e-14	0.0860596	0.0948278	0.366005	GTEx_v7	Liver	ENSG00000021852.8	C8B	1.23635	1.37172	0.367422	0.622908	NA	1
2	rs602633	1	109821511	rs602633	1	109821511	0.1033	0.0096	8.6e-27	-0.0324457	0.0488815	0.507554	GTEx_v7	Artery_Aorta	ENSG00000031698.8	SARS	-3.18378	4.80568	0.507649	0.734266	NA	1
2	rs602633	1	109821511	rs602633	1	109821511	0.1033	0.0096	8.6e-27	-0.0979044	0.0498569	0.0519565	GTEx_v7	Liver	ENSG00000031698.8	SARS	-1.05511	0.546179	0.0533838	0.228585	-0.999972	3
2	rs602633	1	109821511	rs602633	1	109821511	0.1033	0.0096	8.6e-27	-0.051529	0.0345979	0.137372	GTEx_v7	Artery_Tibial	ENSG00000031698.8	SARS	-2.0047	1.35884	0.140131	0.369168	-0.810979	4
2	rs602633	1	109821511	rs602633	1	109821511	0.1033	0.0096	8.6e-27	-0.0574653	0.0391464	0.143156	GTEx_v7	Whole blood	ENSG00000031698.8	SARS	-1.79761	1.2359	0.145811	0.377217	4.27401e-18	4
2	rs602633	1	109821511	rs602633	1	109821511	0.1033	0.0096	8.6e-27	-0.0684071	0.0411252	0.0969735	GTEx_v7	Muscle_Skeletal	ENSG00000031698.8	SARS	-1.51008	0.918616	0.100205	0.313025	1.11436e-09	49
2	rs602633	1	109821511	rs602633	1	109821511	0.1033	0.0096	8.6e-27	-0.112101	0.059025	0.0600428	GTEx_v7	Artery_Coronary	ENSG00000031698.8	SARS	-0.92149	0.492696	0.0614417	0.243127	-0.233456	3
2	rs602633	1	109821511	rs602633	1	109821511	0.1033	0.0096	8.6e-27	0.0087344	0.118671	0.941455	GTEx_v7	Artery_Coronary	ENSG00000241361.4	SLC25A24P1	11.8268	160.69	0.941329	0.977613	-1	2
2	rs602633	1	109821511	rs602633	1	109821511	0.1033	0.0096	8.6e-27	0.111356	0.06843	0.104654	GTEx_v7	Artery_Tibial	ENSG00000241361.4	SLC25A24P1	0.927655	0.576541	0.107616	0.325243	NA	2
2	rs602633	1	109821511	rs602633	1	109821511	0.1033	0.0096	8.6e-27	0.0847018	0.0741017	0.25429	GTEx_v7	Artery_Aorta	ENSG00000241361.4	SLC25A24P1	1.21957	1.07295	0.255683	0.51778	3.92249e-19	4
2	rs602633	1	109821511	rs602633	1	109821511	0.1033	0.0096	8.6e-27	-0.17401	0.129878	0.182953	GTEx_v7	Artery_Coronary	ENSG00000143107.4	FNDC7	-0.593644	0.446507	0.183673	0.429689	1.36256e-17	4
2	rs602633	1	109821511	rs602633	1	109821511	0.1033	0.0096	8.6e-27	0.115047	0.076223	0.132677	GTEx_v7	Artery_Aorta	ENSG00000134201.6	GSTM5	0.897894	0.600713	0.134989	0.362283	0.904813	4
2	rs602633	1	109821511	rs602633	1	109821511	0.1033	0.0096	8.6e-27	-0.0581678	0.0429759	0.176849	GTEx_v7	Artery_Tibial	ENSG00000134201.6	GSTM5	-1.7759	1.32242	0.179299	0.422163	-1.23753e-05	56
2	rs602633	1	109821511	rs602633	1	109821511	0.1033	0.0096	8.6e-27	0.169998	0.0791685	0.0338696	GTEx_v7	Artery_Coronary	ENSG00000134201.6	GSTM5	0.607654	0.288566	0.0352239	0.194903	-3.14897e-07	8
2	rs602633	1	109821511	rs602633	1	109821511	0.1033	0.0096	8.6e-27	-0.0824811	0.0807784	0.308034	GTEx_v7	Whole blood	ENSG00000134201.6	GSTM5	-1.25241	1.23206	0.309385	0.5714	0.653853	29
2	rs602633	1	109821511	rs602633	1	109821511	0.1033	0.0096	8.6e-27	0.0907611	0.112979	0.423418	GTEx_v7	Liver	ENSG00000134201.6	GSTM5	1.13815	1.42071	0.423065	0.667612	-4.30886e-05	8
2	rs602633	1	109821511	rs602633	1	109821511	0.1033	0.0096	8.6e-27	0.0364388	0.0384972	0.344416	GTEx_v7	Muscle_Skeletal	ENSG00000134201.6	GSTM5	2.83489	3.0066	0.345737	0.60353	-1.92032e-12	3
2	rs602633	1	109821511	rs602633	1	109821511	0.1033	0.0096	8.6e-27	0.0906376	0.0634812	0.15604	GTEx_v7	Liver	ENSG00000168710.13	AHCYL1	1.1397	0.805227	0.156957	0.39318	NA	1
2	rs602633	1	109821511	rs602633	1	109821511	0.1033	0.0096	8.6e-27	0.0740201	0.0575212	0.200737	GTEx_v7	Artery_Coronary	ENSG00000168710.13	AHCYL1	1.39557	1.09223	0.201346	0.455292	-4.24872e-07	7
2	rs602633	1	109821511	rs602633	1	109821511	0.1033	0.0096	8.6e-27	0.157466	0.114014	0.169921	GTEx_v7	Artery_Coronary	ENSG00000244716.2	RP11-20O24.4	0.656015	0.478887	0.170726	0.410957	-4.19672e-13	4
2	rs602633	1	109821511	rs602633	1	109821511	0.1033	0.0096	8.6e-27	0.0137907	0.0700507	0.844117	GTEx_v7	Artery_Aorta	ENSG00000244716.2	RP11-20O24.4	7.49056	38.0551	0.843957	0.931183	NA	2
2	rs602633	1	109821511	rs602633	1	109821511	0.1033	0.0096	8.6e-27	-0.0878855	0.0491698	0.0745891	GTEx_v7	Muscle_Skeletal	ENSG00000244716.2	RP11-20O24.4	-1.17539	0.666614	0.077862	0.271686	6.28699e-16	3
2	rs602633	1	109821511	rs602633	1	109821511	0.1033	0.0096	8.6e-27	0.135229	0.065647	0.0402606	GTEx_v7	Whole blood	ENSG00000244716.2	RP11-20O24.4	0.763889	0.377565	0.0430523	0.210163	-1.90162e-16	4
2	rs602633	1	109821511	rs602633	1	109821511	0.1033	0.0096	8.6e-27	0.0315821	0.117219	0.788079	GTEx_v7	Liver	ENSG00000244716.2	RP11-20O24.4	3.27084	12.1437	0.787665	0.900399	2.83474e-19	4
2	rs602633	1	109821511	rs602633	1	109821511	0.1033	0.0096	8.6e-27	-0.0279893	0.0437089	0.522397	GTEx_v7	Artery_Tibial	ENSG00000244716.2	RP11-20O24.4	-3.6907	5.77369	0.522676	0.745412	-0.577712	4
2	rs602633	1	109821511	rs602633	1	109821511	0.1033	0.0096	8.6e-27	0.0544958	0.12312	0.658871	GTEx_v7	Artery_Coronary	ENSG00000225113.1	RP5-1160K1.3	1.89556	4.28618	0.658309	0.830019	4.02971e-18	3
2	rs602633	1	109821511	rs602633	1	109821511	0.1033	0.0096	8.6e-27	0.0826561	0.0966778	0.393522	GTEx_v7	Artery_Aorta	ENSG00000225113.1	RP5-1160K1.3	1.24976	1.46637	0.394059	0.644264	-1.81271e-09	3
2	rs602633	1	109821511	rs602633	1	109821511	0.1033	0.0096	8.6e-27	0.0498902	0.08033	0.534997	GTEx_v7	Artery_Tibial	ENSG00000225113.1	RP5-1160K1.3	2.07055	3.33941	0.535236	0.754261	0.599076	24
2	rs602633	1	109821511	rs602633	1	109821511	0.1033	0.0096	8.6e-27	-0.261081	0.129063	0.0454041	GTEx_v7	Artery_Coronary	ENSG00000134183.7	GNAT2	-0.395663	0.199018	0.046804	0.218449	1.15482e-17	2
2	rs602633	1	109821511	rs602633	1	109821511	0.1033	0.0096	8.6e-27	0.0252168	0.0701874	0.719565	GTEx_v7	Muscle_Skeletal	ENSG00000134183.7	GNAT2	4.09648	11.4083	0.719537	0.862512	-0.302875	26
2	rs602633	1	109821511	rs602633	1	109821511	0.1033	0.0096	8.6e-27	0.103638	0.0469612	0.0280747	GTEx_v7	Whole blood	ENSG00000134183.7	GNAT2	0.996739	0.46105	0.030627	0.184072	0.733052	5
2	rs602633	1	109821511	rs602633	1	109821511	0.1033	0.0096	8.6e-27	-0.0918321	0.0942179	0.330815	GTEx_v7	Artery_Aorta	ENSG00000134183.7	GNAT2	-1.12488	1.15883	0.331696	0.592212	NA	1
2	rs602633	1	109821511	rs602633	1	109821511	0.1033	0.0096	8.6e-27	0.167298	0.134673	0.216651	GTEx_v7	Liver	ENSG00000134183.7	GNAT2	0.617461	0.500351	0.217182	0.473197	NA	1
2	rs602633	1	109821511	rs602633	1	109821511	0.1033	0.0096	8.6e-27	-0.0186316	0.0435051	0.668747	GTEx_v7	Artery_Tibial	ENSG00000168765.11	GSTM4	-5.54434	12.9564	0.668707	0.834997	-0.584198	9
2	rs602633	1	109821511	rs602633	1	109821511	0.1033	0.0096	8.6e-27	-0.0994683	0.0704058	0.159165	GTEx_v7	Artery_Aorta	ENSG00000168765.11	GSTM4	-1.03852	0.741397	0.161285	0.397718	NA	1
2	rs602633	1	109821511	rs602633	1	109821511	0.1033	0.0096	8.6e-27	-0.190803	0.0785532	0.0157254	GTEx_v7	Whole blood	ENSG00000168765.11	GSTM4	-0.541396	0.2285	0.0178194	0.140132	1.34118e-09	59
2	rs602633	1	109821511	rs602633	1	109821511	0.1033	0.0096	8.6e-27	0.0403285	0.0387474	0.298558	GTEx_v7	Muscle_Skeletal	ENSG00000168765.11	GSTM4	2.56146	2.47253	0.300216	0.563123	8.42395e-17	6
2	rs602633	1	109821511	rs602633	1	109821511	0.1033	0.0096	8.6e-27	-0.036248	0.0898917	0.687519	GTEx_v7	Artery_Coronary	ENSG00000168765.11	GSTM4	-2.84981	7.07223	0.686979	0.845686	NA	1
2	rs602633	1	109821511	rs602633	1	109821511	0.1033	0.0096	8.6e-27	-0.243421	0.103518	0.0196031	GTEx_v7	Artery_Aorta	ENSG00000224965.1	KCNC4-AS1	-0.424368	0.184727	0.0216033	0.154179	2.58861e-08	7
2	rs602633	1	109821511	rs602633	1	109821511	0.1033	0.0096	8.6e-27	-0.00115899	0.1387	0.993347	GTEx_v7	Artery_Coronary	ENSG00000224965.1	KCNC4-AS1	-89.1293	10666.4	0.993333	0.99754	NA	1
2	rs602633	1	109821511	rs602633	1	109821511	0.1033	0.0096	8.6e-27	0.0362692	0.0622157	0.560231	GTEx_v7	Muscle_Skeletal	ENSG00000224965.1	KCNC4-AS1	2.84815	4.89284	0.560496	0.771068	NA	1
2	rs602633	1	109821511	rs602633	1	109821511	0.1033	0.0096	8.6e-27	-0.0694594	0.116927	0.553642	GTEx_v7	Liver	ENSG00000224965.1	KCNC4-AS1	-1.4872	2.50734	0.553089	0.76599	-1.28591e-16	4
2	rs602633	1	109821511	rs602633	1	109821511	0.1033	0.0096	8.6e-27	-0.0850584	0.0896166	0.344541	GTEx_v7	Artery_Coronary	ENSG00000184371.9	CSF1	-1.21446	1.28451	0.344421	0.602196	8.7208e-09	44
2	rs602633	1	109821511	rs602633	1	109821511	0.1033	0.0096	8.6e-27	0.0244287	0.0395916	0.537553	GTEx_v7	Muscle_Skeletal	ENSG00000184371.9	CSF1	4.22863	6.8646	0.537891	0.756205	-7.40083e-11	50
2	rs602633	1	109821511	rs602633	1	109821511	0.1033	0.0096	8.6e-27	0.0459712	0.0531105	0.387409	GTEx_v7	Whole blood	ENSG00000184371.9	CSF1	2.24706	2.60441	0.388253	0.638497	-2.58896e-13	11
2	rs602633	1	109821511	rs602633	1	109821511	0.1033	0.0096	8.6e-27	-0.318878	0.111421	0.00499696	GTEx_v7	Liver	ENSG00000143028.7	SYPL2	-0.323948	0.117128	0.00567889	0.0720035	8.87072e-15	65
2	rs602633	1	109821511	rs602633	1	109821511	0.1033	0.0096	8.6e-27	0.188088	0.0605988	0.00216713	GTEx_v7	Artery_Aorta	ENSG00000143028.7	SYPL2	0.549211	0.184161	0.0028615	0.0455343	-6.4654e-11	63
2	rs602633	1	109821511	rs602633	1	109821511	0.1033	0.0096	8.6e-27	-0.0220583	0.031883	0.489409	GTEx_v7	Muscle_Skeletal	ENSG00000143028.7	SYPL2	-4.68304	6.78284	0.489926	0.7215	8.57498e-13	65
2	rs602633	1	109821511	rs602633	1	109821511	0.1033	0.0096	8.6e-27	-0.132432	0.0603868	0.0290655	GTEx_v7	Whole blood	ENSG00000143028.7	SYPL2	-0.780023	0.362989	0.0316434	0.186306	1.42518e-07	54
2	rs602633	1	109821511	rs602633	1	109821511	0.1033	0.0096	8.6e-27	0.0791716	0.0617905	0.201017	GTEx_v7	Artery_Tibial	ENSG00000143028.7	SYPL2	1.30476	1.02551	0.203266	0.455635	2.35913e-07	55
2	rs602633	1	109821511	rs602633	1	109821511	0.1033	0.0096	8.6e-27	0.145506	0.0995496	0.146566	GTEx_v7	Artery_Coronary	ENSG00000143028.7	SYPL2	0.709936	0.490172	0.147521	0.379028	-6.61722e-09	62
2	rs602633	1	109821511	rs602633	1	109821511	0.1033	0.0096	8.6e-27	-0.0212804	0.117994	0.857194	GTEx_v7	Artery_Coronary	ENSG00000134202.6	GSTM3	-4.85423	26.9192	0.856896	0.937781	-1	2
2	rs602633	1	109821511	rs602633	1	109821511	0.1033	0.0096	8.6e-27	-0.119406	0.0778435	0.126095	GTEx_v7	Whole blood	ENSG00000134202.6	GSTM3	-0.865116	0.56969	0.12887	0.354718	5.7192e-13	4
2	rs602633	1	109821511	rs602633	1	109821511	0.1033	0.0096	8.6e-27	-0.00291936	0.137168	0.983056	GTEx_v7	Liver	ENSG00000134202.6	GSTM3	-35.3845	1662.57	0.98302	0.993876	-2.66616e-07	53
2	rs602633	1	109821511	rs602633	1	109821511	0.1033	0.0096	8.6e-27	-0.0695112	0.0912675	0.447121	GTEx_v7	Artery_Aorta	ENSG00000134202.6	GSTM3	-1.48609	1.9561	0.447422	0.683529	7.32376e-16	3
2	rs602633	1	109821511	rs602633	1	109821511	0.1033	0.0096	8.6e-27	-0.196726	0.066814	0.0034721	GTEx_v7	Artery_Tibial	ENSG00000134202.6	GSTM3	-0.525096	0.184894	0.00451161	0.0618326	-7.58812e-06	66
2	rs602633	1	109821511	rs602633	1	109821511	0.1033	0.0096	8.6e-27	-0.194208	0.0738725	0.00887595	GTEx_v7	Muscle_Skeletal	ENSG00000134202.6	GSTM3	-0.531904	0.208276	0.010654	0.105693	0.000544975	18
2	rs602633	1	109821511	rs602633	1	109821511	0.1033	0.0096	8.6e-27	0.0690024	0.142524	0.629196	GTEx_v7	Liver	ENSG00000134184.8	GSTM1	1.49705	3.09527	0.62863	0.812694	NA	1
2	rs602633	1	109821511	rs602633	1	109821511	0.1033	0.0096	8.6e-27	0.119064	0.075656	0.116291	GTEx_v7	Muscle_Skeletal	ENSG00000134184.8	GSTM1	0.867601	0.557158	0.119426	0.342114	-5.02286e-13	7
2	rs602633	1	109821511	rs602633	1	109821511	0.1033	0.0096	8.6e-27	-0.00083121	0.0863644	0.992327	GTEx_v7	Artery_Tibial	ENSG00000134184.8	GSTM1	-124.277	12912.6	0.992321	0.996832	-2.10267e-12	5
2	rs602633	1	109821511	rs602633	1	109821511	0.1033	0.0096	8.6e-27	0.120342	0.104844	0.252316	GTEx_v7	Artery_Aorta	ENSG00000134184.8	GSTM1	0.858387	0.752084	0.253727	0.515498	-7.53531e-10	3
2	rs602633	1	109821511	rs602633	1	109821511	0.1033	0.0096	8.6e-27	0.126427	0.0942153	0.180639	GTEx_v7	Whole blood	ENSG00000134184.8	GSTM1	0.817072	0.613611	0.182998	0.428532	-4.58841e-10	4
2	rs602633	1	109821511	rs602633	1	109821511	0.1033	0.0096	8.6e-27	-0.1532	0.101458	0.133767	GTEx_v7	Liver	ENSG00000156097.8	GPR61	-0.674282	0.450924	0.134827	0.362283	NA	2
2	rs602633	1	109821511	rs602633	1	109821511	0.1033	0.0096	8.6e-27	0.137542	0.0903011	0.130467	GTEx_v7	Artery_Coronary	ENSG00000156097.8	GPR61	0.751043	0.498001	0.131525	0.357795	NA	2
2	rs602633	1	109821511	rs602633	1	109821511	0.1033	0.0096	8.6e-27	-0.103905	0.0809997	0.200551	GTEx_v7	Whole blood	ENSG00000156097.8	GPR61	-0.994177	0.780504	0.202747	0.455635	-0.515282	3
2	rs602633	1	109821511	rs602633	1	109821511	0.1033	0.0096	8.6e-27	0.128546	0.100284	0.202461	GTEx_v7	Liver	ENSG00000162639.11	HENMT1	0.803603	0.631356	0.203082	0.455635	0.136409	6
2	rs602633	1	109821511	rs602633	1	109821511	0.1033	0.0096	8.6e-27	0.0225126	0.0323373	0.486852	GTEx_v7	Whole blood	ENSG00000162639.11	HENMT1	4.58854	6.6048	0.487226	0.720432	-5.75944e-12	7
2	rs602633	1	109821511	rs602633	1	109821511	0.1033	0.0096	8.6e-27	-0.11646	0.0664318	0.0822545	GTEx_v7	Artery_Coronary	ENSG00000162639.11	HENMT1	-0.887	0.512639	0.0835832	0.281208	-0.804921	7
2	rs602633	1	109821511	rs2781553	1	110026989	0.0308	0.0088	0.0004949	0.00271295	0.0380595	0.943218	GTEx_v7	Artery_Tibial	ENSG00000168679.13	SLC16A4	11.353	159.302	0.943185	0.978684	1	2
2	rs602633	1	109821511	rs2781553	1	110026989	0.0308	0.0088	0.0004949	-0.0861567	0.0630854	0.173456	GTEx_v7	Artery_Aorta	ENSG00000168679.13	SLC16A4	-0.357488	0.280981	0.203271	0.455635	NA	1
2	rs602633	1	109821511	rs602633	1	109821511	0.1033	0.0096	8.6e-27	-0.0130039	0.059732	0.828046	GTEx_v7	Artery_Coronary	ENSG00000215717.5	TMEM167B	-7.94377	36.4963	0.827694	0.92279	NA	1
2	rs602633	1	109821511	rs602633	1	109821511	0.1033	0.0096	8.6e-27	0.00640946	0.0276192	0.816599	GTEx_v7	Muscle_Skeletal	ENSG00000215717.5	TMEM167B	16.1168	69.4656	0.816529	0.914401	-0.80629	4
2	rs602633	1	109821511	rs602633	1	109821511	0.1033	0.0096	8.6e-27	-0.0294524	0.0853691	0.730719	GTEx_v7	Liver	ENSG00000215717.5	TMEM167B	-3.50735	10.1714	0.730227	0.868071	3.71253e-17	3
2	rs602633	1	109821511	rs602633	1	109821511	0.1033	0.0096	8.6e-27	-0.00763017	0.0248011	0.758557	GTEx_v7	Whole blood	ENSG00000215717.5	TMEM167B	-13.5384	44.0231	0.758441	0.883233	4.09835e-05	42
2	rs602633	1	109821511	rs602633	1	109821511	0.1033	0.0096	8.6e-27	0.0509393	0.03831	0.184574	GTEx_v7	Artery_Tibial	ENSG00000215717.5	TMEM167B	2.0279	1.53673	0.186961	0.434514	0.998998	5
2	rs602633	1	109821511	rs2781553	1	110026989	0.0308	0.0088	0.0004949	0.0118552	0.0238972	0.620167	GTEx_v7	Artery_Tibial	ENSG00000134248.9	LAMTOR5	2.59802	5.28931	0.623298	0.811114	1	2
2	rs602633	1	109821511	rs2781553	1	110026989	0.0308	0.0088	0.0004949	0.0308378	0.0198028	0.12046	GTEx_v7	Whole blood	ENSG00000134248.9	LAMTOR5	0.998774	0.701991	0.154802	0.389988	-1.08562e-13	9
2	rs602633	1	109821511	rs602633	1	109821511	0.1033	0.0096	8.6e-27	-0.0539008	0.0670219	0.422925	GTEx_v7	Artery_Coronary	ENSG00000116266.6	STXBP3	-1.91648	2.38966	0.422559	0.667257	NA	1
2	rs602633	1	109821511	rs602633	1	109821511	0.1033	0.0096	8.6e-27	0.0470316	0.0454937	0.302389	GTEx_v7	Artery_Aorta	ENSG00000116266.6	STXBP3	2.1964	2.13436	0.303449	0.565595	NA	1
2	rs602633	1	109821511	rs602633	1	109821511	0.1033	0.0096	8.6e-27	0.00599307	0.0340806	0.860496	GTEx_v7	Muscle_Skeletal	ENSG00000116266.6	STXBP3	17.2366	98.0318	0.86043	0.93948	NA	2
2	rs602633	1	109821511	rs602633	1	109821511	0.1033	0.0096	8.6e-27	0.00884166	0.0428221	0.836616	GTEx_v7	Artery_Aorta	ENSG00000181754.6	AMIGO1	11.6833	56.5953	0.83645	0.928258	-0.000221921	45
2	rs602633	1	109821511	rs602633	1	109821511	0.1033	0.0096	8.6e-27	-0.0290279	0.035866	0.418954	GTEx_v7	Whole blood	ENSG00000181754.6	AMIGO1	-3.55865	4.40937	0.41963	0.664789	2.10126e-09	52
2	rs602633	1	109821511	rs602633	1	109821511	0.1033	0.0096	8.6e-27	-0.159735	0.0796382	0.0472297	GTEx_v7	Artery_Coronary	ENSG00000181754.6	AMIGO1	-0.646696	0.327973	0.048633	0.220824	3.19505e-12	11
2	rs602633	1	109821511	rs602633	1	109821511	0.1033	0.0096	8.6e-27	-0.0201147	0.0398399	0.613984	GTEx_v7	Artery_Tibial	ENSG00000181754.6	AMIGO1	-5.13555	10.1828	0.614027	0.807017	-2.98175e-05	51
2	rs602633	1	109821511	rs602633	1	109821511	0.1033	0.0096	8.6e-27	-0.0341632	0.0330006	0.301151	GTEx_v7	Muscle_Skeletal	ENSG00000181754.6	AMIGO1	-3.02372	2.93431	0.302789	0.565062	4.22308e-08	63
2	rs602633	1	109821511	rs602633	1	109821511	0.1033	0.0096	8.6e-27	-0.150956	0.109239	0.169661	GTEx_v7	Liver	ENSG00000181754.6	AMIGO1	-0.684305	0.499263	0.17049	0.410805	1.33054e-06	54
2	rs602633	1	109821511	rs602633	1	109821511	0.1033	0.0096	8.6e-27	-0.0681172	0.0813112	0.403111	GTEx_v7	Artery_Aorta	ENSG00000197106.6	SLC6A17	-1.5165	1.81572	0.403601	0.652977	1.15482e-17	2
2	rs602633	1	109821511	rs602633	1	109821511	0.1033	0.0096	8.6e-27	0.0638299	0.0807631	0.430959	GTEx_v7	Artery_Coronary	ENSG00000162650.11	ATXN7L2	1.61836	2.05321	0.430573	0.671769	1.93387e-16	6
2	rs602633	1	109821511	rs602633	1	109821511	0.1033	0.0096	8.6e-27	-0.0237802	0.0360093	0.509507	GTEx_v7	Whole blood	ENSG00000162650.11	ATXN7L2	-4.34395	6.59023	0.509799	0.736175	0.00159165	47
2	rs602633	1	109821511	rs602633	1	109821511	0.1033	0.0096	8.6e-27	-0.0657247	0.0539246	0.223805	GTEx_v7	Artery_Tibial	ENSG00000162650.11	ATXN7L2	-1.57171	1.29777	0.225864	0.482237	-0.0500014	72
2	rs602633	1	109821511	rs602633	1	109821511	0.1033	0.0096	8.6e-27	-0.0218639	0.0327222	0.50439	GTEx_v7	Muscle_Skeletal	ENSG00000162650.11	ATXN7L2	-4.72468	7.08473	0.504847	0.733414	0.137095	48
2	rs602633	1	109821511	rs602633	1	109821511	0.1033	0.0096	8.6e-27	-0.300112	0.0899709	0.0011435	GTEx_v7	Liver	ENSG00000162650.11	ATXN7L2	-0.344205	0.108034	0.00144213	0.0272454	4.14841e-14	62
2	rs602633	1	109821511	rs602633	1	109821511	0.1033	0.0096	8.6e-27	0.078137	0.0542194	0.151004	GTEx_v7	Artery_Aorta	ENSG00000162650.11	ATXN7L2	1.32204	0.925554	0.153185	0.387828	1.49783e-14	8
2	rs602633	1	109821511	rs602633	1	109821511	0.1033	0.0096	8.6e-27	-0.341403	0.057601	6.39485e-09	GTEx_v7	Muscle_Skeletal	ENSG00000134222.12	PSRC1	-0.302575	0.058282	2.08533e-07	3.09643e-05	-0.591196	13
2	rs602633	1	109821511	rs602633	1	109821511	0.1033	0.0096	8.6e-27	-0.111263	0.0552487	0.0452715	GTEx_v7	Artery_Aorta	ENSG00000134222.12	PSRC1	-0.928431	0.469026	0.0477611	0.220018	5.39571e-09	24
2	rs602633	1	109821511	rs602633	1	109821511	0.1033	0.0096	8.6e-27	-1.00913	0.0898509	2.94944e-20	GTEx_v7	Liver	ENSG00000134222.12	PSRC1	-0.102365	0.0131747	7.85762e-15	1.24203e-11	-0.805272	25
2	rs602633	1	109821511	rs602633	1	109821511	0.1033	0.0096	8.6e-27	-0.259969	0.0518596	9.15086e-07	GTEx_v7	Whole blood	ENSG00000134222.12	PSRC1	-0.397355	0.0874455	5.51889e-06	0.000373865	-0.727359	14
2	rs602633	1	109821511	rs602633	1	109821511	0.1033	0.0096	8.6e-27	-0.193533	0.0533544	0.000333017	GTEx_v7	Artery_Tibial	ENSG00000134222.12	PSRC1	-0.533759	0.155286	0.000587614	0.013206	-0.618145	10
2	rs602633	1	109821511	rs602633	1	109821511	0.1033	0.0096	8.6e-27	-0.199475	0.0906639	0.0297944	GTEx_v7	Artery_Coronary	ENSG00000134222.12	PSRC1	-0.517859	0.240243	0.0311179	0.184914	7.23606e-05	8
2	rs602633	1	109821511	rs602633	1	109821511	0.1033	0.0096	8.6e-27	-0.0190863	0.0250868	0.447329	GTEx_v7	Artery_Tibial	ENSG00000134243.7	SORT1	-5.41226	7.13157	0.447903	0.684044	-1.99887e-17	6
2	rs602633	1	109821511	rs602633	1	109821511	0.1033	0.0096	8.6e-27	-0.976061	0.0788587	6.06452e-23	GTEx_v7	Liver	ENSG00000134243.7	SORT1	-0.105834	0.0130326	4.63586e-16	1.09916e-12	-0.725448	21
2	rs602633	1	109821511	rs602633	1	109821511	0.1033	0.0096	8.6e-27	0.0415327	0.04247	0.330161	GTEx_v7	Artery_Coronary	ENSG00000134243.7	SORT1	2.4872	2.55381	0.330098	0.590021	-0.0304594	5
2	rs602633	1	109821511	rs602633	1	109821511	0.1033	0.0096	8.6e-27	0.00984667	0.0313225	0.753399	GTEx_v7	Muscle_Skeletal	ENSG00000134243.7	SORT1	10.4909	33.3859	0.753346	0.879028	0.0860019	53
2	rs602633	1	109821511	rs602633	1	109821511	0.1033	0.0096	8.6e-27	0.0121121	0.0362463	0.738585	GTEx_v7	Artery_Aorta	ENSG00000197780.5	TAF13	8.52866	25.5349	0.73838	0.871862	NA	1
2	rs602633	1	109821511	rs602633	1	109821511	0.1033	0.0096	8.6e-27	-0.082963	0.0284596	0.00374401	GTEx_v7	Muscle_Skeletal	ENSG00000197780.5	TAF13	-1.24513	0.442527	0.00489764	0.0648731	-2.58416e-06	6
2	rs602633	1	109821511	rs602633	1	109821511	0.1033	0.0096	8.6e-27	-0.0264775	0.0482522	0.584253	GTEx_v7	Artery_Coronary	ENSG00000197780.5	TAF13	-3.90143	7.11914	0.583679	0.786044	NA	1
2	rs602633	1	109821511	rs602633	1	109821511	0.1033	0.0096	8.6e-27	-0.0484383	0.0335561	0.149854	GTEx_v7	Artery_Tibial	ENSG00000197780.5	TAF13	-2.13261	1.49062	0.15252	0.386972	-0.229965	23
2	rs602633	1	109821511	rs602633	1	109821511	0.1033	0.0096	8.6e-27	-0.0185761	0.0322115	0.564553	GTEx_v7	Artery_Tibial	ENSG00000174151.10	CYB561D1	-5.56091	9.65662	0.564706	0.77545	0.423946	27
2	rs602633	1	109821511	rs602633	1	109821511	0.1033	0.0096	8.6e-27	-0.0342371	0.0414326	0.409081	GTEx_v7	Muscle_Skeletal	ENSG00000174151.10	CYB561D1	-3.01719	3.66206	0.409993	0.657931	2.29196e-06	49
2	rs602633	1	109821511	rs602633	1	109821511	0.1033	0.0096	8.6e-27	0.0185098	0.0279295	0.508008	GTEx_v7	Whole blood	ENSG00000174151.10	CYB561D1	5.58083	8.43689	0.508305	0.734425	NA	1
2	rs602633	1	109821511	rs602633	1	109821511	0.1033	0.0096	8.6e-27	0.103083	0.0670157	0.126749	GTEx_v7	Artery_Coronary	ENSG00000174151.10	CYB561D1	1.00211	0.658105	0.127831	0.352426	0.895786	4
2	rs602633	1	109821511	rs602633	1	109821511	0.1033	0.0096	8.6e-27	0.111331	0.039319	0.00507311	GTEx_v7	Artery_Aorta	ENSG00000174151.10	CYB561D1	0.927864	0.338851	0.00617641	0.0737746	-4.57583e-07	55
2	rs602633	1	109821511	rs602633	1	109821511	0.1033	0.0096	8.6e-27	-0.144826	0.0914282	0.115906	GTEx_v7	Liver	ENSG00000273382.1	RP5-1065J22.8	-0.71327	0.455138	0.117079	0.338582	0.541453	44
2	rs602633	1	109821511	rs602633	1	109821511	0.1033	0.0096	8.6e-27	-0.0583862	0.0654432	0.373301	GTEx_v7	Artery_Aorta	ENSG00000273382.1	RP5-1065J22.8	-1.76925	1.9899	0.373941	0.628136	-0.984649	3
2	rs602633	1	109821511	rs602633	1	109821511	0.1033	0.0096	8.6e-27	-0.0998252	0.0536767	0.063893	GTEx_v7	Whole blood	ENSG00000273382.1	RP5-1065J22.8	-1.03481	0.564673	0.066865	0.255088	3.90236e-14	5
2	rs602633	1	109821511	rs602633	1	109821511	0.1033	0.0096	8.6e-27	-0.0704265	0.0542291	0.194758	GTEx_v7	Muscle_Skeletal	ENSG00000273382.1	RP5-1065J22.8	-1.46678	1.13763	0.197284	0.449644	-0.623603	27
2	rs602633	1	109821511	rs602633	1	109821511	0.1033	0.0096	8.6e-27	-0.0292323	0.0557507	0.600404	GTEx_v7	Artery_Tibial	ENSG00000273382.1	RP5-1065J22.8	-3.53376	6.74745	0.600475	0.797829	8.98163e-06	10
2	rs602633	1	109821511	rs602633	1	109821511	0.1033	0.0096	8.6e-27	-0.0705411	0.0691871	0.3087	GTEx_v7	Artery_Tibial	ENSG00000116299.12	KIAA1324	-1.46439	1.44272	0.310094	0.571722	-3.22994e-10	11
2	rs602633	1	109821511	rs602633	1	109821511	0.1033	0.0096	8.6e-27	0.0891525	0.0935911	0.341876	GTEx_v7	Artery_Aorta	ENSG00000116299.12	KIAA1324	1.15869	1.22113	0.34269	0.60053	0.61376	10
2	rs602633	1	109821511	rs602633	1	109821511	0.1033	0.0096	8.6e-27	0.0877592	0.124091	0.480851	GTEx_v7	Liver	ENSG00000116299.12	KIAA1324	1.17708	1.66798	0.480378	0.716396	-4.97892e-10	13
2	rs602633	1	109821511	rs602633	1	109821511	0.1033	0.0096	8.6e-27	0.200809	0.0779452	0.0104619	GTEx_v7	Whole blood	ENSG00000116299.12	KIAA1324	0.514419	0.205318	0.0122287	0.112599	-1.36943e-13	30
2	rs602633	1	109821511	rs602633	1	109821511	0.1033	0.0096	8.6e-27	-0.0433511	0.122291	0.723621	GTEx_v7	Artery_Coronary	ENSG00000116299.12	KIAA1324	-2.38287	6.72559	0.723115	0.864384	NA	2
2	rs602633	1	109821511	rs602633	1	109821511	0.1033	0.0096	8.6e-27	0.0342661	0.0968288	0.724074	GTEx_v7	Artery_Coronary	ENSG00000221986.2	MYBPHL	3.01464	8.52335	0.72357	0.864709	NA	1
2	rs602633	1	109821511	rs602633	1	109821511	0.1033	0.0096	8.6e-27	0.0205137	0.0561389	0.715061	GTEx_v7	Whole blood	ENSG00000221986.2	MYBPHL	5.03566	13.7888	0.714963	0.859595	2.8417e-16	6
2	rs602633	1	109821511	rs602633	1	109821511	0.1033	0.0096	8.6e-27	-0.0612807	0.049405	0.215742	GTEx_v7	Artery_Tibial	ENSG00000221986.2	MYBPHL	-1.68569	1.36801	0.217869	0.474034	-0.992183	4
2	rs602633	1	109821511	rs602633	1	109821511	0.1033	0.0096	8.6e-27	-0.0827057	0.0541582	0.127478	GTEx_v7	Muscle_Skeletal	ENSG00000221986.2	MYBPHL	-1.24901	0.826083	0.130543	0.357618	-0.421039	4
2	rs602633	1	109821511	rs602633	1	109821511	0.1033	0.0096	8.6e-27	-0.0299675	0.117151	0.798556	GTEx_v7	Liver	ENSG00000270066.2	SCARNA2	-3.44707	13.4793	0.798159	0.903526	8.10639e-06	54
2	rs602633	1	109821511	rs602633	1	109821511	0.1033	0.0096	8.6e-27	-0.0626163	0.0702099	0.373145	GTEx_v7	Artery_Tibial	ENSG00000270066.2	SCARNA2	-1.64973	1.85614	0.374112	0.628201	-0.900093	4
2	rs602633	1	109821511	rs602633	1	109821511	0.1033	0.0096	8.6e-27	0.00379795	0.0871327	0.965273	GTEx_v7	Artery_Aorta	ENSG00000270066.2	SCARNA2	27.1989	624.003	0.965233	0.984754	NA	1
2	rs602633	1	109821511	rs602633	1	109821511	0.1033	0.0096	8.6e-27	-0.47595	0.0341184	1.1468e-36	GTEx_v7	Muscle_Skeletal	ENSG00000143126.7	CELSR2	-0.21704	0.0254736	1.59285e-17	7.55331e-14	-0.874483	67
2	rs602633	1	109821511	rs602633	1	109821511	0.1033	0.0096	8.6e-27	-0.793368	0.0854989	1.15958e-15	GTEx_v7	Liver	ENSG00000143126.7	CELSR2	-0.130204	0.0185286	2.10674e-12	1.99803e-09	-0.736963	17
2	rs602633	1	109821511	rs602633	1	109821511	0.1033	0.0096	8.6e-27	0.0622281	0.0441959	0.160573	GTEx_v7	Artery_Aorta	ENSG00000143126.7	CELSR2	1.66002	1.18904	0.162683	0.400333	0.746367	12
2	rs602633	1	109821511	rs602633	1	109821511	0.1033	0.0096	8.6e-27	0.063139	0.0278888	0.0242441	GTEx_v7	Artery_Tibial	ENSG00000143126.7	CELSR2	1.63607	0.738483	0.0267291	0.172919	-6.83577e-07	19
2	rs602633	1	109821511	rs602633	1	109821511	0.1033	0.0096	8.6e-27	0.0516649	0.0472738	0.275314	GTEx_v7	Whole blood	ENSG00000143126.7	CELSR2	1.99942	1.8389	0.276907	0.542377	0.529391	60
2	rs602633	1	109821511	rs602633	1	109821511	0.1033	0.0096	8.6e-27	0.0667994	0.0698383	0.340833	GTEx_v7	Artery_Coronary	ENSG00000143126.7	CELSR2	1.54642	1.62315	0.340727	0.598196	0.626668	7
2	rs602633	1	109821511	rs602633	1	109821511	0.1033	0.0096	8.6e-27	0.0958191	0.0439321	0.0312138	GTEx_v7	Artery_Coronary	ENSG00000213366.8	GSTM2	1.07807	0.504337	0.032549	0.189117	-1.15482e-17	2
2	rs602633	1	109821511	rs602633	1	109821511	0.1033	0.0096	8.6e-27	-0.0535415	0.0668478	0.423793	GTEx_v7	Whole blood	ENSG00000213366.8	GSTM2	-1.92934	2.4155	0.424443	0.668452	NA	1
2	rs602633	1	109821511	rs602633	1	109821511	0.1033	0.0096	8.6e-27	0.00158316	0.0306565	0.958846	GTEx_v7	Artery_Tibial	ENSG00000213366.8	GSTM2	65.2492	1263.51	0.958815	0.982446	-1.37794e-08	11
2	rs602633	1	109821511	rs602633	1	109821511	0.1033	0.0096	8.6e-27	0.0314106	0.0366264	0.392071	GTEx_v7	Artery_Aorta	ENSG00000213366.8	GSTM2	3.2887	3.84695	0.392616	0.642612	NA	1
2	rs602633	1	109821511	rs602633	1	109821511	0.1033	0.0096	8.6e-27	0.0466508	0.0431689	0.280464	GTEx_v7	Muscle_Skeletal	ENSG00000213366.8	GSTM2	2.21432	2.05936	0.282263	0.54853	0.0846143	6
2	rs602633	1	109821511	rs602633	1	109821511	0.1033	0.0096	8.6e-27	0.0247049	0.0945668	0.794155	GTEx_v7	Artery_Aorta	ENSG00000162641.14	AKNAD1	4.18136	16.0103	0.793965	0.903001	NA	1
2	rs602633	1	109821511	rs602633	1	109821511	0.1033	0.0096	8.6e-27	0.0837528	0.112046	0.456296	GTEx_v7	Artery_Coronary	ENSG00000162641.14	AKNAD1	1.23339	1.65403	0.455855	0.691291	NA	1
2	rs602633	1	109821511	rs602633	1	109821511	0.1033	0.0096	8.6e-27	0.0743096	0.070608	0.293396	GTEx_v7	Artery_Tibial	ENSG00000162641.14	AKNAD1	1.39013	1.32719	0.294903	0.56086	2.37982e-14	3
2	rs602633	1	109821511	rs602633	1	109821511	0.1033	0.0096	8.6e-27	0.1245	0.0443203	0.00542602	GTEx_v7	Artery_Aorta	ENSG00000143093.10	STRIP1	0.829719	0.305268	0.00656769	0.0762085	0.47445	7
2	rs602633	1	109821511	rs602633	1	109821511	0.1033	0.0096	8.6e-27	0.0772739	0.0421024	0.0674327	GTEx_v7	Whole blood	ENSG00000143093.10	STRIP1	1.3368	0.738871	0.0704122	0.259305	0.646878	5
2	rs602633	1	109821511	rs602633	1	109821511	0.1033	0.0096	8.6e-27	0.0588216	0.0362417	0.105324	GTEx_v7	Muscle_Skeletal	ENSG00000143093.10	STRIP1	1.75616	1.09426	0.10852	0.325664	0.962722	3
2	rs602633	1	109821511	rs602633	1	109821511	0.1033	0.0096	8.6e-27	0.0813102	0.0742677	0.275881	GTEx_v7	Artery_Coronary	ENSG00000143093.10	STRIP1	1.27044	1.1664	0.276065	0.541514	0.849267	5
2	rs602633	1	109821511	rs2781553	1	110026989	0.0308	0.0088	0.0004949	0.0658114	0.0651384	0.313097	GTEx_v7	Artery_Tibial	ENSG00000224699.4	LAMTOR5-AS1	0.468004	0.482132	0.331699	0.592212	1	2
2	rs602633	1	109821511	rs2781553	1	110026989	0.0308	0.0088	0.0004949	0.136076	0.085674	0.113687	GTEx_v7	Artery_Aorta	ENSG00000224699.4	LAMTOR5-AS1	0.226344	0.156494	0.148082	0.37998	0.680005	12
2	rs602633	1	109821511	rs2781553	1	110026989	0.0308	0.0088	0.0004949	-0.0691906	0.037129	0.0630802	GTEx_v7	Muscle_Skeletal	ENSG00000224699.4	LAMTOR5-AS1	-0.445147	0.270623	0.0999914	0.312767	6.04848e-13	18
2	rs602633	1	109821511	rs602633	1	109821511	0.1033	0.0096	8.6e-27	-0.0309184	0.0187005	0.0990002	GTEx_v7	Muscle_Skeletal	ENSG00000143106.8	PSMA5	-3.34105	2.0445	0.102223	0.317682	1.24901e-10	12
2	rs602633	1	109821511	rs602633	1	109821511	0.1033	0.0096	8.6e-27	-0.0193681	0.0276776	0.484606	GTEx_v7	Whole blood	ENSG00000143106.8	PSMA5	-5.33351	7.63785	0.484989	0.719143	NA	1
2	rs602633	1	109821511	rs602633	1	109821511	0.1033	0.0096	8.6e-27	-0.0720483	0.0380867	0.0610472	GTEx_v7	Artery_Coronary	ENSG00000143106.8	PSMA5	-1.43376	0.769548	0.0624454	0.245102	4.87385e-15	4
2	rs602633	1	109821511	rs602633	1	109821511	0.1033	0.0096	8.6e-27	0.0442406	0.0265848	0.0970622	GTEx_v7	Artery_Tibial	ENSG00000143106.8	PSMA5	2.33496	1.41979	0.100056	0.312767	-1.15482e-17	2
2	rs602633	1	109821511	rs602633	1	109821511	0.1033	0.0096	8.6e-27	-0.0250475	0.0339112	0.460943	GTEx_v7	Artery_Aorta	ENSG00000143106.8	PSMA5	-4.12416	5.59674	0.461191	0.696266	3.10571e-08	47
2	rs602633	1	109821511	rs602633	1	109821511	0.1033	0.0096	8.6e-27	-0.175922	0.0475358	0.000330179	GTEx_v7	Liver	ENSG00000143106.8	PSMA5	-0.587192	0.167787	0.000465899	0.0116279	-0.717545	55
2	rs602633	1	109821511	rs602633	1	109821511	0.1033	0.0096	8.6e-27	0.0903937	0.0443799	0.0422891	GTEx_v7	Muscle_Skeletal	ENSG00000258634.2	RP4-773N10.4	1.14278	0.571024	0.0453623	0.214893	-8.9847e-10	11
2	rs602633	1	109821511	rs602633	1	109821511	0.1033	0.0096	8.6e-27	-0.0383538	0.0915097	0.675901	GTEx_v7	Liver	ENSG00000258634.2	RP4-773N10.4	-2.69334	6.43102	0.675358	0.838652	-0.427877	4
2	rs602633	1	109821511	rs602633	1	109821511	0.1033	0.0096	8.6e-27	0.0372347	0.0486083	0.444507	GTEx_v7	Artery_Aorta	ENSG00000162636.11	FAM102B	2.77429	3.63089	0.444819	0.681748	NA	2
2	rs602633	1	109821511	rs602633	1	109821511	0.1033	0.0096	8.6e-27	0.0490174	0.0329529	0.137926	GTEx_v7	Whole blood	ENSG00000162636.11	FAM102B	2.10741	1.43022	0.14062	0.370044	NA	1
2	rs602633	1	109821511	rs602633	1	109821511	0.1033	0.0096	8.6e-27	-0.0510104	0.0775151	0.511797	GTEx_v7	Liver	ENSG00000162636.11	FAM102B	-2.02508	3.08304	0.511282	0.736332	3.56939e-09	5
2	rs602633	1	109821511	rs602633	1	109821511	0.1033	0.0096	8.6e-27	0.0125069	0.0335941	0.709859	GTEx_v7	Muscle_Skeletal	ENSG00000162636.11	FAM102B	8.25944	22.1985	0.709839	0.857667	1.15482e-17	2
2	rs602633	1	109821511	rs602633	1	109821511	0.1033	0.0096	8.6e-27	-0.0104067	0.0725917	0.886096	GTEx_v7	Artery_Tibial	ENSG00000186150.3	UBL4B	-9.9263	69.2468	0.886016	0.953151	1.12486e-08	53
2	rs602633	1	109821511	rs602633	1	109821511	0.1033	0.0096	8.6e-27	-0.0689352	0.0675384	0.307987	GTEx_v7	Muscle_Skeletal	ENSG00000186150.3	UBL4B	-1.49851	1.47474	0.309572	0.5714	NA	1
2	rs602633	1	109821511	rs602633	1	109821511	0.1033	0.0096	8.6e-27	0.0398915	0.122556	0.745397	GTEx_v7	Artery_Coronary	ENSG00000186150.3	UBL4B	2.58952	7.95926	0.744918	0.874357	-1.94742e-13	4
2	rs602633	1	109821511	rs602633	1	109821511	0.1033	0.0096	8.6e-27	0.027485	0.0292575	0.348223	GTEx_v7	Artery_Tibial	ENSG00000065135.7	GNAI3	3.75841	4.01601	0.349347	0.607675	NA	1
2	rs602633	1	109821511	rs602633	1	109821511	0.1033	0.0096	8.6e-27	-0.0687071	0.0531355	0.198562	GTEx_v7	Liver	ENSG00000065135.7	GNAI3	-1.50348	1.1711	0.199205	0.452844	-1.15482e-17	2
2	rs602633	1	109821511	rs602633	1	109821511	0.1033	0.0096	8.6e-27	-0.0412461	0.0439301	0.349748	GTEx_v7	Artery_Coronary	ENSG00000065135.7	GNAI3	-2.50448	2.67759	0.349608	0.607675	3.35692e-13	41
2	rs602633	1	109821511	rs602633	1	109821511	0.1033	0.0096	8.6e-27	-0.0808614	0.0778319	0.30102	GTEx_v7	Artery_Coronary	ENSG00000121940.11	CLCC1	-1.27749	1.23535	0.301082	0.563876	-1.15482e-17	2
2	rs602633	1	109821511	rs602633	1	109821511	0.1033	0.0096	8.6e-27	0.053791	0.050116	0.283929	GTEx_v7	Artery_Tibial	ENSG00000121940.11	CLCC1	1.9204	1.79807	0.285507	0.551489	-1	2
2	rs602633	1	109821511	rs602633	1	109821511	0.1033	0.0096	8.6e-27	0.00152374	0.0581641	0.979117	GTEx_v7	Whole blood	ENSG00000116396.9	KCNC4	67.7937	2587.82	0.9791	0.991604	1.58862e-17	6
2	rs602633	1	109821511	rs602633	1	109821511	0.1033	0.0096	8.6e-27	0.143064	0.0659632	0.0321529	GTEx_v7	Artery_Coronary	ENSG00000116396.9	KCNC4	0.722054	0.339616	0.0334959	0.192355	-1.15482e-17	2
2	rs602633	1	109821511	rs602633	1	109821511	0.1033	0.0096	8.6e-27	-0.0320732	0.0812399	0.693272	GTEx_v7	Whole blood	ENSG00000179902.8	C1orf194	-3.22076	8.16352	0.693189	0.849374	-2.62572e-10	13
2	rs602633	1	109821511	rs602633	1	109821511	0.1033	0.0096	8.6e-27	0.000520474	0.0294246	0.985899	GTEx_v7	Whole blood	ENSG00000116337.11	AMPD2	198.473	11220.5	0.985887	0.995333	0.729019	3
2	rs602633	1	109821511	rs602633	1	109821511	0.1033	0.0096	8.6e-27	-0.0258873	0.0429073	0.546924	GTEx_v7	Artery_Aorta	ENSG00000116337.11	AMPD2	-3.99037	6.62429	0.546918	0.761828	NA	1
2	rs602633	1	109821511	rs602633	1	109821511	0.1033	0.0096	8.6e-27	-0.0853881	0.0648109	0.190291	GTEx_v7	Artery_Coronary	ENSG00000116337.11	AMPD2	-1.20977	0.925092	0.190965	0.439803	2.12839e-08	7
2	rs602633	1	109821511	rs602633	1	109821511	0.1033	0.0096	8.6e-27	0.0270423	0.0455863	0.553483	GTEx_v7	Whole blood	ENSG00000121957.8	GPSM2	3.81994	6.44921	0.553642	0.766406	NA	2
2	rs602633	1	109821511	rs602633	1	109821511	0.1033	0.0096	8.6e-27	-0.121759	0.0794904	0.128307	GTEx_v7	Liver	ENSG00000121957.8	GPSM2	-0.848397	0.55946	0.129404	0.355317	1	2
2	rs602633	1	109821511	rs602633	1	109821511	0.1033	0.0096	8.6e-27	-0.0103933	0.0476147	0.827317	GTEx_v7	Muscle_Skeletal	ENSG00000121957.8	GPSM2	-9.9391	45.5432	0.827247	0.92279	NA	2
2	rs602633	1	109821511	rs2781553	1	110026989	0.0308	0.0088	0.0004949	0.0681677	0.0384195	0.077021	GTEx_v7	Whole blood	ENSG00000273373.1	RP5-1074L1.4	0.451827	0.285503	0.113521	0.334151	0.836652	13
2	rs602633	1	109821511	rs602633	1	109821511	-0.1033	0.0096	8.6e-27	0.01085	0.0293323	0.7117	CEDAR	CD14+ monocytes	6060592	GNAI3	-9.52074	25.7539	0.71162	0.857733	-0.00147601	21
2	rs602633	1	109821511	rs602633	1	109821511	-0.1033	0.0096	8.6e-27	0.04665	0.031204	0.136	CEDAR	CD4+ T lymphocytes	6060592	GNAI3	-2.21436	1.49541	0.138666	0.367554	0.49814	5
2	rs602633	1	109821511	rs602633	1	109821511	-0.1033	0.0096	8.6e-27	0.08253	0.0308985	0.008011	CEDAR	CD8+ T lymphocytes	6060592	GNAI3	-1.25167	0.482834	0.00953283	0.0978456	8.45737e-15	11
2	rs602633	1	109821511	rs602633	1	109821511	-0.1033	0.0096	8.6e-27	0.03374	0.0235779	0.1536	CEDAR	CD19+ B lymphocytes	6060592	GNAI3	-3.06165	2.15835	0.156042	0.391507	1.24962e-17	5
2	rs602633	1	109821511	rs602633	1	109821511	-0.1033	0.0096	8.6e-27	0.01073	0.0310205	0.7297	CEDAR	CD15+ granulocytes	6060592	GNAI3	-9.62721	27.8467	0.729552	0.868021	-1	2
2	rs602633	1	109821511	rs602633	1	109821511	-0.1033	0.0096	8.6e-27	0.00863	0.0224214	0.7006	CEDAR	CD4+ T lymphocytes	4730598	AMIGO1	-11.9699	31.1185	0.700494	0.85326	NA	1
2	rs602633	1	109821511	rs602633	1	109821511	-0.1033	0.0096	8.6e-27	0.05965	0.0398198	0.1353	CEDAR	CD4+ T lymphocytes	6900592	GSTM4	-1.73177	1.1672	0.137891	0.366729	2.0312e-10	5
2	rs602633	1	109821511	rs602633	1	109821511	-0.1033	0.0096	8.6e-27	0.05541	0.03	0.06579	CEDAR	CD8+ T lymphocytes	6900592	GSTM4	-1.86428	1.02412	0.0687015	0.257037	-0.129698	37
2	rs602633	1	109821511	rs602633	1	109821511	-0.1033	0.0096	8.6e-27	0.01882	0.0221568	0.3964	CEDAR	CD14+ monocytes	6900592	GSTM4	-5.48884	6.48212	0.397126	0.646597	NA	1
2	rs602633	1	109821511	rs602633	1	109821511	-0.1033	0.0096	8.6e-27	0.01797	0.0171143	0.2947	CEDAR	CD19+ B lymphocytes	6900592	GSTM4	-5.74847	5.50074	0.296006	0.561345	-8.96916e-05	36
2	rs602633	1	109821511	rs602633	1	109821511	-0.1033	0.0096	8.6e-27	-0.02688	0.0205505	0.1919	CEDAR	CD19+ B lymphocytes	50672	GSTM1	3.84301	2.9597	0.194135	0.444092	-1.06152e-05	5
2	rs602633	1	109821511	rs602633	1	109821511	-0.1033	0.0096	8.6e-27	-0.042	0.0319149	0.1891	CEDAR	CD8+ T lymphocytes	50672	GSTM1	2.45952	1.88286	0.191462	0.44052	0.709462	12
2	rs602633	1	109821511	rs602633	1	109821511	-0.1033	0.0096	8.6e-27	-0.0184	0.0337863	0.5865	CEDAR	CD14+ monocytes	50672	GSTM1	5.61413	10.3219	0.586508	0.788551	0.000523938	4
2	rs602633	1	109821511	rs602633	1	109821511	-0.1033	0.0096	8.6e-27	-0.07102	0.0467852	0.13	CEDAR	CD4+ T lymphocytes	50672	GSTM1	1.45452	0.967669	0.132809	0.359503	-1.34017e-12	6
2	rs602633	1	109821511	rs602633	1	109821511	-0.1033	0.0096	8.6e-27	-0.01099	0.0123873	0.3758	CEDAR	CD19+ B lymphocytes	2710187	ATXN7L2	9.39945	10.6305	0.376588	0.62886	-0.686402	31
2	rs602633	1	109821511	rs602633	1	109821511	-0.1033	0.0096	8.6e-27	0.004796	0.0134606	0.7219	CEDAR	CD14+ monocytes	2710187	ATXN7L2	-21.5388	60.4844	0.721762	0.863856	1	2
2	rs602633	1	109821511	rs602633	1	109821511	-0.1033	0.0096	8.6e-27	-0.006852	0.0161718	0.6721	CEDAR	CD8+ T lymphocytes	2710187	ATXN7L2	15.0759	35.6091	0.672024	0.837073	NA	1
2	rs602633	1	109821511	rs602633	1	109821511	-0.1033	0.0096	8.6e-27	-0.03261	0.0171451	0.05829	CEDAR	CD19+ B lymphocytes	3610722	CLCC1	3.16774	1.6913	0.0610731	0.24235	0.0416576	5
2	rs602633	1	109821511	rs602633	1	109821511	-0.1033	0.0096	8.6e-27	0.02331	0.0216435	0.2826	CEDAR	CD4+ T lymphocytes	3610722	CLCC1	-4.43157	4.1353	0.283879	0.549676	NA	1
2	rs602633	1	109821511	rs602633	1	109821511	-0.1033	0.0096	8.6e-27	-0.006842	0.0180242	0.7046	CEDAR	Platelets	3610722	CLCC1	15.0979	39.798	0.704418	0.854091	NA	1
2	rs602633	1	109821511	rs602633	1	109821511	-0.1033	0.0096	8.6e-27	0.02539	0.0271783	0.351	CEDAR	CD8+ T lymphocytes	6020093	SARS	-4.06853	4.37148	0.352009	0.609304	1.83789e-11	46
2	rs602633	1	109821511	rs602633	1	109821511	-0.1033	0.0096	8.6e-27	-0.007345	0.0232953	0.7527	CEDAR	CD4+ T lymphocytes	6020093	SARS	14.064	44.6242	0.752637	0.878848	-1.15482e-17	2
2	rs602633	1	109821511	rs602633	1	109821511	-0.1033	0.0096	8.6e-27	-0.01938	0.0166638	0.2458	CEDAR	CD15+ granulocytes	6020093	SARS	5.33024	4.60987	0.247572	0.508881	-2.10424e-08	12
2	rs602633	1	109821511	rs602633	1	109821511	-0.1033	0.0096	8.6e-27	0.01095	0.0199345	0.5833	CEDAR	CD19+ B lymphocytes	6020093	SARS	-9.43379	17.1966	0.58329	0.785995	-2.16344e-07	4
2	rs602633	1	109821511	rs602633	1	109821511	-0.1033	0.0096	8.6e-27	0.04069	0.0153779	0.008615	CEDAR	CD8+ T lymphocytes	4490612	CYB561D1	-2.53871	0.988033	0.0101858	0.103651	-0.45609	10
2	rs602633	1	109821511	rs602633	1	109821511	-0.1033	0.0096	8.6e-27	0.01271	0.0148239	0.392	CEDAR	CD19+ B lymphocytes	4490612	CYB561D1	-8.12746	9.50924	0.392722	0.642612	-1.96926e-09	35
2	rs602633	1	109821511	rs602633	1	109821511	-0.1033	0.0096	8.6e-27	-0.01261	0.0163131	0.4402	CEDAR	CD14+ monocytes	3440601	CLCC1	8.19191	10.6249	0.440699	0.678486	0	2
2	rs602633	1	109821511	rs602633	1	109821511	-0.1033	0.0096	8.6e-27	-0.005207	0.0174614	0.7658	CEDAR	CD19+ B lymphocytes	3440601	CLCC1	19.8387	66.5536	0.765638	0.887653	NA	1
2	rs602633	1	109821511	rs602633	1	109821511	-0.1033	0.0096	8.6e-27	0.02377	0.0176597	0.1793	CEDAR	CD19+ B lymphocytes	290332	TAF13	-4.34581	3.25385	0.181683	0.425952	NA	1
2	rs602633	1	109821511	rs602633	1	109821511	-0.1033	0.0096	8.6e-27	0.02564	0.0165847	0.1232	CEDAR	CD15+ granulocytes	290332	TAF13	-4.02886	2.63275	0.125946	0.350902	4.17933e-12	41
2	rs602633	1	109821511	rs602633	1	109821511	-0.1033	0.0096	8.6e-27	0.03115	0.031975	0.3308	CEDAR	CD14+ monocytes	290332	TAF13	-3.31621	3.41796	0.331931	0.592404	3.0389e-17	3
2	rs602633	1	109821511	rs602633	1	109821511	-0.1033	0.0096	8.6e-27	0.02219	0.0243793	0.3635	CEDAR	CD8+ T lymphocytes	290332	TAF13	-4.65525	5.1328	0.364427	0.620559	2.09723e-14	7
2	rs602633	1	109821511	rs602633	1	109821511	-0.1033	0.0096	8.6e-27	0.04437	0.0259171	0.0879	CEDAR	CD4+ T lymphocytes	290332	TAF13	-2.32815	1.377	0.0908875	0.293837	-1	2
2	rs602633	1	109821511	rs602633	1	109821511	-0.1033	0.0096	8.6e-27	-0.004235	0.00840278	0.6147	CEDAR	CD15+ granulocytes	5910048	EPS8L3	24.392	48.4498	0.614649	0.807545	-1	2
2	rs602633	1	109821511	rs602633	1	109821511	-0.1033	0.0096	8.6e-27	0.0008416	0.0158017	0.9576	CEDAR	CD8+ T lymphocytes	5910048	EPS8L3	-122.742	2304.62	0.957525	0.982446	0.786835	17
2	rs602633	1	109821511	rs602633	1	109821511	-0.1033	0.0096	8.6e-27	-0.01321	0.014186	0.3526	CEDAR	CD19+ B lymphocytes	5910048	EPS8L3	7.81983	8.42897	0.353546	0.610753	-1.15482e-17	2
2	rs602633	1	109821511	rs602633	1	109821511	-0.1033	0.0096	8.6e-27	0.04353	0.0118352	0.0002851	CEDAR	CD15+ granulocytes	1510152	PSRC1	-2.37308	0.681858	0.000500839	0.0121172	-0.437619	6
2	rs602633	1	109821511	rs602633	1	109821511	-0.1033	0.0096	8.6e-27	0.1018	0.0198016	5.172e-07	CEDAR	CD14+ monocytes	1510152	PSRC1	-1.01473	0.218751	3.50508e-06	0.000263827	-0.632964	7
2	rs602633	1	109821511	rs602633	1	109821511	-0.1033	0.0096	8.6e-27	-0.03184	0.0224383	0.1572	CEDAR	Platelets	160019	SORT1	3.24435	2.30616	0.159481	0.395016	-1.38637e-07	48
2	rs602633	1	109821511	rs602633	1	109821511	-0.1033	0.0096	8.6e-27	-0.02272	0.0216175	0.2943	CEDAR	CD19+ B lymphocytes	160019	SORT1	4.54665	4.34661	0.295551	0.561274	-5.39385e-16	3
2	rs602633	1	109821511	rs602633	1	109821511	-0.1033	0.0096	8.6e-27	-0.005946	0.0235765	0.801	CEDAR	CD15+ granulocytes	160019	SORT1	17.373	68.9048	0.80094	0.905377	0.00746077	6
2	rs602633	1	109821511	rs602633	1	109821511	-0.1033	0.0096	8.6e-27	0.02752	0.0263098	0.2964	CEDAR	CD14+ monocytes	160019	SORT1	-3.75363	3.60548	0.297833	0.561345	-0.549089	3
2	rs602633	1	109821511	rs602633	1	109821511	-0.1033	0.0096	8.6e-27	0.008715	0.0280405	0.7562	CEDAR	CD8+ T lymphocytes	160019	SORT1	-11.8531	38.1534	0.756051	0.8811	NA	1
2	rs602633	1	109821511	rs602633	1	109821511	-0.1033	0.0096	8.6e-27	0.01587	0.0287084	0.5808	CEDAR	CD4+ T lymphocytes	4060707	GSTM4	-6.50914	11.7904	0.580899	0.785017	-0.0282992	4
2	rs602633	1	109821511	rs602633	1	109821511	-0.1033	0.0096	8.6e-27	0.01439	0.0153248	0.3486	CEDAR	CD19+ B lymphocytes	4060707	GSTM4	-7.1786	7.67399	0.349559	0.607675	NA	1
2	rs602633	1	109821511	rs602633	1	109821511	-0.1033	0.0096	8.6e-27	-0.05027	0.0232624	0.03156	CEDAR	CD8+ T lymphocytes	520609	KIAA1324	2.0549	0.96989	0.0341161	0.193186	-3.98414e-13	17
2	rs602633	1	109821511	rs602633	1	109821511	-0.1033	0.0096	8.6e-27	0.02209	0.0252083	0.3816	CEDAR	CD4+ T lymphocytes	520609	KIAA1324	-4.67632	5.35411	0.38244	0.634465	-4.82253e-08	8
2	rs602633	1	109821511	rs602633	1	109821511	-0.1033	0.0096	8.6e-27	-0.01537	0.0948765	0.8715	CEDAR	CD15+ granulocytes	520609	KIAA1324	6.72088	41.4916	0.87132	0.943764	-9.72532e-11	13
2	rs602633	1	109821511	rs602633	1	109821511	-0.1033	0.0096	8.6e-27	-0.003333	0.0178522	0.8521	CEDAR	Platelets	3130241	TMEM167B	30.9931	166.03	0.851918	0.934358	NA	1
2	rs602633	1	109821511	rs602633	1	109821511	-0.1033	0.0096	8.6e-27	-0.01885	0.0179866	0.2954	CEDAR	CD8+ T lymphocytes	3130241	TMEM167B	5.48011	5.25385	0.296918	0.561345	0.361735	6
2	rs602633	1	109821511	rs602633	1	109821511	-0.1033	0.0096	8.6e-27	0.03645	0.0170009	0.0329	CEDAR	CD8+ T lymphocytes	3710240	CELSR2	-2.83402	1.34782	0.0354948	0.195717	-0.0127086	6
2	rs602633	1	109821511	rs602633	1	109821511	-0.1033	0.0096	8.6e-27	0.02548	0.0122324	0.03813	CEDAR	CD14+ monocytes	3710240	CELSR2	-4.05416	1.98244	0.0408514	0.206963	3.97147e-09	8
2	rs602633	1	109821511	rs602633	1	109821511	-0.1033	0.0096	8.6e-27	0.02292	0.0160617	0.1548	CEDAR	CD14+ monocytes	5080451	PSMA5	-4.50698	3.18601	0.157181	0.393535	NA	1
2	rs602633	1	109821511	rs602633	1	109821511	-0.1033	0.0096	8.6e-27	0.007754	0.015958	0.6274	CEDAR	CD4+ T lymphocytes	5080451	PSMA5	-13.3222	27.4454	0.627389	0.812197	-1.53853e-32	2
2	rs602633	1	109821511	rs602633	1	109821511	-0.1033	0.0096	8.6e-27	0.04348	0.0227287	0.0568	CEDAR	CD15+ granulocytes	5080451	PSMA5	-2.3758	1.2614	0.0596371	0.23966	2.15905e-08	17
2	rs602633	1	109821511	rs602633	1	109821511	-0.1033	0.0096	8.6e-27	-0.000198	0.0134146	0.9882	CEDAR	Platelets	5080451	PSMA5	521.717	35346.7	0.988224	0.995491	-1	2
2	rs602633	1	109821511	rs602633	1	109821511	-0.1033	0.0096	8.6e-27	0.02227	0.0196039	0.2568	CEDAR	CD8+ T lymphocytes	5080451	PSMA5	-4.63853	4.1059	0.258593	0.520701	1.0053e-12	5
2	rs602633	1	109821511	rs602633	1	109821511	-0.1033	0.0096	8.6e-27	0.02552	0.0179972	0.1573	CEDAR	CD4+ T lymphocytes	1990092	CYB561D1	-4.04781	2.87927	0.15977	0.395016	1.52254e-17	3
2	rs602633	1	109821511	rs602633	1	109821511	-0.1033	0.0096	8.6e-27	0.01208	0.0175556	0.492	CEDAR	CD19+ B lymphocytes	1990092	CYB561D1	-8.55132	12.4528	0.492273	0.723384	NA	1
2	rs602633	1	109821511	rs602633	1	109821511	-0.1033	0.0096	8.6e-27	0.0443	0.0168826	0.009176	CEDAR	CD8+ T lymphocytes	1990092	CYB561D1	-2.33183	0.914695	0.0107941	0.105834	-3.62436e-05	13
2	rs602633	1	109821511	rs602633	1	109821511	-0.1033	0.0096	8.6e-27	0.02565	0.0221503	0.2478	CEDAR	CD15+ granulocytes	1990092	CYB561D1	-4.02729	3.49788	0.249587	0.511029	NA	1
2	rs602633	1	109821511	rs602633	1	109821511	-0.1033	0.0096	8.6e-27	-0.005442	0.00907302	0.5491	CEDAR	CD15+ granulocytes	4180047	C1ORF194	18.982	31.6963	0.549259	0.76269	0.0115562	2
2	rs602633	1	109821511	rs602633	1	109821511	-0.1033	0.0096	8.6e-27	0.01625	0.0203838	0.4261	CEDAR	CD19+ B lymphocytes	840504	LOC100133055	-6.35692	7.99592	0.426601	0.669849	NA	1
2	rs602633	1	109821511	rs602633	1	109821511	-0.1033	0.0096	8.6e-27	0.02513	0.0221801	0.2584	CEDAR	Platelets	5570594	STXBP3	-4.11062	3.64815	0.259839	0.522544	NA	1
2	rs602633	1	109821511	rs602633	1	109821511	-0.1033	0.0096	8.6e-27	-0.002834	0.0184265	0.8779	CEDAR	CD14+ monocytes	5570594	STXBP3	36.4502	237.022	0.87778	0.948538	NA	1
2	rs602633	1	109821511	rs602633	1	109821511	-0.1033	0.0096	8.6e-27	0.01618	0.0276581	0.5591	CEDAR	CD19+ B lymphocytes	5570594	STXBP3	-6.38443	10.9297	0.559128	0.770299	-3.41541e-14	10
2	rs602633	1	109821511	rs602633	1	109821511	-0.1033	0.0096	8.6e-27	-0.02166	0.0198533	0.2765	CEDAR	CD15+ granulocytes	5570594	STXBP3	4.76916	4.39378	0.277729	0.543762	-1.87801e-15	3
2	rs602633	1	109821511	rs602633	1	109821511	-0.1033	0.0096	8.6e-27	0.04091	0.0352672	0.2471	CEDAR	CD14+ monocytes	4150553	TAF13	-2.52505	2.18938	0.24878	0.510257	1.3757e-11	8
2	rs602633	1	109821511	rs602633	1	109821511	-0.1033	0.0096	8.6e-27	0.003236	0.018555	0.8617	CEDAR	CD19+ B lymphocytes	4150553	TAF13	-31.9221	183.064	0.861569	0.94029	5.55255e-16	4
2	rs602633	1	109821511	rs602633	1	109821511	-0.1033	0.0096	8.6e-27	0.04501	0.0272953	0.1002	CEDAR	CD4+ T lymphocytes	4150553	TAF13	-2.29505	1.40803	0.103108	0.318733	-0.000354131	7
2	rs602633	1	109821511	rs602633	1	109821511	-0.1033	0.0096	8.6e-27	-0.01101	0.0174347	0.5283	CEDAR	CD15+ granulocytes	4150553	TAF13	9.38238	14.8829	0.528423	0.74973	-0.301526	47
2	rs602633	1	109821511	rs602633	1	109821511	-0.1033	0.0096	8.6e-27	0.0873	0.0908996	0.3377	CEDAR	CD4+ T lymphocytes	7150598	GSTM3	-1.18328	1.23696	0.338771	0.597253	-0.403937	3
2	rs602633	1	109821511	rs602633	1	109821511	-0.1033	0.0096	8.6e-27	-0.004443	0.0592874	0.9403	CEDAR	CD8+ T lymphocytes	7150598	GSTM3	23.2501	310.256	0.940264	0.977145	NA	1
2	rs602633	1	109821511	rs602633	1	109821511	-0.1033	0.0096	8.6e-27	0.1028	0.018105	3.439e-08	CEDAR	CD14+ monocytes	1070762	PSRC1	-1.00486	0.200102	5.12027e-07	5.92203e-05	-0.889329	14
2	rs602633	1	109821511	rs602633	1	109821511	-0.1033	0.0096	8.6e-27	0.02038	0.0211586	0.3364	CEDAR	Platelets	1070762	PSRC1	-5.06869	5.28339	0.337375	0.596718	-3.12378e-13	46
2	rs602633	1	109821511	rs602633	1	109821511	-0.1033	0.0096	8.6e-27	0.08477	0.0147068	2.276e-08	CEDAR	CD15+ granulocytes	1070762	PSRC1	-1.21859	0.239835	3.75551e-07	4.68648e-05	-0.790592	10
2	rs602633	1	109821511	rs602633	1	109821511	-0.1033	0.0096	8.6e-27	-0.007774	0.0352882	0.8258	CEDAR	CD4+ T lymphocytes	2230544	SCARNA2	13.2879	60.3299	0.825673	0.921691	1.15482e-17	2
2	rs602633	1	109821511	rs602633	1	109821511	-0.1033	0.0096	8.6e-27	-0.01489	0.0196958	0.4503	CEDAR	CD8+ T lymphocytes	2230544	SCARNA2	6.93754	9.19926	0.450765	0.686242	-0.000121348	7
2	rs602633	1	109821511	rs602633	1	109821511	-0.1033	0.0096	8.6e-27	-0.004107	0.0125673	0.7441	CEDAR	CD15+ granulocytes	1070292	GPSM2	25.1522	77.0005	0.743933	0.87385	-1.15482e-17	2
2	rs602633	1	109821511	rs602633	1	109821511	0.1033	0.0096	8.6e-27	-0.0601627	0.0578314	0.298978	GTEx_v7	Artery_Tibial	ENSG00000228703.1	RP5-1160K1.6	-1.71701	1.65817	0.300443	0.563123	1.15482e-17	2
2	rs602633	1	109821511	rs602633	1	109821511	0.1033	0.0096	8.6e-27	-0.162563	0.0733207	0.0276601	GTEx_v7	Artery_Aorta	ENSG00000228703.1	RP5-1160K1.6	-0.635446	0.292626	0.0298909	0.182894	-0.0126516	5
2	rs602633	1	109821511	rs602633	1	109821511	0.1033	0.0096	8.6e-27	-0.0225651	0.126209	0.858413	GTEx_v7	Liver	ENSG00000228703.1	RP5-1160K1.6	-4.57787	25.608	0.858121	0.938471	-1.15482e-17	2
2	rs602633	1	109821511	rs602633	1	109821511	0.1033	0.0096	8.6e-27	-0.106736	0.103099	0.302711	GTEx_v7	Artery_Coronary	ENSG00000228703.1	RP5-1160K1.6	-0.967808	0.939147	0.302767	0.565062	-1	2
2	rs602633	1	109821511	rs602633	1	109821511	0.1033	0.0096	8.6e-27	0.0235114	0.0590048	0.691026	GTEx_v7	Artery_Coronary	ENSG00000085433.11	WDR47	4.39361	11.0339	0.690488	0.847823	NA	1
2	rs602633	1	109821511	rs2296696	1	109740548	0.0361	0.0089	4.95e-05	-0.106127	0.0578523	0.0691725	GTEx_v7	Artery_Coronary	ENSG00000085491.11	SLC25A24	-0.340158	0.20351	0.0946317	0.30117	1.62158e-15	8
2	rs602633	1	109821511	rs602633	1	109821511	0.1033	0.0096	8.6e-27	-0.00264956	0.108945	0.980639	GTEx_v7	Liver	ENSG00000260246.1	AC000032.2	-38.9876	1603.1	0.980597	0.992528	5.53318e-16	6
2	rs602633	1	109821511	rs2781553	1	110026989	0.0308	0.0088	0.0004949	-0.0831424	0.0909636	0.362603	GTEx_v7	Liver	ENSG00000162775.10	RBM15	-0.370449	0.418889	0.376502	0.62886	NA	1
2	rs602633	1	109821511	rs2781553	1	110026989	0.0308	0.0088	0.0004949	0.221861	0.124804	0.078077	GTEx_v7	Liver	ENSG00000227963.1	RP5-1074L1.1	0.138826	0.0875896	0.112976	0.33296	1	2
2	rs602633	1	109821511	rs2781553	1	110026989	0.0308	0.0088	0.0004949	0.100718	0.0784656	0.20021	GTEx_v7	Artery_Tibial	ENSG00000227963.1	RP5-1074L1.1	0.305804	0.253757	0.228162	0.484803	1	2
2	rs602633	1	109821511	rs602633	1	109821511	0.1033	0.0096	8.6e-27	-0.0349946	0.124274	0.778763	GTEx_v7	Artery_Coronary	ENSG00000186086.12	NBPF6	-2.95188	10.4864	0.77833	0.895183	NA	1
2	rs602633	1	109821511	rs602633	1	109821511	0.1033	0.0096	8.6e-27	0.0432776	0.0651098	0.506728	GTEx_v7	Artery_Tibial	ENSG00000186086.12	NBPF6	2.38692	3.59789	0.50706	0.733744	NA	1
2	rs602633	1	109821511	rs602633	1	109821511	0.1033	0.0096	8.6e-27	-0.0369028	0.0455415	0.418658	GTEx_v7	Artery_Aorta	ENSG00000134186.7	PRPF38B	-2.79925	3.46431	0.419077	0.664636	2.4526e-15	3
3	rs4129267	1	154426264	rs4129267	1	154426264	0.0504	0.0079	2.01e-10	-0.0235216	0.0916184	0.797838	GTEx_v7	Liver	ENSG00000228264.1	RP11-350G8.7	-2.14271	8.35278	0.797544	0.903261	NA	1
3	rs4129267	1	154426264	rs4129267	1	154426264	0.0504	0.0079	2.01e-10	0.204958	0.0622034	0.00110157	GTEx_v7	Whole blood	ENSG00000228264.1	RP11-350G8.7	0.245904	0.0839961	0.00341629	0.0519233	-1.98472e-07	5
3	rs4129267	1	154426264	rs4129267	1	154426264	0.0504	0.0079	2.01e-10	0.0858884	0.0418848	0.0409212	GTEx_v7	Muscle_Skeletal	ENSG00000169241.13	SLC50A1	0.586808	0.300585	0.050912	0.224264	-9.50603e-18	4
3	rs4129267	1	154426264	rs4129267	1	154426264	0.0504	0.0079	2.01e-10	-0.0799381	0.0407481	0.0522063	GTEx_v7	Artery_Coronary	ENSG00000169241.13	SLC50A1	-0.630488	0.33624	0.0607771	0.241938	NA	1
3	rs4129267	1	154426264	rs4129267	1	154426264	0.0504	0.0079	2.01e-10	0.0597799	0.0329126	0.0700273	GTEx_v7	Muscle_Skeletal	ENSG00000143554.9	SLC27A3	0.843093	0.482621	0.0806539	0.276345	-1.15482e-17	2
3	rs4129267	1	154426264	rs4129267	1	154426264	0.0504	0.0079	2.01e-10	-0.269555	0.0987513	0.00733788	GTEx_v7	Artery_Coronary	ENSG00000271380.1	RP11-307C12.12	-0.186975	0.0745045	0.0120876	0.111775	-0.710465	3
3	rs4129267	1	154426264	rs4129267	1	154426264	0.0504	0.0079	2.01e-10	-0.119252	0.0569273	0.0369707	GTEx_v7	Artery_Tibial	ENSG00000271380.1	RP11-307C12.12	-0.422634	0.212351	0.0465616	0.218257	9.91999e-17	4
3	rs4129267	1	154426264	rs4129267	1	154426264	0.0504	0.0079	2.01e-10	-0.105996	0.0701943	0.13208	GTEx_v7	Whole blood	ENSG00000271380.1	RP11-307C12.12	-0.47549	0.323586	0.141714	0.371276	NA	1
3	rs4129267	1	154426264	rs4129267	1	154426264	0.0504	0.0079	2.01e-10	-0.095197	0.0611179	0.122053	GTEx_v7	Liver	ENSG00000177954.7	RPS27	-0.529428	0.349885	0.130241	0.356997	1.15482e-17	2
3	rs4129267	1	154426264	rs4129267	1	154426264	0.0504	0.0079	2.01e-10	0.0124478	0.0182703	0.496165	GTEx_v7	Artery_Tibial	ENSG00000177954.7	RPS27	4.04891	5.97659	0.498113	0.728579	NA	1
3	rs4129267	1	154426264	rs4129267	1	154426264	0.0504	0.0079	2.01e-10	0.104096	0.0651848	0.111264	GTEx_v7	Artery_Tibial	ENSG00000189334.4	S100A14	0.484168	0.31254	0.121348	0.343912	NA	1
3	rs4129267	1	154426264	rs4129267	1	154426264	0.0504	0.0079	2.01e-10	-0.039029	0.0616699	0.527161	GTEx_v7	Muscle_Skeletal	ENSG00000189334.4	S100A14	-1.29135	2.05048	0.52884	0.74975	-7.94908e-32	2
3	rs4129267	1	154426264	rs4129267	1	154426264	0.0504	0.0079	2.01e-10	-0.322043	0.11079	0.00438231	GTEx_v7	Artery_Coronary	ENSG00000189334.4	S100A14	-0.156501	0.0591649	0.00816516	0.089388	-0.533177	5
3	rs4129267	1	154426264	rs4129267	1	154426264	0.0504	0.0079	2.01e-10	0.0599966	0.0362306	0.100455	GTEx_v7	Artery_Coronary	ENSG00000143515.12	ATP8B2	0.840048	0.524096	0.108968	0.326473	1	2
3	rs4129267	1	154426264	rs4129267	1	154426264	0.0504	0.0079	2.01e-10	-0.195296	0.0703284	0.00640094	GTEx_v7	Liver	ENSG00000143515.12	ATP8B2	-0.25807	0.101356	0.0108912	0.106171	-0.862164	4
3	rs4129267	1	154426264	rs4129267	1	154426264	0.0504	0.0079	2.01e-10	0.0316998	0.0246914	0.200124	GTEx_v7	Artery_Tibial	ENSG00000143515.12	ATP8B2	1.58992	1.26323	0.208172	0.46056	-1.15482e-17	2
3	rs4129267	1	154426264	rs4129267	1	154426264	0.0504	0.0079	2.01e-10	0.0602003	0.0287259	0.0372806	GTEx_v7	Artery_Aorta	ENSG00000143515.12	ATP8B2	0.837205	0.420492	0.0464797	0.218246	-8.9397e-17	4
3	rs4129267	1	154426264	rs4129267	1	154426264	0.0504	0.0079	2.01e-10	-0.103951	0.0445565	0.0205708	GTEx_v7	Artery_Aorta	ENSG00000173207.8	CKS1B	-0.484844	0.221278	0.0284443	0.178181	1.10146e-14	4
3	rs4129267	1	154426264	rs4129267	1	154426264	0.0504	0.0079	2.01e-10	-0.111411	0.0744761	0.137411	GTEx_v7	Artery_Coronary	ENSG00000173207.8	CKS1B	-0.452379	0.310609	0.145275	0.376444	NA	1
3	rs4129267	1	154426264	rs4129267	1	154426264	0.0504	0.0079	2.01e-10	-0.0147208	0.0379734	0.698461	GTEx_v7	Muscle_Skeletal	ENSG00000173207.8	CKS1B	-3.42373	8.84805	0.698795	0.852505	NA	1
3	rs4129267	1	154426264	rs4129267	1	154426264	0.0504	0.0079	2.01e-10	0.0240426	0.0564693	0.671076	GTEx_v7	Artery_Coronary	ENSG00000160710.11	ADAR	2.09628	4.93452	0.670969	0.836173	NA	1
3	rs4129267	1	154426264	rs4129267	1	154426264	0.0504	0.0079	2.01e-10	0.0142534	0.042363	0.736853	GTEx_v7	Artery_Aorta	ENSG00000160710.11	ADAR	3.536	10.5241	0.736877	0.871675	NA	1
3	rs4129267	1	154426264	rs4129267	1	154426264	0.0504	0.0079	2.01e-10	-0.0401236	0.0680565	0.55663	GTEx_v7	Liver	ENSG00000160710.11	ADAR	-1.25612	2.13967	0.557162	0.76916	3.62171e-05	3
3	rs4129267	1	154426264	rs4129267	1	154426264	0.0504	0.0079	2.01e-10	0.0246736	0.036954	0.504814	GTEx_v7	Artery_Tibial	ENSG00000160710.11	ADAR	2.04267	3.07604	0.506654	0.733593	-0.305429	2
3	rs4129267	1	154426264	rs4129267	1	154426264	0.0504	0.0079	2.01e-10	0.0198236	0.0188142	0.292884	GTEx_v7	Whole blood	ENSG00000160710.11	ADAR	2.54242	2.44565	0.29854	0.562	-1.15482e-17	2
3	rs4129267	1	154426264	rs4129267	1	154426264	0.0504	0.0079	2.01e-10	-0.117763	0.0509469	0.0214393	GTEx_v7	Artery_Tibial	ENSG00000238279.1	BX470102.3	-0.427978	0.196931	0.0297624	0.182815	8.10182e-17	3
3	rs4129267	1	154426264	rs4129267	1	154426264	0.0504	0.0079	2.01e-10	-0.156503	0.116555	0.181979	GTEx_v7	Liver	ENSG00000238279.1	BX470102.3	-0.322039	0.245091	0.188862	0.437084	NA	1
3	rs4129267	1	154426264	rs4129267	1	154426264	0.0504	0.0079	2.01e-10	-0.0178996	0.059816	0.765288	GTEx_v7	Liver	ENSG00000163463.7	KRTCAP2	-2.81571	9.41973	0.765004	0.88739	NA	1
3	rs4129267	1	154426264	rs4129267	1	154426264	0.0504	0.0079	2.01e-10	-0.0773747	0.0564706	0.173301	GTEx_v7	Artery_Coronary	ENSG00000163463.7	KRTCAP2	-0.651376	0.486236	0.180366	0.424254	NA	1
3	rs4129267	1	154426264	rs4129267	1	154426264	0.0504	0.0079	2.01e-10	-0.0119707	0.0216468	0.580648	GTEx_v7	Artery_Tibial	ENSG00000163463.7	KRTCAP2	-4.21028	7.64206	0.581678	0.785165	NA	1
3	rs4129267	1	154426264	rs4129267	1	154426264	0.0504	0.0079	2.01e-10	0.083046	0.0324609	0.011205	GTEx_v7	Artery_Aorta	ENSG00000163463.7	KRTCAP2	0.606893	0.255584	0.0175713	0.139336	-3.73842e-16	5
3	rs4129267	1	154426264	rs4129267	1	154426264	0.0504	0.0079	2.01e-10	-0.0185176	0.0770902	0.810597	GTEx_v7	Artery_Coronary	ENSG00000231064.1	RP11-263K19.4	-2.72173	11.3388	0.810302	0.911068	NA	1
3	rs4129267	1	154426264	rs4129267	1	154426264	0.0504	0.0079	2.01e-10	0.113745	0.0569676	0.0471226	GTEx_v7	Artery_Aorta	ENSG00000231064.1	RP11-263K19.4	0.443096	0.232533	0.0567127	0.235832	NA	1
3	rs4129267	1	154426264	rs4129267	1	154426264	0.0504	0.0079	2.01e-10	0.0639898	0.0282224	0.0240339	GTEx_v7	Artery_Tibial	ENSG00000143624.9	INTS3	0.787626	0.368665	0.0326445	0.189242	-4.93957e-07	5
3	rs4129267	1	154426264	rs4129267	1	154426264	0.0504	0.0079	2.01e-10	-0.0203516	0.0198127	0.305147	GTEx_v7	Whole blood	ENSG00000143624.9	INTS3	-2.47646	2.44194	0.310517	0.572055	NA	1
3	rs4129267	1	154426264	rs4129267	1	154426264	0.0504	0.0079	2.01e-10	0.121617	0.0574485	0.0363995	GTEx_v7	Liver	ENSG00000143543.10	JTB	0.414416	0.206255	0.0445113	0.213229	-1.06807e-16	4
3	rs4129267	1	154426264	rs4129267	1	154426264	0.0504	0.0079	2.01e-10	0.196423	0.117396	0.09699	GTEx_v7	Liver	ENSG00000143556.4	S100A7	0.256589	0.158542	0.105569	0.321791	NA	1
3	rs4129267	1	154426264	rs4129267	1	154426264	0.0504	0.0079	2.01e-10	0.178843	0.0678461	0.00879649	GTEx_v7	Artery_Tibial	ENSG00000143556.4	S100A7	0.281811	0.115675	0.0148408	0.126206	0.73358	4
3	rs4129267	1	154426264	rs4129267	1	154426264	0.0504	0.0079	2.01e-10	0.0316602	0.0226223	0.162624	GTEx_v7	Artery_Tibial	ENSG00000169291.5	SHE	1.5919	1.16452	0.171623	0.41186	NA	1
3	rs4129267	1	154426264	rs4129267	1	154426264	0.0504	0.0079	2.01e-10	0.108757	0.039172	0.00641876	GTEx_v7	Artery_Coronary	ENSG00000169291.5	SHE	0.463418	0.182035	0.0109037	0.106171	0.540416	5
3	rs4129267	1	154426264	rs4129267	1	154426264	0.0504	0.0079	2.01e-10	0.057193	0.0280102	0.0423864	GTEx_v7	Artery_Aorta	ENSG00000143614.7	GATAD2B	0.881227	0.453145	0.0518124	0.226238	1	2
3	rs4129267	1	154426264	rs4129267	1	154426264	0.0504	0.0079	2.01e-10	0.0439827	0.0251535	0.0810889	GTEx_v7	Muscle_Skeletal	ENSG00000143614.7	GATAD2B	1.14591	0.679507	0.0917231	0.294882	NA	1
3	rs4129267	1	154426264	rs4129267	1	154426264	0.0504	0.0079	2.01e-10	0.12976	0.0681174	0.0592844	GTEx_v7	Artery_Coronary	ENSG00000163462.13	TRIM46	0.388409	0.212791	0.0679538	0.256558	1	2
3	rs4129267	1	154426264	rs4129267	1	154426264	0.0504	0.0079	2.01e-10	0.0497422	0.0413359	0.229506	GTEx_v7	Muscle_Skeletal	ENSG00000160766.10	GBAP1	1.01322	0.85684	0.237002	0.495492	NA	1
3	rs4129267	1	154426264	rs4129267	1	154426264	0.0504	0.0079	2.01e-10	-0.182032	0.0812043	0.0269026	GTEx_v7	Artery_Coronary	ENSG00000232093.1	RP11-307C12.11	-0.276874	0.130916	0.0344385	0.193489	3.05649e-16	4
3	rs4129267	1	154426264	rs4129267	1	154426264	0.0504	0.0079	2.01e-10	0.0840338	0.0378712	0.02719	GTEx_v7	Artery_Tibial	ENSG00000160679.8	CHTOP	0.599759	0.286173	0.0361009	0.196997	0.819144	4
3	rs4129267	1	154426264	rs4129267	1	154426264	0.0504	0.0079	2.01e-10	0.0442557	0.0306437	0.149421	GTEx_v7	Muscle_Skeletal	ENSG00000163346.12	PBXIP1	1.13884	0.80851	0.158965	0.394841	NA	1
3	rs4129267	1	154426264	rs4129267	1	154426264	0.0504	0.0079	2.01e-10	0.00428969	0.0289079	0.882127	GTEx_v7	Artery_Tibial	ENSG00000179085.7	DPM3	11.7491	79.1977	0.882065	0.951015	NA	1
3	rs4129267	1	154426264	rs4129267	1	154426264	0.0504	0.0079	2.01e-10	-0.0252605	0.0332572	0.448354	GTEx_v7	Artery_Aorta	ENSG00000176444.14	CLK2	-1.99521	2.64538	0.450715	0.686242	NA	1
3	rs4129267	1	154426264	rs4129267	1	154426264	0.0504	0.0079	2.01e-10	-0.129183	0.0604894	0.0348314	GTEx_v7	Artery_Coronary	ENSG00000176444.14	CLK2	-0.390144	0.192647	0.0428495	0.20972	9.15957e-17	4
3	rs4129267	1	154426264	rs4129267	1	154426264	0.0504	0.0079	2.01e-10	0.0990705	0.046363	0.0347113	GTEx_v7	Liver	ENSG00000176444.14	CLK2	0.508729	0.251074	0.0427434	0.20972	-7.06576e-15	4
3	rs4129267	1	154426264	rs4129267	1	154426264	0.0504	0.0079	2.01e-10	-0.100754	0.0328759	0.00236394	GTEx_v7	Artery_Tibial	ENSG00000163239.8	TDRD10	-0.500228	0.18108	0.00573656	0.0721559	-0.867166	5
3	rs4129267	1	154426264	rs4129267	1	154426264	0.0504	0.0079	2.01e-10	-0.0987718	0.048601	0.0427459	GTEx_v7	Muscle_Skeletal	ENSG00000163239.8	TDRD10	-0.510267	0.26351	0.052816	0.228585	-0.284123	3
3	rs4129267	1	154426264	rs4129267	1	154426264	0.0504	0.0079	2.01e-10	-0.0831018	0.0434267	0.0569981	GTEx_v7	Artery_Aorta	ENSG00000163239.8	TDRD10	-0.606485	0.330883	0.0668128	0.255088	-1	2
3	rs4129267	1	154426264	rs4129267	1	154426264	0.0504	0.0079	2.01e-10	-0.109407	0.0449714	0.0165232	GTEx_v7	Artery_Coronary	ENSG00000163239.8	TDRD10	-0.460665	0.202655	0.0230174	0.159343	-0.629682	4
3	rs4129267	1	154426264	rs4129267	1	154426264	0.0504	0.0079	2.01e-10	-0.0957771	0.0654189	0.145883	GTEx_v7	Liver	ENSG00000163239.8	TDRD10	-0.526222	0.36877	0.15359	0.388025	1.15482e-17	2
3	rs4129267	1	154426264	rs4129267	1	154426264	0.0504	0.0079	2.01e-10	0.0254611	0.0528438	0.630842	GTEx_v7	Liver	ENSG00000169231.9	THBS3	1.97949	4.12008	0.630908	0.814824	NA	1
3	rs4129267	1	154426264	rs4129267	1	154426264	0.0504	0.0079	2.01e-10	-0.106346	0.0480393	0.0273793	GTEx_v7	Muscle_Skeletal	ENSG00000163354.10	DCST2	-0.473925	0.226606	0.0364922	0.198192	6.24312e-07	4
3	rs4129267	1	154426264	rs4129267	1	154426264	0.0504	0.0079	2.01e-10	-0.0582857	0.0415048	0.161192	GTEx_v7	Artery_Tibial	ENSG00000163354.10	DCST2	-0.864706	0.630492	0.170226	0.410544	NA	1
3	rs4129267	1	154426264	rs4129267	1	154426264	0.0504	0.0079	2.01e-10	0.0223639	0.0454323	0.623475	GTEx_v7	Liver	ENSG00000116521.6	SCAMP3	2.25363	4.59186	0.623576	0.811114	NA	1
3	rs4129267	1	154426264	rs4129267	1	154426264	0.0504	0.0079	2.01e-10	-0.0517168	0.0234144	0.0277252	GTEx_v7	Muscle_Skeletal	ENSG00000116521.6	SCAMP3	-0.974538	0.46691	0.0368693	0.199128	8.27041e-11	4
3	rs4129267	1	154426264	rs4129267	1	154426264	0.0504	0.0079	2.01e-10	-0.0382513	0.0689118	0.579229	GTEx_v7	Artery_Tibial	ENSG00000231827.2	RP11-216N14.5	-1.3176	2.3827	0.580272	0.784841	-0.00364096	2
3	rs4129267	1	154426264	rs4129267	1	154426264	0.0504	0.0079	2.01e-10	-0.0221408	0.0247421	0.37153	GTEx_v7	Artery_Tibial	ENSG00000160767.16	FAM189B	-2.27634	2.56869	0.375516	0.62886	NA	1
3	rs4129267	1	154426264	rs4129267	1	154426264	0.0504	0.0079	2.01e-10	-0.0449178	0.033703	0.184023	GTEx_v7	Artery_Aorta	ENSG00000160767.16	FAM189B	-1.12205	0.860078	0.192032	0.441404	NA	1
3	rs4129267	1	154426264	rs4129267	1	154426264	0.0504	0.0079	2.01e-10	0.00279038	0.0659897	0.966298	GTEx_v7	Artery_Tibial	ENSG00000236263.1	RP11-263K19.6	18.0621	427.159	0.966272	0.985013	NA	1
3	rs4129267	1	154426264	rs4129267	1	154426264	0.0504	0.0079	2.01e-10	-0.134397	0.0731696	0.0676225	GTEx_v7	Artery_Aorta	ENSG00000236263.1	RP11-263K19.6	-0.375008	0.212459	0.077549	0.271387	-1	2
3	rs4129267	1	154426264	rs4129267	1	154426264	0.0504	0.0079	2.01e-10	0.01834	0.0326586	0.574829	GTEx_v7	Whole blood	ENSG00000236263.1	RP11-263K19.6	2.74809	4.91253	0.575886	0.782793	NA	1
3	rs4129267	1	154426264	rs4129267	1	154426264	0.0504	0.0079	2.01e-10	0.155116	0.0784382	0.0492559	GTEx_v7	Artery_Aorta	ENSG00000160678.7	S100A1	0.324918	0.172015	0.0589063	0.238814	NA	1
3	rs4129267	1	154426264	rs4129267	1	154426264	0.0504	0.0079	2.01e-10	0.13734	0.0624112	0.0285239	GTEx_v7	Whole blood	ENSG00000160678.7	S100A1	0.366972	0.176404	0.0374989	0.201049	-6.49443e-15	5
3	rs4129267	1	154426264	rs4129267	1	154426264	0.0504	0.0079	2.01e-10	-0.031768	0.0342438	0.35426	GTEx_v7	Artery_Tibial	ENSG00000225855.2	RUSC1-AS1	-1.5865	1.72813	0.358595	0.615662	NA	1
3	rs4129267	1	154426264	rs4129267	1	154426264	0.0504	0.0079	2.01e-10	0.161377	0.0589972	0.00721109	GTEx_v7	Liver	ENSG00000169418.9	NPR1	0.312312	0.124229	0.0119369	0.111034	-1.16909e-10	5
3	rs4129267	1	154426264	rs4129267	1	154426264	0.0504	0.0079	2.01e-10	-0.0426452	0.0384039	0.26805	GTEx_v7	Artery_Aorta	ENSG00000169418.9	NPR1	-1.18184	1.08031	0.273959	0.53975	NA	1
3	rs4129267	1	154426264	rs4129267	1	154426264	0.0504	0.0079	2.01e-10	-0.106378	0.0476101	0.0261917	GTEx_v7	Whole blood	ENSG00000169418.9	NPR1	-0.473782	0.224672	0.0349646	0.194518	4.75137e-08	4
3	rs4129267	1	154426264	rs4129267	1	154426264	0.0504	0.0079	2.01e-10	0.00783142	0.0673409	0.907622	GTEx_v7	Artery_Coronary	ENSG00000243364.3	EFNA4	6.43561	55.3478	0.907434	0.962006	NA	1
3	rs4129267	1	154426264	rs4129267	1	154426264	0.0504	0.0079	2.01e-10	-0.0868524	0.0505796	0.0873931	GTEx_v7	Artery_Aorta	ENSG00000243364.3	EFNA4	-0.580295	0.349969	0.0972909	0.306955	NA	1
3	rs4129267	1	154426264	rs4129267	1	154426264	0.0504	0.0079	2.01e-10	-0.0710621	0.0470412	0.131626	GTEx_v7	Muscle_Skeletal	ENSG00000243364.3	EFNA4	-0.709239	0.482479	0.141565	0.371139	NA	1
3	rs4129267	1	154426264	rs4129267	1	154426264	0.0504	0.0079	2.01e-10	-0.0706978	0.0381402	0.0647092	GTEx_v7	Artery_Tibial	ENSG00000243364.3	EFNA4	-0.712893	0.400498	0.075073	0.266973	NA	1
3	rs4129267	1	154426264	rs4129267	1	154426264	0.0504	0.0079	2.01e-10	0.0350868	0.0361185	0.333369	GTEx_v7	Artery_Coronary	ENSG00000143570.13	SLC39A1	1.43644	1.49572	0.336871	0.596608	NA	1
3	rs4129267	1	154426264	rs4129267	1	154426264	0.0504	0.0079	2.01e-10	-0.0676763	0.0206045	0.00113432	GTEx_v7	Artery_Tibial	ENSG00000143621.12	ILF2	-0.744722	0.25502	0.00349757	0.0526523	-0.0172602	6
3	rs4129267	1	154426264	rs4129267	1	154426264	0.0504	0.0079	2.01e-10	0.0229797	0.0229028	0.316491	GTEx_v7	Whole blood	ENSG00000143621.12	ILF2	2.19324	2.21277	0.3216	0.581891	NA	1
3	rs4129267	1	154426264	rs4129267	1	154426264	0.0504	0.0079	2.01e-10	-0.0127365	0.0480462	0.791416	GTEx_v7	Artery_Coronary	ENSG00000163348.3	PYGO2	-3.95713	14.9405	0.791117	0.901448	NA	1
3	rs4129267	1	154426264	rs4129267	1	154426264	0.0504	0.0079	2.01e-10	-0.0422114	0.0276447	0.128249	GTEx_v7	Artery_Aorta	ENSG00000163348.3	PYGO2	-1.19399	0.804042	0.137548	0.366228	NA	1
3	rs4129267	1	154426264	rs4129267	1	154426264	0.0504	0.0079	2.01e-10	0.111527	0.0538423	0.0405423	GTEx_v7	Liver	ENSG00000143575.10	HAX1	0.451909	0.229381	0.0488242	0.220866	1	2
3	rs4129267	1	154426264	rs4129267	1	154426264	0.0504	0.0079	2.01e-10	-0.0352538	0.0255441	0.168278	GTEx_v7	Muscle_Skeletal	ENSG00000160691.14	SHC1	-1.42963	1.05984	0.177365	0.419902	NA	1
3	rs4129267	1	154426264	rs4129267	1	154426264	0.0504	0.0079	2.01e-10	-0.0541742	0.0877583	0.53825	GTEx_v7	Artery_Coronary	ENSG00000272654.1	RP11-422P24.11	-0.930332	1.51411	0.538923	0.756746	NA	1
3	rs4129267	1	154426264	rs4129267	1	154426264	0.0504	0.0079	2.01e-10	-0.0101562	0.0257776	0.693846	GTEx_v7	Artery_Tibial	ENSG00000188643.6	S100A16	-4.96249	12.6194	0.694139	0.849374	NA	1
3	rs4129267	1	154426264	rs4129267	1	154426264	0.0504	0.0079	2.01e-10	0.0978418	0.0396026	0.0140411	GTEx_v7	Whole blood	ENSG00000188643.6	S100A16	0.515117	0.223588	0.0212299	0.152997	0.946703	3
3	rs4129267	1	154426264	rs4129267	1	154426264	0.0504	0.0079	2.01e-10	0.031333	0.0316646	0.322969	GTEx_v7	Muscle_Skeletal	ENSG00000196154.7	S100A4	1.60853	1.64499	0.328156	0.588203	NA	1
3	rs4129267	1	154426264	rs4129267	1	154426264	0.0504	0.0079	2.01e-10	-0.0138737	0.0731917	0.849991	GTEx_v7	Liver	ENSG00000196154.7	S100A4	-3.63277	19.1734	0.849725	0.933783	NA	1
3	rs4129267	1	154426264	rs4129267	1	154426264	0.0504	0.0079	2.01e-10	-0.0184141	0.0284538	0.51788	GTEx_v7	Muscle_Skeletal	ENSG00000143569.14	UBAP2L	-2.73703	4.25102	0.51967	0.741724	NA	1
3	rs4129267	1	154426264	rs4129267	1	154426264	0.0504	0.0079	2.01e-10	-0.121734	0.0630886	0.0561022	GTEx_v7	Liver	ENSG00000143569.14	UBAP2L	-0.414017	0.224164	0.0647554	0.250526	1.15482e-17	2
3	rs4129267	1	154426264	rs4129267	1	154426264	0.0504	0.0079	2.01e-10	0.0947112	0.0404459	0.0201122	GTEx_v7	Artery_Aorta	ENSG00000160712.8	IL6R	0.532144	0.242074	0.0279297	0.176355	0.00871558	5
3	rs4129267	1	154426264	rs4129267	1	154426264	0.0504	0.0079	2.01e-10	0.202492	0.0837123	0.0171352	GTEx_v7	Artery_Coronary	ENSG00000160712.8	IL6R	0.248899	0.110045	0.0237106	0.16177	-1.49695e-15	4
3	rs4129267	1	154426264	rs4129267	1	154426264	0.0504	0.0079	2.01e-10	0.178372	0.0290446	2.41721e-09	GTEx_v7	Artery_Tibial	ENSG00000160712.8	IL6R	0.282556	0.0638622	9.66856e-06	0.000587799	0.000281606	6
3	rs4129267	1	154426264	rs4129267	1	154426264	0.0504	0.0079	2.01e-10	0.106938	0.0205563	3.64123e-07	GTEx_v7	Whole blood	ENSG00000160712.8	IL6R	0.471301	0.116898	5.53691e-05	0.00232354	0.907996	5
3	rs4129267	1	154426264	rs4129267	1	154426264	0.0504	0.0079	2.01e-10	0.0449345	0.109075	0.681135	GTEx_v7	Artery_Coronary	ENSG00000226855.1	RP11-350G8.3	1.12163	2.72835	0.680997	0.841617	NA	1
3	rs4129267	1	154426264	rs4129267	1	154426264	0.0504	0.0079	2.01e-10	-0.0269736	0.0297297	0.364766	GTEx_v7	Muscle_Skeletal	ENSG00000198837.5	DENND4B	-1.86849	2.08013	0.369049	0.624119	NA	1
3	rs4129267	1	154426264	rs4129267	1	154426264	0.0504	0.0079	2.01e-10	0.0068212	0.0289372	0.813806	GTEx_v7	Whole blood	ENSG00000198837.5	DENND4B	7.38873	31.3662	0.813771	0.912918	1	2
3	rs4129267	1	154426264	rs4129267	1	154426264	0.0504	0.0079	2.01e-10	0.00557809	0.0387442	0.885774	GTEx_v7	Artery_Coronary	ENSG00000143612.14	C1orf43	9.03535	62.7736	0.885551	0.952867	NA	1
3	rs4129267	1	154426264	rs4129267	1	154426264	0.0504	0.0079	2.01e-10	0.00681675	0.0215628	0.752105	GTEx_v7	Artery_Tibial	ENSG00000143612.14	C1orf43	7.39355	23.416	0.752194	0.878548	NA	1
3	rs4129267	1	154426264	rs4129267	1	154426264	0.0504	0.0079	2.01e-10	0.0114728	0.0593509	0.847061	GTEx_v7	Artery_Coronary	ENSG00000189171.9	S100A13	4.393	22.7362	0.84679	0.93234	NA	1
3	rs4129267	1	154426264	rs4129267	1	154426264	0.0504	0.0079	2.01e-10	-0.0418054	0.027402	0.128086	GTEx_v7	Artery_Tibial	ENSG00000143537.9	ADAM15	-1.20559	0.812501	0.137863	0.366729	NA	1
3	rs4129267	1	154426264	rs4129267	1	154426264	0.0504	0.0079	2.01e-10	-0.0107002	0.029456	0.716651	GTEx_v7	Artery_Tibial	ENSG00000177628.11	GBA	-4.71019	12.9874	0.716849	0.8608	NA	1
3	rs4129267	1	154426264	rs4129267	1	154426264	0.0504	0.0079	2.01e-10	-0.056957	0.0262219	0.0306247	GTEx_v7	Whole blood	ENSG00000177628.11	GBA	-0.884878	0.430345	0.0397628	0.204169	6.76892e-16	4
3	rs4129267	1	154426264	rs4129267	1	154426264	0.0504	0.0079	2.01e-10	0.14276	0.104622	0.175063	GTEx_v7	Artery_Coronary	ENSG00000228013.1	RP11-350G8.5	0.35304	0.264578	0.182089	0.426613	NA	1
3	rs4129267	1	154426264	rs4129267	1	154426264	0.0504	0.0079	2.01e-10	0.0172224	0.0733301	0.814466	GTEx_v7	Artery_Tibial	ENSG00000143552.5	NUP210L	2.92642	12.4687	0.81444	0.913236	NA	1
3	rs4129267	1	154426264	rs4129267	1	154426264	0.0504	0.0079	2.01e-10	0.248964	0.104858	0.0192391	GTEx_v7	Artery_Coronary	ENSG00000143552.5	NUP210L	0.202439	0.0909759	0.0260683	0.17067	0.836657	5
3	rs4129267	1	154426264	rs4129267	1	154426264	0.0504	0.0079	2.01e-10	0.0229498	0.0174519	0.189497	GTEx_v7	Whole blood	ENSG00000160685.9	ZBTB7B	2.1961	1.7051	0.197762	0.450425	NA	1
3	rs4129267	1	154426264	rs4129267	1	154426264	0.0504	0.0079	2.01e-10	0.0118009	0.0171269	0.491334	GTEx_v7	Whole blood	ENSG00000197956.5	S100A6	4.27086	6.23444	0.493317	0.724244	-1.15482e-17	2
3	rs4129267	1	154426264	rs4129267	1	154426264	0.0504	0.0079	2.01e-10	0.0551646	0.0249341	0.0276856	GTEx_v7	Whole blood	ENSG00000160714.5	UBE2Q1	0.913629	0.437082	0.0365915	0.198305	0.524853	5
3	rs4129267	1	154426264	rs4129267	1	154426264	0.0504	0.0079	2.01e-10	0.00777903	0.0527152	0.882783	GTEx_v7	Whole blood	ENSG00000160716.4	CHRNB2	6.47896	43.9169	0.882716	0.951015	NA	1
3	rs4129267	1	154426264	rs4129267	1	154426264	0.0504	0.0079	2.01e-10	0.0330511	0.0414873	0.426277	GTEx_v7	Whole blood	ENSG00000169242.7	EFNA1	1.52491	1.92901	0.429226	0.671769	-2.50653e-31	2
3	rs4129267	1	154426264	rs4129267	1	154426264	0.0504	0.0079	2.01e-10	-0.073657	0.0576237	0.202146	GTEx_v7	Whole blood	ENSG00000273026.1	RP11-422P24.10	-0.684253	0.545947	0.210085	0.463359	NA	1
3	rs4129267	1	154426264	rs4129267	1	154426264	0.0504	0.0079	2.01e-10	0.0999746	0.0563763	0.0771796	GTEx_v7	Whole blood	ENSG00000143590.9	EFNA3	0.504128	0.295059	0.0875312	0.287475	-1.15482e-17	2
3	rs4129267	1	154426264	rs4129267	1	154426264	0.0504	0.0079	2.01e-10	-0.0863935	0.0476346	0.0707206	GTEx_v7	Whole blood	ENSG00000143630.5	HCN3	-0.583377	0.334401	0.0810641	0.277349	1.15482e-17	2
3	rs4129267	1	154426264	rs4129267	1	154426264	0.0504	0.0079	2.01e-10	-0.0111804	0.0210113	0.59504	GTEx_v7	Whole blood	ENSG00000143549.15	TPM3	-4.50789	8.50108	0.595923	0.794322	NA	1
3	rs4129267	1	154426264	rs4129267	1	154426264	0.0504	0.0079	2.01e-10	0.176301	0.071607	0.0143721	GTEx_v7	Whole blood	ENSG00000188015.5	S100A3	0.285875	0.124458	0.0216215	0.154179	0.954247	3
3	rs4129267	1	154426264	rs4129267	1	154426264	-0.0504	0.0079	2.01e-10	-0.211622	0.01958	3.15334e-27	Westra_eQTL	Whole blood	ILMN_1696394	IL6R	0.23816	0.0433491	3.92896e-08	9.81405e-06	0.672242	5
3	rs4129267	1	154426264	rs4845625	1	154422067	0.0491	0.0077	2.37e-10	0.081677	0.0195969	3.07493e-05	Westra_eQTL	Whole blood	ILMN_2090004	AQP10	0.601148	0.172311	0.000485309	0.0118626	NA	1
3	rs4129267	1	154426264	rs4845625	1	154422067	0.0491	0.0077	2.37e-10	0.112041	0.0195687	1.03113e-08	Westra_eQTL	Whole blood	ILMN_1754753	IL6R	0.438232	0.102866	2.04237e-05	0.00103031	0.713787	4
3	rs4129267	1	154426264	rs4129267	1	154426264	-0.0504	0.0079	2.01e-10	-0.105251	0.0197414	9.74293e-08	Westra_eQTL	Whole blood	ILMN_1776325	UBE2Q1	0.478855	0.11705	4.29486e-05	0.00190597	0.992416	3
3	rs4129267	1	154426264	rs4845625	1	154422067	0.0491	0.0077	2.37e-10	0.0606483	0.0196113	0.0019847	Westra_eQTL	Whole blood	ILMN_1814789	UBAP2L	0.809586	0.290951	0.00539335	0.0696831	NA	1
3	rs4129267	1	154426264	rs4129267	1	154426264	-0.0504	0.0079	2.01e-10	0.003428	0.0261081	0.8956	CEDAR	CD15+ granulocytes	5870685	IL6R	-14.7025	112	0.89556	0.956905	NA	1
3	rs4129267	1	154426264	rs4129267	1	154426264	-0.0504	0.0079	2.01e-10	-0.02809	0.0204142	0.1699	CEDAR	CD4+ T lymphocytes	5870685	IL6R	1.79423	1.33393	0.178603	0.42178	NA	1
3	rs4129267	1	154426264	rs4129267	1	154426264	-0.0504	0.0079	2.01e-10	-0.003403	0.0145739	0.8155	CEDAR	CD14+ monocytes	3780411	C1ORF43	14.8105	63.4706	0.815494	0.91377	NA	1
3	rs4129267	1	154426264	rs4129267	1	154426264	-0.0504	0.0079	2.01e-10	-0.003256	0.0228171	0.8866	CEDAR	CD8+ T lymphocytes	3400692	TPM3	15.4791	108.5	0.886555	0.953298	NA	1
3	rs4129267	1	154426264	rs4129267	1	154426264	-0.0504	0.0079	2.01e-10	-0.02839	0.0306886	0.3557	CEDAR	CD14+ monocytes	3400692	TPM3	1.77527	1.93908	0.359916	0.616492	NA	1
3	rs4129267	1	154426264	rs4129267	1	154426264	-0.0504	0.0079	2.01e-10	-0.03189	0.0235177	0.1762	CEDAR	CD4+ T lymphocytes	5810709	LOC644330	1.58043	1.19155	0.184717	0.431279	NA	1
3	rs4129267	1	154426264	rs4129267	1	154426264	-0.0504	0.0079	2.01e-10	-0.03168	0.0226124	0.1625	CEDAR	CD8+ T lymphocytes	5810709	LOC644330	1.59091	1.16261	0.171189	0.41152	NA	1
3	rs4129267	1	154426264	rs4129267	1	154426264	-0.0504	0.0079	2.01e-10	-0.01903	0.0305213	0.5335	CEDAR	CD14+ monocytes	5810709	LOC644330	2.64845	4.26795	0.5349	0.754236	NA	1
3	rs4129267	1	154426264	rs4129267	1	154426264	-0.0504	0.0079	2.01e-10	-0.03829	0.0209693	0.06895	CEDAR	CD14+ monocytes	7610152	UBAP2L	1.31627	0.749794	0.0791723	0.27424	NA	1
3	rs4129267	1	154426264	rs4129267	1	154426264	-0.0504	0.0079	2.01e-10	-0.01051	0.0171788	0.5411	CEDAR	CD4+ T lymphocytes	7610152	UBAP2L	4.79543	7.8742	0.54252	0.759114	NA	1
3	rs4129267	1	154426264	rs4129267	1	154426264	-0.0504	0.0079	2.01e-10	0.00213	0.0200376	0.9154	CEDAR	CD15+ granulocytes	7610152	UBAP2L	-23.662	222.627	0.915356	0.966413	NA	1
3	rs4129267	1	154426264	rs4129267	1	154426264	-0.0504	0.0079	2.01e-10	0.006238	0.0158849	0.6949	CEDAR	Platelets	6330754	UBE2Q1	-8.07951	20.6132	0.695089	0.849374	NA	1
3	rs4129267	1	154426264	rs4129267	1	154426264	-0.0504	0.0079	2.01e-10	-0.01477	0.0109978	0.1806	CEDAR	CD15+ granulocytes	6330754	UBE2Q1	3.41232	2.59651	0.18878	0.437084	NA	1
3	rs4129267	1	154426264	rs4129267	1	154426264	-0.0504	0.0079	2.01e-10	0.01942	0.0157374	0.2181	CEDAR	CD14+ monocytes	6330754	UBE2Q1	-2.59526	2.14211	0.225687	0.482147	NA	1
3	rs4129267	1	154426264	rs4129267	1	154426264	-0.0504	0.0079	2.01e-10	0.003279	0.0179868	0.8554	CEDAR	CD4+ T lymphocytes	6330754	UBE2Q1	-15.3705	84.349	0.855406	0.936581	NA	1
3	rs4129267	1	154426264	rs4129267	1	154426264	-0.0504	0.0079	2.01e-10	-0.02607	0.016053	0.1055	CEDAR	CD14+ monocytes	1780603	IL6R	1.93326	1.22839	0.115531	0.337554	NA	1
3	rs4129267	1	154426264	rs4129267	1	154426264	-0.0504	0.0079	2.01e-10	-0.04849	0.022284	0.03043	CEDAR	CD14+ monocytes	2900450	ADAR	1.03939	0.504681	0.0394465	0.204169	0.921507	3
3	rs4129267	1	154426264	rs4129267	1	154426264	-0.0504	0.0079	2.01e-10	-0.01715	0.0185928	0.3571	CEDAR	CD8+ T lymphocytes	2900450	ADAR	2.93878	3.21914	0.361291	0.61746	NA	1
3	rs4129267	1	154426264	rs4129267	1	154426264	-0.0504	0.0079	2.01e-10	-0.007891	0.0226428	0.7278	CEDAR	CD8+ T lymphocytes	6960168	ATP8B2	6.38702	18.3545	0.727854	0.867425	NA	1
3	rs4129267	1	154426264	rs4129267	1	154426264	-0.0504	0.0079	2.01e-10	-0.03752	0.0176814	0.03478	CEDAR	CD19+ B lymphocytes	6960168	ATP8B2	1.34328	0.667126	0.0440579	0.212492	NA	2
3	rs4129267	1	154426264	rs4129267	1	154426264	-0.0504	0.0079	2.01e-10	-0.09455	0.0484127	0.05191	CEDAR	CD19+ B lymphocytes	6350440	LOC100131572	0.533051	0.285442	0.0618378	0.24355	1	2
3	rs4129267	1	154426264	rs4129267	1	154426264	-0.0504	0.0079	2.01e-10	0.0275	0.0134277	0.0415	CEDAR	CD14+ monocytes	4260377	HAX1	-1.83273	0.939866	0.0511775	0.224499	NA	2
3	rs4129267	1	154426264	rs4129267	1	154426264	-0.0504	0.0079	2.01e-10	-0.005066	0.0196433	0.7967	CEDAR	CD8+ T lymphocytes	4260377	HAX1	9.94868	38.6072	0.796647	0.903227	0	2
3	rs4129267	1	154426264	rs4129267	1	154426264	-0.0504	0.0079	2.01e-10	0.02792	0.0157473	0.07735	CEDAR	CD4+ T lymphocytes	4260377	HAX1	-1.80516	1.05672	0.0875884	0.287475	-0.977027	3
3	rs4129267	1	154426264	rs4129267	1	154426264	-0.0504	0.0079	2.01e-10	-0.01029	0.0170026	0.5456	CEDAR	CD19+ B lymphocytes	5420136	LOC650152	4.89796	8.12946	0.546845	0.761828	NA	1
3	rs4129267	1	154426264	rs4129267	1	154426264	-0.0504	0.0079	2.01e-10	0.02511	0.0191826	0.1918	CEDAR	CD19+ B lymphocytes	5490433	ADAR	-2.00717	1.5653	0.199742	0.45331	NA	1
3	rs4129267	1	154426264	rs4129267	1	154426264	-0.0504	0.0079	2.01e-10	-0.06268	0.0333227	0.06114	CEDAR	CD19+ B lymphocytes	290370	LOC100130070	0.804084	0.44567	0.0711978	0.260308	1	2
3	rs4129267	1	154426264	rs4129267	1	154426264	-0.0504	0.0079	2.01e-10	0.01198	0.0123403	0.3325	CEDAR	CD14+ monocytes	3940220	RPS27	-4.20701	4.38344	0.33718	0.596608	NA	1
3	rs4129267	1	154426264	rs4129267	1	154426264	-0.0504	0.0079	2.01e-10	-0.04735	0.0257058	0.06663	CEDAR	CD19+ B lymphocytes	5090424	RPS27	1.06441	0.601462	0.0767751	0.270204	NA	1
3	rs4129267	1	154426264	rs4129267	1	154426264	-0.0504	0.0079	2.01e-10	-0.05153	0.0216059	0.0178	CEDAR	CD19+ B lymphocytes	3460537	LOC100132488	0.978071	0.437812	0.0254833	0.16888	0.943298	4
3	rs4129267	1	154426264	rs4129267	1	154426264	-0.0504	0.0079	2.01e-10	0.06794	0.035664	0.05777	CEDAR	CD4+ T lymphocytes	2340577	AQP10	-0.741831	0.406403	0.0679467	0.256558	NA	1
4	rs10919065	1	169093557	rs10919065	1	169093557	-0.0452	0.008	1.57e-08	0.0655959	0.0796636	0.411963	GTEx_v7	Liver	ENSG00000143184.4	XCL1	-0.689067	0.845685	0.415185	0.662006	NA	1
4	rs10919065	1	169093557	rs10919065	1	169093557	-0.0452	0.008	1.57e-08	0.0133565	0.0397389	0.73701	GTEx_v7	Artery_Tibial	ENSG00000213062.3	AL021068.1	-3.38412	10.0864	0.737238	0.871675	1.10154e-10	18
4	rs10919065	1	169093557	rs10919065	1	169093557	-0.0452	0.008	1.57e-08	-0.010367	0.0799891	0.897105	GTEx_v7	Artery_Coronary	ENSG00000213062.3	AL021068.1	4.35999	33.6494	0.896906	0.95748	-1.69516e-17	3
4	rs10919065	1	169093557	rs10919065	1	169093557	-0.0452	0.008	1.57e-08	0.0130669	0.040282	0.745806	GTEx_v7	Muscle_Skeletal	ENSG00000213062.3	AL021068.1	-3.45912	10.6812	0.74605	0.875252	-6.00597e-07	48
4	rs10919065	1	169093557	rs10919065	1	169093557	-0.0452	0.008	1.57e-08	0.0774969	0.0676196	0.253039	GTEx_v7	Artery_Aorta	ENSG00000143185.3	XCL2	-0.583249	0.519276	0.261354	0.524235	2.7522e-16	14
4	rs10919065	1	169093557	rs10919065	1	169093557	-0.0452	0.008	1.57e-08	-0.0411273	0.0727248	0.572813	GTEx_v7	Liver	ENSG00000143185.3	XCL2	1.09903	1.9531	0.573634	0.780985	NA	1
4	rs10919065	1	169093557	rs10919065	1	169093557	-0.0452	0.008	1.57e-08	0.0158284	0.0346607	0.648238	GTEx_v7	Whole blood	ENSG00000143185.3	XCL2	-2.85563	6.27358	0.648978	0.825477	NA	1
4	rs10919065	1	169093557	rs10919065	1	169093557	-0.0452	0.008	1.57e-08	-0.0156499	0.0280446	0.577114	GTEx_v7	Muscle_Skeletal	ENSG00000143196.4	DPT	2.8882	5.20083	0.578666	0.784252	0.14942	5
4	rs10919065	1	169093557	rs10919065	1	169093557	-0.0452	0.008	1.57e-08	-0.0863015	0.0587127	0.143052	GTEx_v7	Artery_Aorta	ENSG00000143196.4	DPT	0.523745	0.368175	0.154869	0.389988	-2.18514e-15	4
4	rs10919065	1	169093557	rs10919065	1	169093557	-0.0452	0.008	1.57e-08	-0.108437	0.0620855	0.0833824	GTEx_v7	Artery_Coronary	ENSG00000143196.4	DPT	0.416832	0.2498	0.0951838	0.302116	-1.6397e-09	31
4	rs10919065	1	169093557	rs10919065	1	169093557	-0.0452	0.008	1.57e-08	0.118064	0.038187	0.00216441	GTEx_v7	Artery_Tibial	ENSG00000143196.4	DPT	-0.382843	0.141155	0.00668352	0.0771125	-2.09772e-05	58
4	rs10919065	1	169093557	rs10919065	1	169093557	-0.0452	0.008	1.57e-08	-0.216203	0.0975608	0.0286542	GTEx_v7	Artery_Coronary	ENSG00000198734.6	F5	0.209063	0.101336	0.0391064	0.204007	0.0333922	12
4	rs10919065	1	169093557	rs10919065	1	169093557	-0.0452	0.008	1.57e-08	0.137026	0.052573	0.00957684	GTEx_v7	Artery_Tibial	ENSG00000198734.6	F5	-0.329864	0.139377	0.0179471	0.140438	-0.0114047	13
4	rs10919065	1	169093557	rs10919065	1	169093557	-0.0452	0.008	1.57e-08	-0.0108562	0.0507503	0.830717	GTEx_v7	Muscle_Skeletal	ENSG00000198734.6	F5	4.16352	19.4775	0.830734	0.92473	5.60917e-05	3
4	rs10919065	1	169093557	rs10919065	1	169093557	-0.0452	0.008	1.57e-08	-0.0787159	0.0296632	0.00838396	GTEx_v7	Whole blood	ENSG00000198734.6	F5	0.574217	0.239066	0.0163092	0.134735	0.621935	12
4	rs10919065	1	169093557	rs10919065	1	169093557	-0.0452	0.008	1.57e-08	-0.0349291	0.0339574	0.304815	GTEx_v7	Artery_Aorta	ENSG00000213064.5	SFT2D2	1.29405	1.27873	0.311547	0.573157	NA	1
4	rs10919065	1	169093557	rs10919065	1	169093557	-0.0452	0.008	1.57e-08	0.0293745	0.0224627	0.191969	GTEx_v7	Whole blood	ENSG00000213064.5	SFT2D2	-1.53875	1.20779	0.202656	0.455635	3.25903e-10	35
4	rs10919065	1	169093557	rs10919065	1	169093557	-0.0452	0.008	1.57e-08	0.176997	0.0540689	0.00117789	GTEx_v7	Artery_Tibial	ENSG00000117477.8	CCDC181	-0.255372	0.0901586	0.00461899	0.06276	1.39345e-07	72
4	rs10919065	1	169093557	rs10919065	1	169093557	-0.0452	0.008	1.57e-08	0.0431954	0.0621584	0.487483	GTEx_v7	Muscle_Skeletal	ENSG00000117477.8	CCDC181	-1.04641	1.51713	0.490366	0.721923	-0.0019905	6
4	rs10919065	1	169093557	rs10919065	1	169093557	-0.0452	0.008	1.57e-08	0.273927	0.074371	0.000291367	GTEx_v7	Artery_Aorta	ENSG00000117477.8	CCDC181	-0.165007	0.0534781	0.00203202	0.0351673	2.36012e-08	74
4	rs10919065	1	169093557	rs10919065	1	169093557	-0.0452	0.008	1.57e-08	-0.0996189	0.105516	0.347074	GTEx_v7	Liver	ENSG00000117477.8	CCDC181	0.453729	0.487252	0.35175	0.609304	-1.80904e-10	4
4	rs10919065	1	169093557	rs10919065	1	169093557	-0.0452	0.008	1.57e-08	0.272827	0.0749532	0.000409978	GTEx_v7	Artery_Coronary	ENSG00000117477.8	CCDC181	-0.165673	0.0541426	0.00221388	0.037628	1.56533e-07	74
4	rs10919065	1	169093557	rs10919065	1	169093557	-0.0452	0.008	1.57e-08	-0.0479489	0.0262134	0.0683003	GTEx_v7	Artery_Tibial	ENSG00000117475.9	BLZF1	0.94267	0.541687	0.0818156	0.278514	-6.52728e-10	56
4	rs10919065	1	169093557	rs10919065	1	169093557	-0.0452	0.008	1.57e-08	-0.0259733	0.0466458	0.578733	GTEx_v7	Artery_Coronary	ENSG00000117475.9	BLZF1	1.74025	3.14048	0.579486	0.784252	NA	1
4	rs10919065	1	169093557	rs10919065	1	169093557	-0.0452	0.008	1.57e-08	0.0054124	0.0292427	0.853251	GTEx_v7	Muscle_Skeletal	ENSG00000117475.9	BLZF1	-8.35119	45.1449	0.85324	0.93529	5.00694e-18	5
4	rs10919065	1	169093557	rs10919065	1	169093557	-0.0452	0.008	1.57e-08	-0.0167975	0.0613773	0.78482	GTEx_v7	Liver	ENSG00000117475.9	BLZF1	2.69088	9.84387	0.78458	0.8991	NA	1
4	rs10919065	1	169093557	rs10919065	1	169093557	-0.0452	0.008	1.57e-08	-0.0709004	0.0209798	0.000821702	GTEx_v7	Whole blood	ENSG00000117475.9	BLZF1	0.637514	0.219814	0.00372868	0.0547412	-8.72956e-11	78
4	rs10919065	1	169093557	rs10919065	1	169093557	-0.0452	0.008	1.57e-08	-0.274525	0.047365	2.39845e-08	GTEx_v7	Artery_Aorta	ENSG00000143153.8	ATP1B1	0.164648	0.0406964	5.21522e-05	0.00220809	-1.30288e-05	82
4	rs10919065	1	169093557	rs10919065	1	169093557	-0.0452	0.008	1.57e-08	0.101343	0.0451065	0.0251702	GTEx_v7	Muscle_Skeletal	ENSG00000143153.8	ATP1B1	-0.44601	0.213633	0.0368214	0.199128	1.77149e-12	20
4	rs10919065	1	169093557	rs10919065	1	169093557	-0.0452	0.008	1.57e-08	-0.137978	0.0452993	0.00251191	GTEx_v7	Artery_Tibial	ENSG00000143153.8	ATP1B1	0.327588	0.122183	0.00733744	0.0828432	-2.16976e-10	72
4	rs10919065	1	169093557	rs10919065	1	169093557	-0.0452	0.008	1.57e-08	0.152338	0.0663029	0.0233767	GTEx_v7	Liver	ENSG00000143153.8	ATP1B1	-0.296709	0.139408	0.0333077	0.192147	5.74362e-14	16
4	rs10919065	1	169093557	rs10919065	1	169093557	-0.0452	0.008	1.57e-08	-0.243208	0.0773818	0.00212773	GTEx_v7	Artery_Coronary	ENSG00000143153.8	ATP1B1	0.185849	0.0676651	0.00602162	0.0733919	-7.73638e-11	68
4	rs10919065	1	169093557	rs10919065	1	169093557	-0.0452	0.008	1.57e-08	0.0204308	0.0468209	0.662887	GTEx_v7	Whole blood	ENSG00000143153.8	ATP1B1	-2.21235	5.08509	0.663515	0.833039	1.16526e-17	3
4	rs10919065	1	169093557	rs10919065	1	169093557	-0.0452	0.008	1.57e-08	-0.0131248	0.0358417	0.714408	GTEx_v7	Muscle_Skeletal	ENSG00000143156.9	NME7	3.44386	9.42436	0.714797	0.859595	2.20968e-10	66
4	rs10919065	1	169093557	rs10919065	1	169093557	-0.0452	0.008	1.57e-08	0.255873	0.046042	1.79675e-07	GTEx_v7	Artery_Coronary	ENSG00000143156.9	NME7	-0.17665	0.0445861	7.43239e-05	0.0028654	6.36618e-08	74
4	rs10919065	1	169093557	rs10919065	1	169093557	-0.0452	0.008	1.57e-08	0.281065	0.0615717	1.25186e-05	GTEx_v7	Liver	ENSG00000143156.9	NME7	-0.160817	0.0452909	0.00038413	0.0101197	3.97981e-07	70
4	rs10919065	1	169093557	rs10919065	1	169093557	-0.0452	0.008	1.57e-08	0.455586	0.0476278	2.7481e-18	GTEx_v7	Artery_Aorta	ENSG00000143156.9	NME7	-0.0992129	0.0203942	1.14594e-06	0.00010655	9.34461e-07	74
4	rs10919065	1	169093557	rs10919065	1	169093557	-0.0452	0.008	1.57e-08	0.346778	0.0344914	7.44882e-21	GTEx_v7	Artery_Tibial	ENSG00000143156.9	NME7	-0.130343	0.0264627	8.41313e-07	8.17128e-05	3.60921e-08	82
4	rs10919065	1	169093557	rs10919065	1	169093557	-0.0452	0.008	1.57e-08	0.190341	0.0531293	0.000396416	GTEx_v7	Whole blood	ENSG00000143156.9	NME7	-0.237469	0.078486	0.00248128	0.0408549	2.61406e-07	66
4	rs10919065	1	169093557	rs10919065	1	169093557	-0.0452	0.008	1.57e-08	-0.0811808	0.082806	0.328004	GTEx_v7	Artery_Aorta	ENSG00000239494.2	RN7SL333P	0.556782	0.576415	0.334074	0.594439	-2.26508e-15	3
4	rs10919065	1	169093557	rs10919065	1	169093557	-0.0452	0.008	1.57e-08	0.0902098	0.107087	0.401316	GTEx_v7	Artery_Coronary	ENSG00000239494.2	RN7SL333P	-0.501054	0.60137	0.404739	0.654149	-0.0797935	9
4	rs10919065	1	169093557	rs10919065	1	169093557	-0.0452	0.008	1.57e-08	0.0578046	0.0612999	0.346227	GTEx_v7	Muscle_Skeletal	ENSG00000239494.2	RN7SL333P	-0.781945	0.840697	0.352312	0.609492	NA	1
4	rs10919065	1	169093557	rs10919065	1	169093557	-0.0452	0.008	1.57e-08	0.00443825	0.0369639	0.904485	GTEx_v7	Muscle_Skeletal	ENSG00000075945.8	KIFAP3	-10.1842	84.8381	0.904449	0.960733	-1.15482e-17	2
4	rs10919065	1	169093557	rs10919065	1	169093557	-0.0452	0.008	1.57e-08	-0.0909466	0.0500861	0.0707934	GTEx_v7	Artery_Aorta	ENSG00000000457.9	SCYL3	0.496995	0.287493	0.0838588	0.281361	-7.52196e-08	64
4	rs10919065	1	169093557	rs10919065	1	169093557	-0.0452	0.008	1.57e-08	-0.0198563	0.0374626	0.596458	GTEx_v7	Artery_Tibial	ENSG00000000457.9	SCYL3	2.27636	4.31362	0.597699	0.795254	0.901843	3
4	rs10919065	1	169093557	rs10919065	1	169093557	-0.0452	0.008	1.57e-08	0.0666539	0.0246706	0.00717408	GTEx_v7	Muscle_Skeletal	ENSG00000117479.8	SLC19A2	-0.67813	0.278217	0.0147927	0.126163	-0.00268828	43
4	rs10919065	1	169093557	rs10919065	1	169093557	-0.0452	0.008	1.57e-08	0.024491	0.0259476	0.345948	GTEx_v7	Artery_Tibial	ENSG00000117479.8	SLC19A2	-1.84558	1.98244	0.351873	0.609304	9.77138e-11	6
4	rs10919065	1	169093557	rs10919065	1	169093557	-0.0452	0.008	1.57e-08	0.0306367	0.0320411	0.340061	GTEx_v7	Artery_Aorta	ENSG00000117479.8	SLC19A2	-1.47535	1.56493	0.345802	0.60353	NA	1
4	rs10919065	1	169093557	rs10919065	1	169093557	-0.0452	0.008	1.57e-08	0.0717185	0.0516839	0.167907	GTEx_v7	Liver	ENSG00000117479.8	SLC19A2	-0.630242	0.467681	0.17779	0.420634	1.15482e-17	2
4	rs10919065	1	169093557	rs10919065	1	169093557	-0.0452	0.008	1.57e-08	-0.0946875	0.0446566	0.0345567	GTEx_v7	Muscle_Skeletal	ENSG00000171806.7	METTL18	0.47736	0.240464	0.0471268	0.219309	-2.67379e-09	23
4	rs10919065	1	169093557	rs10919065	1	169093557	-0.0452	0.008	1.57e-08	-0.114182	0.0542653	0.0365274	GTEx_v7	Artery_Aorta	ENSG00000171806.7	METTL18	0.395859	0.200756	0.0486276	0.220824	-1.56122e-09	49
4	rs10919065	1	169093557	rs10919065	1	169093557	-0.0452	0.008	1.57e-08	0.0159915	0.0494443	0.746585	GTEx_v7	Artery_Tibial	ENSG00000171806.7	METTL18	-2.8265	8.7536	0.746774	0.875885	-1.15482e-17	2
4	rs10919065	1	169093557	rs10919065	1	169093557	-0.0452	0.008	1.57e-08	-0.0862225	0.0709156	0.226533	GTEx_v7	Artery_Coronary	ENSG00000171806.7	METTL18	0.524225	0.441031	0.234583	0.492606	-5.07505e-17	4
4	rs10919065	1	169093557	rs10919065	1	169093557	-0.0452	0.008	1.57e-08	0.0573237	0.0384337	0.136875	GTEx_v7	Whole blood	ENSG00000171806.7	METTL18	-0.788505	0.546777	0.149276	0.381598	-0.00513642	12
4	rs10919065	1	169093557	rs10919065	1	169093557	-0.0452	0.008	1.57e-08	-0.0832764	0.0917868	0.36614	GTEx_v7	Liver	ENSG00000174175.12	SELP	0.542771	0.605903	0.370357	0.625439	NA	1
4	rs10919065	1	169093557	rs10919065	1	169093557	-0.0452	0.008	1.57e-08	-0.164209	0.0856128	0.0575855	GTEx_v7	Artery_Coronary	ENSG00000174175.12	SELP	0.275259	0.151554	0.0693336	0.258285	-6.20191e-07	49
4	rs10919065	1	169093557	rs10919065	1	169093557	-0.0452	0.008	1.57e-08	-0.0475057	0.0286823	0.0987057	GTEx_v7	Whole blood	ENSG00000174175.12	SELP	0.951465	0.598636	0.111973	0.331982	-1.56003e-11	6
4	rs10919065	1	169093557	rs10919065	1	169093557	-0.0452	0.008	1.57e-08	0.037682	0.048345	0.436155	GTEx_v7	Muscle_Skeletal	ENSG00000000460.12	C1orf112	-1.19951	1.55352	0.440039	0.678486	3.53057e-11	34
4	rs10919065	1	169093557	rs10919065	1	169093557	-0.0452	0.008	1.57e-08	-0.123232	0.0667886	0.066397	GTEx_v7	Artery_Aorta	ENSG00000000460.12	C1orf112	0.366788	0.209121	0.0794394	0.274322	-2.11955e-10	36
4	rs10919065	1	169093557	rs10919065	1	169093557	-0.0452	0.008	1.57e-08	0.0869777	0.0793077	0.275038	GTEx_v7	Liver	ENSG00000000460.12	C1orf112	-0.519673	0.482691	0.281651	0.548047	NA	1
4	rs10919065	1	169093557	rs10919065	1	169093557	-0.0452	0.008	1.57e-08	-0.0307289	0.0802591	0.702516	GTEx_v7	Liver	ENSG00000143178.8	TBX19	1.47093	3.85065	0.702465	0.853999	2.6308e-05	42
4	rs10919065	1	169093557	rs10919065	1	169093557	-0.0452	0.008	1.57e-08	0.0660816	0.0395787	0.0960302	GTEx_v7	Whole blood	ENSG00000143178.8	TBX19	-0.684003	0.427188	0.109338	0.327117	-1	2
4	rs10919065	1	169093557	rs10919065	1	169093557	-0.0452	0.008	1.57e-08	0.0693137	0.0494666	0.162589	GTEx_v7	Artery_Aorta	ENSG00000143147.10	GPR161	-0.652108	0.479483	0.173823	0.415286	-0.0103901	3
4	rs10919065	1	169093557	rs10919065	1	169093557	-0.0452	0.008	1.57e-08	0.07295	0.0613512	0.235352	GTEx_v7	Whole blood	ENSG00000143147.10	GPR161	-0.619602	0.532502	0.244599	0.504519	NA	1
4	rs10919065	1	169093557	rs10919065	1	169093557	-0.0452	0.008	1.57e-08	0.0646701	0.0769027	0.402115	GTEx_v7	Liver	ENSG00000237658.1	RP5-968D22.3	-0.698932	0.840293	0.405538	0.654989	NA	1
4	rs10919065	1	169093557	rs10919065	1	169093557	-0.0452	0.008	1.57e-08	-0.155772	0.0845873	0.0681178	GTEx_v7	Artery_Coronary	ENSG00000188404.4	SELL	0.290168	0.165725	0.0799638	0.274974	0.663425	17
4	rs10919065	1	169093557	rs10919065	1	169093557	-0.0452	0.008	1.57e-08	-0.0738502	0.0829259	0.37501	GTEx_v7	Liver	ENSG00000188404.4	SELL	0.61205	0.695752	0.379024	0.631529	-1.69516e-17	3
4	rs10919065	1	169093557	rs10919065	1	169093557	-0.0452	0.008	1.57e-08	0.0628821	0.0506982	0.215762	GTEx_v7	Artery_Tibial	ENSG00000188404.4	SELL	-0.718806	0.593331	0.225714	0.482147	-0.000229906	12
4	rs10919065	1	169093557	rs10919065	1	169093557	-0.0452	0.008	1.57e-08	-0.0486154	0.0508275	0.339375	GTEx_v7	Muscle_Skeletal	ENSG00000007908.11	SELE	0.929747	0.985882	0.34565	0.60353	NA	4
4	rs10919065	1	169093557	rs10919065	1	169093557	-0.0452	0.008	1.57e-08	0.0342906	0.0353976	0.334697	GTEx_v7	Liver	ENSG00000143155.8	TIPRL	-1.31815	1.38055	0.339682	0.597253	NA	1
4	rs10919065	1	169093557	rs10919065	1	169093557	-0.0452	0.008	1.57e-08	0.0611075	0.0287525	0.0343739	GTEx_v7	Whole blood	ENSG00000143155.8	TIPRL	-0.73968	0.371845	0.0466774	0.218257	3.14074e-17	5
4	rs10919065	1	169093557	rs10919065	1	169093557	-0.0452	0.008	1.57e-08	0.00175601	0.0367744	0.961946	GTEx_v7	Whole blood	ENSG00000227777.1	RP4-738P11.3	-25.7402	539.071	0.961916	0.982866	-5.20598e-14	5
4	rs10919065	1	169093557	rs10800418	1	169183385	-0.0433	0.0084	2.42e-07	-0.0477	0.0207391	0.02219	CEDAR	CD4+ T lymphocytes	6060482	ATP1B1	0.907757	0.432182	0.0356933	0.196214	-1.78958e-13	31
4	rs10919065	1	169093557	rs10800418	1	169183385	-0.0433	0.0084	2.42e-07	-0.02547	0.0176141	0.1492	CEDAR	CD8+ T lymphocytes	6060482	ATP1B1	1.70004	1.22107	0.163844	0.401696	-1.61463e-17	5
4	rs10919065	1	169093557	rs10800418	1	169183385	-0.0433	0.0084	2.42e-07	-0.02517	0.0147021	0.08806	CEDAR	CD14+ monocytes	6060482	ATP1B1	1.7203	1.05882	0.104219	0.320097	0.489619	4
4	rs10919065	1	169093557	rs10800418	1	169183385	-0.0433	0.0084	2.42e-07	-0.02462	0.0231609	0.2885	CEDAR	CD4+ T lymphocytes	4180452	ATP1B1	1.75873	1.68931	0.297832	0.561345	1.15482e-17	2
4	rs10919065	1	169093557	rs10800418	1	169183385	-0.0433	0.0084	2.42e-07	-0.03646	0.0197615	0.06611	CEDAR	CD14+ monocytes	4180452	ATP1B1	1.1876	0.683676	0.0823722	0.279405	-4.11947e-08	26
4	rs10919065	1	169093557	rs10800418	1	169183385	-0.0433	0.0084	2.42e-07	-0.002606	0.0154019	0.8658	CEDAR	CD8+ T lymphocytes	1450020	SLC19A2	16.6155	98.2533	0.865711	0.941992	0.311262	4
4	rs10919065	1	169093557	rs10800418	1	169183385	-0.0433	0.0084	2.42e-07	-0.01112	0.0139261	0.4253	CEDAR	CD14+ monocytes	1450020	SLC19A2	3.89388	4.93466	0.43006	0.671769	0.000659462	7
4	rs10919065	1	169093557	rs10800418	1	169183385	-0.0433	0.0084	2.42e-07	0.0003425	0.0107065	0.9745	CEDAR	CD15+ granulocytes	1450020	SLC19A2	-126.423	3952.04	0.974481	0.989081	NA	1
4	rs10919065	1	169093557	rs10800418	1	169183385	-0.0433	0.0084	2.42e-07	0.02607	0.0119587	0.0301	CEDAR	CD14+ monocytes	2900167	NME7	-1.66091	0.827218	0.0446615	0.213685	6.02885e-12	55
4	rs10919065	1	169093557	rs10800418	1	169183385	-0.0433	0.0084	2.42e-07	0.06589	0.0169514	0.0001257	CEDAR	CD4+ T lymphocytes	2900167	NME7	-0.657156	0.211744	0.0019122	0.0337087	1.19792e-11	69
4	rs10919065	1	169093557	rs10800418	1	169183385	-0.0433	0.0084	2.42e-07	0.02764	0.0105496	0.009324	CEDAR	CD19+ B lymphocytes	2900167	NME7	-1.56657	0.670729	0.0195108	0.146625	1.59232e-14	58
4	rs10919065	1	169093557	rs10800418	1	169183385	-0.0433	0.0084	2.42e-07	0.06979	0.0126477	7.846e-08	CEDAR	CD8+ T lymphocytes	2900167	NME7	-0.620433	0.164709	0.000165327	0.00540677	2.99631e-07	72
4	rs10919065	1	169093557	rs10800418	1	169183385	-0.0433	0.0084	2.42e-07	0.1179	0.0439761	0.007773	CEDAR	CD4+ T lymphocytes	6130020	BLZF1	-0.36726	0.154407	0.0173819	0.138297	-0.567856	44
4	rs10919065	1	169093557	rs10800418	1	169183385	-0.0433	0.0084	2.42e-07	-0.05243	0.0391561	0.1816	CEDAR	CD19+ B lymphocytes	6130020	BLZF1	0.825863	0.637245	0.194979	0.4458	0.195578	19
4	rs10919065	1	169093557	rs10800418	1	169183385	-0.0433	0.0084	2.42e-07	0.01821	0.0325469	0.5763	CEDAR	Platelets	6130020	BLZF1	-2.37781	4.27485	0.578052	0.784073	1.99799e-08	4
4	rs10919065	1	169093557	rs10800418	1	169183385	-0.0433	0.0084	2.42e-07	-0.02164	0.0322696	0.503	CEDAR	CD4+ T lymphocytes	7610767	F5	2.00092	3.00893	0.506053	0.733414	8.94375e-17	3
4	rs10919065	1	169093557	rs10800418	1	169183385	-0.0433	0.0084	2.42e-07	0.0009802	0.0265781	0.9706	CEDAR	CD19+ B lymphocytes	2940541	BLZF1	-44.1747	1197.83	0.970581	0.987025	-1.00758e-16	4
4	rs10919065	1	169093557	rs10800418	1	169183385	-0.0433	0.0084	2.42e-07	0.1047	0.047035	0.02682	CEDAR	CD8+ T lymphocytes	2940541	BLZF1	-0.413563	0.20237	0.0409935	0.207373	-0.00401541	35
4	rs10919065	1	169093557	rs10800418	1	169183385	-0.0433	0.0084	2.42e-07	0.08629	0.0500813	0.08597	CEDAR	CD4+ T lymphocytes	2940541	BLZF1	-0.501796	0.307073	0.102232	0.317682	NA	1
4	rs10919065	1	169093557	rs10800418	1	169183385	-0.0433	0.0084	2.42e-07	0.1107	0.0159487	2.565e-11	CEDAR	CD4+ T lymphocytes	6590296	NME7	-0.391147	0.0945176	3.49804e-05	0.00159497	1.23927e-08	72
4	rs10919065	1	169093557	rs10800418	1	169183385	-0.0433	0.0084	2.42e-07	0.08945	0.0126164	1.117e-11	CEDAR	CD14+ monocytes	6590296	NME7	-0.484069	0.116104	3.0555e-05	0.00143457	-0.000130354	73
4	rs10919065	1	169093557	rs10800418	1	169183385	-0.0433	0.0084	2.42e-07	0.04277	0.0113993	0.000217	CEDAR	CD19+ B lymphocytes	6590296	NME7	-1.01239	0.333736	0.00241723	0.0405035	3.66029e-07	68
4	rs10919065	1	169093557	rs10800418	1	169183385	-0.0433	0.0084	2.42e-07	0.1096	0.0152243	5.68e-12	CEDAR	CD8+ T lymphocytes	6590296	NME7	-0.395073	0.0942642	2.77575e-05	0.00135697	1.79983e-07	72
4	rs10919065	1	169093557	rs10800418	1	169183385	-0.0433	0.0084	2.42e-07	-0.0589	0.0223784	0.00896	CEDAR	CD14+ monocytes	4220468	ATP1B1	0.735144	0.313613	0.0190724	0.145028	-0.00344888	46
4	rs10919065	1	169093557	rs10800418	1	169183385	-0.0433	0.0084	2.42e-07	-0.04835	0.025	0.05418	CEDAR	CD8+ T lymphocytes	4220468	ATP1B1	0.895553	0.494576	0.0701797	0.258982	5.47465e-17	8
4	rs10919065	1	169093557	rs10800418	1	169183385	-0.0433	0.0084	2.42e-07	-0.005232	0.0251176	0.8351	CEDAR	CD4+ T lymphocytes	4220468	ATP1B1	8.27599	39.7636	0.835127	0.927224	NA	1
4	rs10919065	1	169093557	rs11800843	1	169339031	0.046	0.0119	0.0001106	-0.03314	0.0155295	0.03376	CEDAR	CD14+ monocytes	3180348	SCYL3	-1.38805	0.74298	0.0617314	0.243536	NA	1
4	rs10919065	1	169093557	rs12125501	1	169273808	-0.0361	0.0087	3.49e-05	-0.03608	0.0205233	0.07989	CEDAR	CD4+ T lymphocytes	1780524	C1ORF156	1.00055	0.618117	0.105509	0.321791	NA	1
4	rs10919065	1	169093557	rs11800843	1	169339031	0.046	0.0119	0.0001106	-0.03398	0.0165675	0.04125	CEDAR	CD19+ B lymphocytes	940240	C1ORF112	-1.35374	0.747191	0.0700218	0.258733	NA	1
5	rs6700559	1	200646073	rs6700559	1	200646073	0.0424	0.0076	2.5e-08	0.083241	0.02814	0.00332529	GTEx_v7	Artery_Tibial	ENSG00000174307.5	PHLDA3	0.509364	0.194901	0.0089632	0.0936093	NA	1
5	rs6700559	1	200646073	rs6700559	1	200646073	0.0424	0.0076	2.5e-08	0.0133003	0.079374	0.867217	GTEx_v7	Liver	ENSG00000174307.5	PHLDA3	3.1879	19.0334	0.866985	0.942297	NA	1
5	rs6700559	1	200646073	rs6700559	1	200646073	0.0424	0.0076	2.5e-08	-0.0543068	0.0475339	0.254156	GTEx_v7	Whole blood	ENSG00000174307.5	PHLDA3	-0.780749	0.69756	0.26303	0.525396	-1	2
5	rs6700559	1	200646073	rs6700559	1	200646073	0.0424	0.0076	2.5e-08	-0.150982	0.049901	0.00278363	GTEx_v7	Artery_Aorta	ENSG00000118197.9	DDX59	-0.280828	0.105587	0.00782164	0.0866108	1.15482e-17	2
5	rs6700559	1	200646073	rs6700559	1	200646073	0.0424	0.0076	2.5e-08	-0.295994	0.0608352	3.62848e-06	GTEx_v7	Liver	ENSG00000118197.9	DDX59	-0.143246	0.0390647	0.000245512	0.00718653	-0.996604	4
5	rs6700559	1	200646073	rs6700559	1	200646073	0.0424	0.0076	2.5e-08	0.159178	0.0284402	3.92344e-08	GTEx_v7	Muscle_Skeletal	ENSG00000118197.9	DDX59	0.266368	0.0674136	7.7742e-05	0.00294922	-1.84756e-07	3
5	rs6700559	1	200646073	rs6700559	1	200646073	0.0424	0.0076	2.5e-08	-0.0740301	0.0414034	0.0747161	GTEx_v7	Artery_Tibial	ENSG00000118197.9	DDX59	-0.57274	0.33637	0.0886226	0.289687	NA	1
5	rs6700559	1	200646073	rs6700559	1	200646073	0.0424	0.0076	2.5e-08	-0.178784	0.0883155	0.0452484	GTEx_v7	Artery_Coronary	ENSG00000118197.9	DDX59	-0.237158	0.124625	0.0570443	0.235836	1.15482e-17	2
5	rs6700559	1	200646073	rs6700559	1	200646073	0.0424	0.0076	2.5e-08	-0.0689576	0.017324	8.62102e-05	GTEx_v7	Whole blood	ENSG00000118197.9	DDX59	-0.614871	0.189759	0.00119415	0.0232077	NA	1
5	rs6700559	1	200646073	rs6700559	1	200646073	0.0424	0.0076	2.5e-08	-0.0230888	0.0515864	0.654762	GTEx_v7	Artery_Tibial	ENSG00000081277.7	PKP1	-1.83639	4.11615	0.655495	0.828232	NA	1
5	rs6700559	1	200646073	rs6700559	1	200646073	0.0424	0.0076	2.5e-08	0.0701651	0.113478	0.537581	GTEx_v7	Liver	ENSG00000081277.7	PKP1	0.604289	0.983301	0.538851	0.756746	NA	1
5	rs6700559	1	200646073	rs6700559	1	200646073	0.0424	0.0076	2.5e-08	-0.0147712	0.0595242	0.804183	GTEx_v7	Whole blood	ENSG00000081277.7	PKP1	-2.87045	11.5786	0.804205	0.907063	NA	1
5	rs6700559	1	200646073	rs6700559	1	200646073	0.0424	0.0076	2.5e-08	-0.114009	0.0348147	0.00114433	GTEx_v7	Muscle_Skeletal	ENSG00000234132.1	RP11-168O16.2	-0.3719	0.131686	0.00474055	0.0633231	1.15482e-17	2
5	rs6700559	1	200646073	rs6700559	1	200646073	0.0424	0.0076	2.5e-08	-0.0367322	0.0257159	0.153917	GTEx_v7	Muscle_Skeletal	ENSG00000118200.10	CAMSAP2	-1.1543	0.834182	0.166435	0.40547	1	2
5	rs6700559	1	200646073	rs6700559	1	200646073	0.0424	0.0076	2.5e-08	0.10086	0.0413634	0.0162831	GTEx_v7	Artery_Coronary	ENSG00000118200.10	CAMSAP2	0.420385	0.188151	0.0254634	0.16888	NA	1
5	rs6700559	1	200646073	rs6700559	1	200646073	0.0424	0.0076	2.5e-08	0.108687	0.0223286	1.77492e-06	GTEx_v7	Artery_Tibial	ENSG00000118200.10	CAMSAP2	0.390111	0.106361	0.000244647	0.00718653	0.845649	4
5	rs6700559	1	200646073	rs6700559	1	200646073	0.0424	0.0076	2.5e-08	0.115978	0.0311982	0.00025671	GTEx_v7	Artery_Aorta	ENSG00000118200.10	CAMSAP2	0.365587	0.118176	0.00197755	0.0345166	1	2
5	rs6700559	1	200646073	rs6700559	1	200646073	0.0424	0.0076	2.5e-08	0.00689531	0.0486036	0.887273	GTEx_v7	Artery_Tibial	ENSG00000118193.7	KIF14	6.14911	43.3578	0.88722	0.95347	NA	1
5	rs6700559	1	200646073	rs6700559	1	200646073	0.0424	0.0076	2.5e-08	0.00330885	0.0440413	0.940146	GTEx_v7	Muscle_Skeletal	ENSG00000229821.1	RP11-567E21.3	12.8141	170.573	0.940116	0.977145	NA	1
5	rs6700559	1	200646073	rs6700559	1	200646073	0.0424	0.0076	2.5e-08	0.686293	0.0652776	3.97333e-21	GTEx_v7	Artery_Aorta	ENSG00000260088.1	RP11-92G12.3	0.0617812	0.0125366	8.304e-07	8.17128e-05	0.883281	4
5	rs6700559	1	200646073	rs6700559	1	200646073	0.0424	0.0076	2.5e-08	0.760363	0.0953804	1.26544e-12	GTEx_v7	Artery_Coronary	ENSG00000260088.1	RP11-92G12.3	0.0557628	0.0121997	4.8581e-06	0.000340713	0.785119	4
5	rs6700559	1	200646073	rs6700559	1	200646073	0.0424	0.0076	2.5e-08	0.365671	0.0867082	4.92533e-05	GTEx_v7	Liver	ENSG00000260088.1	RP11-92G12.3	0.115951	0.034466	0.00076761	0.0161778	0.929896	4
5	rs6700559	1	200646073	rs6700559	1	200646073	0.0424	0.0076	2.5e-08	0.733835	0.0505915	5.14804e-37	GTEx_v7	Artery_Tibial	ENSG00000260088.1	RP11-92G12.3	0.0577787	0.0110962	1.91837e-07	3.0323e-05	0.98073	4
5	rs6700559	1	200646073	rs6700559	1	200646073	0.0424	0.0076	2.5e-08	0.136051	0.0626768	0.0306879	GTEx_v7	Artery_Tibial	ENSG00000232237.2	ASCL5	0.311648	0.154056	0.0430786	0.210163	NA	1
5	rs6700559	1	200646073	rs6700559	1	200646073	0.0424	0.0076	2.5e-08	-0.0185754	0.0745665	0.803512	GTEx_v7	Artery_Aorta	ENSG00000232237.2	ASCL5	-2.28259	9.17204	0.803466	0.907063	NA	1
5	rs6700559	1	200646073	rs6700559	1	200646073	0.0424	0.0076	2.5e-08	0.120627	0.111111	0.27991	GTEx_v7	Artery_Coronary	ENSG00000232237.2	ASCL5	0.351497	0.329841	0.28658	0.552648	NA	1
5	rs6700559	1	200646073	rs6700559	1	200646073	0.0424	0.0076	2.5e-08	0.0553039	0.0668139	0.408741	GTEx_v7	Artery_Aorta	ENSG00000163362.6	C1orf106	0.766673	0.936374	0.412919	0.660155	-1.15482e-17	2
5	rs6700559	1	200646073	rs6700559	1	200646073	0.0424	0.0076	2.5e-08	-0.0142406	0.0473114	0.763624	GTEx_v7	Whole blood	ENSG00000163362.6	C1orf106	-2.9774	9.90618	0.76375	0.886803	NA	1
5	rs6700559	1	200646073	rs6700559	1	200646073	0.0424	0.0076	2.5e-08	0.11017	0.0382617	0.00425223	GTEx_v7	Artery_Tibial	ENSG00000116857.12	TMEM9	0.38486	0.150413	0.0105067	0.105111	NA	1
5	rs6700559	1	200646073	rs6700559	1	200646073	0.0424	0.0076	2.5e-08	-0.0832579	0.0825769	0.315435	GTEx_v7	Liver	ENSG00000116857.12	TMEM9	-0.509261	0.513278	0.321112	0.581891	NA	1
5	rs6700559	1	200646073	rs6700559	1	200646073	0.0424	0.0076	2.5e-08	0.0341811	0.0475704	0.473883	GTEx_v7	Artery_Coronary	ENSG00000162702.7	ZNF281	1.24045	1.74062	0.476062	0.712365	NA	1
5	rs6700559	1	200646073	rs6700559	1	200646073	0.0424	0.0076	2.5e-08	0.0241604	0.0340554	0.478438	GTEx_v7	Muscle_Skeletal	ENSG00000162702.7	ZNF281	1.75494	2.4936	0.481572	0.716631	NA	1
5	rs6700559	1	200646073	rs6700559	1	200646073	0.0424	0.0076	2.5e-08	0.178963	0.0732549	0.0153716	GTEx_v7	Artery_Aorta	ENSG00000233217.1	MROH3P	0.23692	0.105869	0.0252302	0.168509	-9.0834e-09	4
5	rs6700559	1	200646073	rs6700559	1	200646073	0.0424	0.0076	2.5e-08	0.146432	0.0936129	0.120511	GTEx_v7	Artery_Coronary	ENSG00000233217.1	MROH3P	0.289554	0.192248	0.132029	0.358582	NA	1
5	rs6700559	1	200646073	rs6700559	1	200646073	0.0424	0.0076	2.5e-08	0.114264	0.0580597	0.0499228	GTEx_v7	Artery_Tibial	ENSG00000233217.1	MROH3P	0.371071	0.199936	0.0634607	0.247884	-1.15482e-17	2
5	rs6700559	1	200646073	rs6700559	1	200646073	0.0424	0.0076	2.5e-08	-0.0233411	0.0452684	0.606391	GTEx_v7	Muscle_Skeletal	ENSG00000116833.9	NR5A2	-1.81654	3.53806	0.607652	0.802196	NA	1
5	rs6700559	1	200646073	rs6700559	1	200646073	0.0424	0.0076	2.5e-08	-0.0208351	0.0479903	0.664991	GTEx_v7	Artery_Coronary	ENSG00000116833.9	NR5A2	-2.03503	4.70153	0.665128	0.834384	NA	1
5	rs6700559	1	200646073	rs6700559	1	200646073	0.0424	0.0076	2.5e-08	0.0162962	0.0685981	0.812641	GTEx_v7	Liver	ENSG00000116833.9	NR5A2	2.60183	10.9622	0.812389	0.91223	NA	1
5	rs6700559	1	200646073	rs6700559	1	200646073	0.0424	0.0076	2.5e-08	-0.0128857	0.0919036	0.888741	GTEx_v7	Artery_Coronary	ENSG00000081248.6	CACNA1S	-3.29047	23.4757	0.88853	0.953691	NA	1
5	rs6700559	1	200646073	rs6700559	1	200646073	0.0424	0.0076	2.5e-08	-0.0380302	0.0698127	0.586493	GTEx_v7	Artery_Aorta	ENSG00000223396.2	RPS10P7	-1.1149	2.05638	0.587703	0.789296	NA	1
5	rs6700559	1	200646073	rs6700559	1	200646073	0.0424	0.0076	2.5e-08	-0.0390629	0.0184797	0.0353007	GTEx_v7	Artery_Tibial	ENSG00000159176.9	CSRP1	-1.08543	0.549113	0.0480759	0.220054	NA	1
5	rs6700559	1	200646073	rs6700559	1	200646073	0.0424	0.0076	2.5e-08	0.0591802	0.0291083	0.0429164	GTEx_v7	Whole blood	ENSG00000159176.9	CSRP1	0.716456	0.375066	0.0561057	0.234408	-1.15482e-17	2
5	rs6700559	1	200646073	rs6700559	1	200646073	0.0424	0.0076	2.5e-08	-0.0711676	0.0804438	0.377313	GTEx_v7	Artery_Aorta	ENSG00000230623.2	RP11-469A15.2	-0.595777	0.681847	0.382244	0.634465	NA	1
5	rs6700559	1	200646073	rs12742404	1	200811765	-0.0645	0.0136	2.22e-06	-0.26429	0.12907	0.0414086	GTEx_v7	Artery_Tibial	ENSG00000231871.1	IPO9-AS1	0.24405	0.12982	0.0601198	0.241158	NA	1
5	rs6700559	1	200646073	rs6700559	1	200646073	0.0424	0.0076	2.5e-08	0.114244	0.081557	0.163969	GTEx_v7	Artery_Coronary	ENSG00000224818.1	RP11-134G8.8	0.371135	0.273172	0.174268	0.415894	NA	1
5	rs6700559	1	200646073	rs6700559	1	200646073	0.0424	0.0076	2.5e-08	-0.084356	0.041626	0.0435376	GTEx_v7	Artery_Tibial	ENSG00000224818.1	RP11-134G8.8	-0.502632	0.263883	0.0568124	0.235832	1.15482e-17	2
5	rs6700559	1	200646073	rs6700559	1	200646073	0.0424	0.0076	2.5e-08	0.160393	0.113966	0.161989	GTEx_v7	Liver	ENSG00000224818.1	RP11-134G8.8	0.264351	0.193717	0.172371	0.413294	-1.15482e-17	2
5	rs6700559	1	200646073	rs6700559	1	200646073	0.0424	0.0076	2.5e-08	-0.0567949	0.0639586	0.375209	GTEx_v7	Artery_Tibial	ENSG00000159173.14	TNNI1	-0.746546	0.851293	0.380511	0.632919	NA	1
5	rs6700559	1	200646073	rs6700559	1	200646073	0.0424	0.0076	2.5e-08	0.0534091	0.0374245	0.154997	GTEx_v7	Artery_Aorta	ENSG00000116852.10	KIF21B	0.793872	0.574189	0.166788	0.405517	NA	1
5	rs6700559	1	200646073	rs6700559	1	200646073	0.0424	0.0076	2.5e-08	0.132973	0.0729607	0.0697646	GTEx_v7	Artery_Aorta	ENSG00000118194.14	TNNT2	0.318862	0.184055	0.0831971	0.280997	NA	1
5	rs6700559	1	200646073	rs6700559	1	200646073	0.0424	0.0076	2.5e-08	-0.0051353	0.0576192	0.929038	GTEx_v7	Artery_Tibial	ENSG00000159166.9	LAD1	-8.25658	92.6524	0.928992	0.973982	-1.15482e-17	2
5	rs6700559	1	200646073	rs6700559	1	200646073	0.0424	0.0076	2.5e-08	0.00605925	0.0593617	0.918766	GTEx_v7	Whole blood	ENSG00000159166.9	LAD1	6.99757	68.5657	0.918712	0.968128	NA	1
5	rs6700559	1	200646073	rs6700559	1	200646073	0.0424	0.0076	2.5e-08	0.00355582	0.0473105	0.940138	GTEx_v7	Whole blood	ENSG00000213045.3	RP11-532L16.1	11.9241	158.666	0.940093	0.977145	NA	1
5	rs6700559	1	200646073	rs12742404	1	200811765	-0.0645	0.0136	2.22e-06	-0.0322848	0.0406611	0.427819	GTEx_v7	Whole blood	ENSG00000198700.5	IPO9	1.99784	2.5512	0.433569	0.674626	NA	1
5	rs6700559	1	200646073	rs6700559	1	200646073	0.0424	0.0076	2.5e-08	-0.153044	0.0475467	0.00142732	GTEx_v7	Whole blood	ENSG00000170128.2	GPR25	-0.277045	0.0993686	0.00530265	0.0689861	0.617511	3
5	rs6700559	1	200646073	rs6700559	1	200646073	-0.0424	0.0076	2.5e-08	0.110883	0.0194019	1.09677e-08	Westra_eQTL	Whole blood	ILMN_2357193	DDX59	-0.382385	0.0957839	6.5473e-05	0.00264264	NA	1
5	rs6700559	1	200646073	rs6700559	1	200646073	-0.0424	0.0076	2.5e-08	0.407821	0.0186396	4.0908e-106	Westra_eQTL	Whole blood	ILMN_1748077	DDX59	-0.103967	0.0192319	6.44585e-08	1.38937e-05	-0.721343	6
5	rs6700559	1	200646073	rs6700559	1	200646073	-0.0424	0.0076	2.5e-08	-0.002417	0.0124588	0.8463	CEDAR	CD15+ granulocytes	7210138	DDX59	17.5424	90.4794	0.846268	0.93234	NA	2
5	rs6700559	1	200646073	rs6700559	1	200646073	-0.0424	0.0076	2.5e-08	0.01951	0.0183021	0.2873	CEDAR	CD8+ T lymphocytes	7210138	DDX59	-2.17324	2.07557	0.295073	0.56086	NA	1
5	rs6700559	1	200646073	rs6700559	1	200646073	-0.0424	0.0076	2.5e-08	0.08627	0.0195757	1.48e-05	CEDAR	CD4+ T lymphocytes	7210138	DDX59	-0.49148	0.14212	0.000543789	0.0125003	NA	1
5	rs6700559	1	200646073	rs6700559	1	200646073	-0.0424	0.0076	2.5e-08	0.06461	0.0175285	0.0002743	CEDAR	CD14+ monocytes	7210138	DDX59	-0.656245	0.213386	0.00210232	0.0362517	-0.96556	3
5	rs6700559	1	200646073	rs6700559	1	200646073	-0.0424	0.0076	2.5e-08	0.03346	0.016314	0.04117	CEDAR	CD14+ monocytes	1300279	DDX59	-1.26718	0.658266	0.0542251	0.229068	1.15482e-17	2
5	rs6700559	1	200646073	rs6700559	1	200646073	-0.0424	0.0076	2.5e-08	0.05505	0.0164035	0.0009006	CEDAR	CD8+ T lymphocytes	1300279	DDX59	-0.770209	0.267826	0.00403029	0.057914	-0.957567	3
5	rs6700559	1	200646073	rs6700559	1	200646073	-0.0424	0.0076	2.5e-08	0.07621	0.0164494	5.46e-06	CEDAR	CD4+ T lymphocytes	1300279	DDX59	-0.556357	0.156095	0.000364926	0.0097218	-0.837917	4
5	rs6700559	1	200646073	rs6700559	1	200646073	-0.0424	0.0076	2.5e-08	0.03883	0.0156889	0.01397	CEDAR	CD15+ granulocytes	1300279	DDX59	-1.09194	0.482654	0.0236749	0.161767	-1	2
5	rs6700559	1	200646073	rs6700559	1	200646073	-0.0424	0.0076	2.5e-08	0.01207	0.0199967	0.5466	CEDAR	CD4+ T lymphocytes	4490025	KIF21B	-3.51284	5.85378	0.548441	0.762	NA	1
5	rs6700559	1	200646073	rs6700559	1	200646073	-0.0424	0.0076	2.5e-08	0.004308	0.017343	0.804	CEDAR	CD8+ T lymphocytes	4490025	KIF21B	-9.84215	39.6615	0.804015	0.907063	NA	1
5	rs6700559	1	200646073	rs6700559	1	200646073	-0.0424	0.0076	2.5e-08	-0.04371	0.0179581	0.01554	CEDAR	CD4+ T lymphocytes	6280209	CAMSAP1L1	0.97003	0.434811	0.0256862	0.169089	NA	1
5	rs6700559	1	200646073	rs6700559	1	200646073	-0.0424	0.0076	2.5e-08	-0.03351	0.0133933	0.01292	CEDAR	CD14+ monocytes	6280209	CAMSAP1L1	1.26529	0.554241	0.0224344	0.15784	-2.66078e-15	4
5	rs6700559	1	200646073	rs6700559	1	200646073	-0.0424	0.0076	2.5e-08	-0.01463	0.0143713	0.3097	CEDAR	CD8+ T lymphocytes	6280209	CAMSAP1L1	2.89815	2.89392	0.316602	0.57699	NA	1
5	rs6700559	1	200646073	rs6700559	1	200646073	-0.0424	0.0076	2.5e-08	0.02298	0.00940262	0.01519	CEDAR	CD15+ granulocytes	3840692	CACNA1S	-1.84508	0.824207	0.025181	0.168418	-1	2
5	rs6700559	1	200646073	rs6700559	1	200646073	-0.0424	0.0076	2.5e-08	-0.03201	0.0158309	0.04414	CEDAR	CD4+ T lymphocytes	2810201	KIF14	1.32459	0.696786	0.0573026	0.236147	-4.52194e-13	4
5	rs6700559	1	200646073	rs6700559	1	200646073	-0.0424	0.0076	2.5e-08	-0.002573	0.00758997	0.7349	CEDAR	CD15+ granulocytes	2810201	KIF14	16.4788	48.6997	0.73508	0.870132	NA	1
5	rs6700559	1	200646073	rs6700559	1	200646073	-0.0424	0.0076	2.5e-08	-0.02763	0.014736	0.06178	CEDAR	CD8+ T lymphocytes	1010110	TMEM9	1.53456	0.86342	0.0755175	0.267804	NA	2
6	rs2820315	1	201872264	rs2820315	1	201872264	-0.0497	0.0085	4.14e-09	-0.0909602	0.0424958	0.0334443	GTEx_v7	Artery_Aorta	ENSG00000174307.5	PHLDA3	0.546393	0.271837	0.0444307	0.213229	NA	1
6	rs2820315	1	201872264	rs2820315	1	201872264	-0.0497	0.0085	4.14e-09	0.163454	0.0839319	0.0527818	GTEx_v7	Artery_Aorta	ENSG00000081277.7	PKP1	-0.304061	0.164565	0.06465	0.250466	1.15482e-17	2
6	rs2820315	1	201872264	rs2820315	1	201872264	-0.0497	0.0085	4.14e-09	-0.160197	0.130116	0.220764	GTEx_v7	Artery_Coronary	ENSG00000232237.2	ASCL5	0.310243	0.257513	0.228293	0.484803	NA	1
6	rs2820315	1	201872264	rs2820315	1	201872264	-0.0497	0.0085	4.14e-09	0.0217758	0.0656131	0.740208	GTEx_v7	Whole blood	ENSG00000116857.12	TMEM9	-2.28235	6.88806	0.740381	0.872054	NA	1
6	rs2820315	1	201872264	rs2820315	1	201872264	-0.0497	0.0085	4.14e-09	-0.142533	0.0689594	0.0399399	GTEx_v7	Artery_Aorta	ENSG00000231871.1	IPO9-AS1	0.348691	0.178932	0.0513267	0.224703	NA	1
6	rs2820315	1	201872264	rs2820315	1	201872264	-0.0497	0.0085	4.14e-09	0.13582	0.0492557	0.00607715	GTEx_v7	Muscle_Skeletal	ENSG00000116852.10	KIF21B	-0.365925	0.146721	0.0126305	0.114563	3.49259e-11	3
6	rs2820315	1	201872264	rs2820315	1	201872264	-0.0497	0.0085	4.14e-09	-0.0731138	0.0644654	0.257629	GTEx_v7	Whole blood	ENSG00000159166.9	LAD1	0.679762	0.610526	0.265535	0.528679	NA	1
6	rs2820315	1	201872264	rs2820315	1	201872264	-0.0497	0.0085	4.14e-09	0.00867651	0.0907004	0.923955	GTEx_v7	Liver	ENSG00000159166.9	LAD1	-5.72811	59.8871	0.9238	0.971975	NA	1
6	rs2820315	1	201872264	rs2820315	1	201872264	-0.0497	0.0085	4.14e-09	-0.139871	0.0694898	0.046449	GTEx_v7	Liver	ENSG00000198700.5	IPO9	0.355327	0.186699	0.0570127	0.235836	-1.15482e-17	2
6	rs2820315	1	201872264	rs2820315	1	201872264	-0.0497	0.0085	4.14e-09	-0.13515	0.0341521	0.000102984	GTEx_v7	Artery_Aorta	ENSG00000198700.5	IPO9	0.36774	0.112209	0.0010482	0.0207973	0.686481	3
6	rs2820315	1	201872264	rs2820315	1	201872264	-0.0497	0.0085	4.14e-09	-0.0654363	0.0311474	0.0364331	GTEx_v7	Artery_Tibial	ENSG00000198700.5	IPO9	0.759517	0.384155	0.048029	0.220052	-1.15482e-17	2
6	rs2820315	1	201872264	rs2820315	1	201872264	-0.0497	0.0085	4.14e-09	0.108886	0.0331296	0.00118393	GTEx_v7	Artery_Aorta	ENSG00000163431.11	LMOD1	-0.456441	0.159313	0.00416928	0.0590171	1.15482e-17	2
6	rs2820315	1	201872264	rs2820315	1	201872264	-0.0497	0.0085	4.14e-09	0.230607	0.0867991	0.0090001	GTEx_v7	Liver	ENSG00000163431.11	LMOD1	-0.215518	0.0891012	0.0155717	0.131156	-1	2
6	rs2820315	1	201872264	rs2820315	1	201872264	-0.0497	0.0085	4.14e-09	0.0970983	0.0385667	0.0131896	GTEx_v7	Artery_Coronary	ENSG00000163431.11	LMOD1	-0.511852	0.22135	0.0207549	0.151637	1.7144e-13	3
6	rs2820315	1	201872264	rs2820315	1	201872264	-0.0497	0.0085	4.14e-09	0.105481	0.0195028	1.24368e-07	GTEx_v7	Artery_Tibial	ENSG00000163431.11	LMOD1	-0.471175	0.118672	7.17554e-05	0.00278905	-0.986292	3
6	rs2820315	1	201872264	rs2820315	1	201872264	-0.0497	0.0085	4.14e-09	0.151133	0.0314283	2.11279e-06	GTEx_v7	Muscle_Skeletal	ENSG00000163431.11	LMOD1	-0.328849	0.0885416	0.000203953	0.00632122	-0.990096	4
6	rs2820315	1	201872264	rs2820315	1	201872264	-0.0497	0.0085	4.14e-09	0.167875	0.0927808	0.0729824	GTEx_v7	Liver	ENSG00000249007.1	RP11-510N19.5	-0.296054	0.171277	0.0838979	0.281361	NA	1
6	rs2820315	1	201872264	rs2820315	1	201872264	-0.0497	0.0085	4.14e-09	0.0572836	0.0252105	0.0235736	GTEx_v7	Muscle_Skeletal	ENSG00000134375.6	TIMM17A	-0.867613	0.409655	0.0341824	0.193186	-0.000854023	3
6	rs2820315	1	201872264	rs2820315	1	201872264	-0.0497	0.0085	4.14e-09	-0.0632164	0.0343028	0.0667214	GTEx_v7	Artery_Aorta	ENSG00000134375.6	TIMM17A	0.786188	0.447293	0.0788059	0.273571	NA	1
6	rs2820315	1	201872264	rs2820315	1	201872264	-0.0497	0.0085	4.14e-09	-0.10272	0.0536283	0.0579023	GTEx_v7	Liver	ENSG00000134375.6	TIMM17A	0.48384	0.265812	0.0687241	0.257037	NA	1
6	rs2820315	1	201872264	rs2820315	1	201872264	-0.0497	0.0085	4.14e-09	-0.031837	0.032019	0.320819	GTEx_v7	Artery_Tibial	ENSG00000134375.6	TIMM17A	1.56108	1.59254	0.326966	0.5873	-1.15482e-17	2
6	rs2820315	1	201872264	rs2820315	1	201872264	-0.0497	0.0085	4.14e-09	0.0628343	0.128953	0.62699	GTEx_v7	Liver	ENSG00000236439.3	RP11-175B9.3	-0.790969	1.62891	0.627264	0.812197	NA	1
6	rs2820315	1	201872264	rs2820315	1	201872264	-0.0497	0.0085	4.14e-09	0.0567132	0.115065	0.623038	GTEx_v7	Artery_Coronary	ENSG00000236439.3	RP11-175B9.3	-0.876339	1.7843	0.623329	0.811114	NA	1
6	rs2820315	1	201872264	rs2820315	1	201872264	-0.0497	0.0085	4.14e-09	-0.172419	0.0563975	0.00251734	GTEx_v7	Artery_Aorta	ENSG00000226862.1	RP11-569A11.1	0.288251	0.106396	0.00674403	0.0776218	0.509045	3
6	rs2820315	1	201872264	rs2820315	1	201872264	-0.0497	0.0085	4.14e-09	0.0480043	0.0785488	0.542302	GTEx_v7	Liver	ENSG00000077157.16	PPP1R12B	-1.03532	1.70332	0.543301	0.759114	NA	1
6	rs2820315	1	201872264	rs2820315	1	201872264	-0.0497	0.0085	4.14e-09	0.0212288	0.0353504	0.548608	GTEx_v7	Whole blood	ENSG00000077157.16	PPP1R12B	-2.34116	3.91903	0.550252	0.763726	NA	1
6	rs2820315	1	201872264	rs2820315	1	201872264	-0.0497	0.0085	4.14e-09	0.0539167	0.0453618	0.235265	GTEx_v7	Muscle_Skeletal	ENSG00000143858.7	SYT2	-0.921792	0.791394	0.244112	0.504172	NA	1
6	rs2820315	1	201872264	rs2820315	1	201872264	-0.0497	0.0085	4.14e-09	-0.154742	0.088661	0.0835767	GTEx_v7	Liver	ENSG00000134369.11	NAV1	0.32118	0.192047	0.0944443	0.300775	NA	1
6	rs2820315	1	201872264	rs2820315	1	201872264	-0.0497	0.0085	4.14e-09	-0.0347806	0.0312363	0.266138	GTEx_v7	Muscle_Skeletal	ENSG00000134369.11	NAV1	1.42896	1.3064	0.274038	0.53975	NA	1
6	rs2820315	1	201872264	rs2820315	1	201872264	-0.0497	0.0085	4.14e-09	-0.0698652	0.0429048	0.104909	GTEx_v7	Artery_Aorta	ENSG00000134369.11	NAV1	0.71137	0.453483	0.116722	0.338582	NA	1
6	rs2820315	1	201872264	rs2820315	1	201872264	-0.0497	0.0085	4.14e-09	0.159611	0.0431614	0.000245854	GTEx_v7	Muscle_Skeletal	ENSG00000176393.6	RNPEP	-0.311382	0.09963	0.00177573	0.0318959	-0.742355	3
6	rs2820315	1	201872264	rs2820315	1	201872264	-0.0497	0.0085	4.14e-09	-0.0230154	0.0992229	0.816981	GTEx_v7	Liver	ENSG00000198892.6	SHISA4	2.15942	9.31693	0.816713	0.914401	-0.301419	2
6	rs2820315	1	201872264	rs2820315	1	201872264	-0.0497	0.0085	4.14e-09	0.0145155	0.0219397	0.508582	GTEx_v7	Muscle_Skeletal	ENSG00000198892.6	SHISA4	-3.42393	5.20818	0.510915	0.736332	NA	1
6	rs2820315	1	201872264	rs2820315	1	201872264	-0.0497	0.0085	4.14e-09	0.0495335	0.0261243	0.058848	GTEx_v7	Artery_Tibial	ENSG00000198892.6	SHISA4	-1.00336	0.556307	0.0712925	0.260454	-7.69266e-33	2
6	rs2820315	1	201872264	rs2820315	1	201872264	-0.0497	0.0085	4.14e-09	0.0611941	0.0568048	0.282219	GTEx_v7	Whole blood	ENSG00000198892.6	SHISA4	-0.81217	0.766604	0.2894	0.555601	NA	1
6	rs2820315	1	201872264	rs2820315	1	201872264	-0.0497	0.0085	4.14e-09	0.0651674	0.0302812	0.0319556	GTEx_v7	Muscle_Skeletal	ENSG00000143862.3	ARL8A	-0.762651	0.377621	0.0434228	0.211408	NA	1
6	rs2820315	1	201872264	rs2820315	1	201872264	-0.0497	0.0085	4.14e-09	-0.0372519	0.0630926	0.55606	GTEx_v7	Artery_Coronary	ENSG00000143862.3	ARL8A	1.33416	2.27112	0.556905	0.769028	NA	1
6	rs2820315	1	201872264	rs2820315	1	201872264	-0.0497	0.0085	4.14e-09	0.047458	0.0199626	0.0180602	GTEx_v7	Whole blood	ENSG00000143862.3	ARL8A	-1.04724	0.475528	0.0276461	0.175265	1.15482e-17	2
6	rs2820315	1	201872264	rs2820315	1	201872264	-0.0497	0.0085	4.14e-09	-0.0458076	0.0448852	0.308235	GTEx_v7	Artery_Tibial	ENSG00000273478.1	RP11-465N4.5	1.08497	1.0792	0.314728	0.575039	NA	1
6	rs2820315	1	201872264	rs2820315	1	201872264	-0.0497	0.0085	4.14e-09	-0.0879884	0.055347	0.112634	GTEx_v7	Muscle_Skeletal	ENSG00000163435.11	ELF3	0.564847	0.368202	0.125013	0.349749	1	2
6	rs2820315	1	201872264	rs2820315	1	201872264	-0.0497	0.0085	4.14e-09	0.0860141	0.0497399	0.0864197	GTEx_v7	Liver	ENSG00000163435.11	ELF3	-0.577812	0.348442	0.0972622	0.306955	NA	1
6	rs2820315	1	201872264	rs2820315	1	201872264	-0.0497	0.0085	4.14e-09	-0.105389	0.046301	0.0238205	GTEx_v7	Artery_Aorta	ENSG00000133067.13	LGR6	0.471586	0.222329	0.0339118	0.19282	8.57567e-06	3
6	rs2820315	1	201872264	rs2820315	1	201872264	-0.0497	0.0085	4.14e-09	0.0918836	0.041337	0.0269259	GTEx_v7	Artery_Tibial	ENSG00000143851.11	PTPN7	-0.540902	0.260334	0.0377349	0.201328	-1	2
6	rs2820315	1	201872264	rs2820315	1	201872264	-0.0497	0.0085	4.14e-09	-0.222046	0.106329	0.0389783	GTEx_v7	Artery_Coronary	ENSG00000163395.12	IGFN1	0.223827	0.113813	0.0492263	0.221615	-1.15482e-17	2
6	rs2820315	1	201872264	rs2820315	1	201872264	-0.0497	0.0085	4.14e-09	0.143088	0.0519838	0.006271	GTEx_v7	Whole blood	ENSG00000163395.12	IGFN1	-0.347339	0.139471	0.0127601	0.115035	NA	1
6	rs2820315	1	201872264	rs2820315	1	201872264	-0.0497	0.0085	4.14e-09	0.235799	0.106449	0.0287047	GTEx_v7	Liver	ENSG00000234996.3	RP11-480I12.7	-0.210773	0.101751	0.0383153	0.202384	1.15482e-17	2
6	rs2820315	1	201872264	rs2820315	1	201872264	-0.0497	0.0085	4.14e-09	0.0641879	0.076938	0.404743	GTEx_v7	Artery_Tibial	ENSG00000214796.4	RP11-480I12.5	-0.774289	0.937492	0.408852	0.657197	NA	1
6	rs2820315	1	201872264	rs2820315	1	201872264	-0.0497	0.0085	4.14e-09	0.115964	0.0484862	0.0173823	GTEx_v7	Whole blood	ENSG00000232626.3	RP11-175B9.2	-0.428581	0.193608	0.0268522	0.173242	2.36931e-14	3
6	rs2820315	1	201872264	rs2820315	1	201872264	-0.0497	0.0085	4.14e-09	-0.0163193	0.0277141	0.556405	GTEx_v7	Whole blood	ENSG00000183155.4	RABIF	3.04547	5.19811	0.557955	0.769549	NA	1
6	rs2820315	1	201872264	rs2820315	1	201872264	0.0497	0.0085	4.14e-09	-0.0960547	0.0208518	4.09405e-06	Westra_eQTL	Whole blood	ILMN_1723117	IPO9	-0.517414	0.142992	0.00029635	0.00831532	1.24117e-17	3
6	rs2820315	1	201872264	rs2820315	1	201872264	0.0497	0.0085	4.14e-09	0.0745391	0.0208683	0.000354437	Westra_eQTL	Whole blood	ILMN_1738347	RNPEP	0.666764	0.218745	0.00230272	0.0387216	-1.15482e-17	2
6	rs2820315	1	201872264	rs2820315	1	201872264	0.0497	0.0085	4.14e-09	0.07232	0.0411377	0.07982	CEDAR	CD15+ granulocytes	5570601	RNPEP	0.687223	0.408199	0.0922685	0.296435	NA	1
6	rs2820315	1	201872264	rs2820315	1	201872264	0.0497	0.0085	4.14e-09	-0.04542	0.0189724	0.01738	CEDAR	CD19+ B lymphocytes	5570601	RNPEP	-1.09423	0.4939	0.0267264	0.172919	NA	1
6	rs2820315	1	201872264	rs2820315	1	201872264	0.0497	0.0085	4.14e-09	-0.039	0.0181143	0.03217	CEDAR	CD4+ T lymphocytes	5090541	IPO9	-1.27436	0.630751	0.0433435	0.211238	-1	2
6	rs2820315	1	201872264	rs2820315	1	201872264	0.0497	0.0085	4.14e-09	-0.06288	0.0196931	0.001568	CEDAR	CD8+ T lymphocytes	5090541	IPO9	-0.790394	0.282044	0.00507278	0.0670059	-0.999841	3
6	rs2820315	1	201872264	rs2820315	1	201872264	0.0497	0.0085	4.14e-09	-0.03427	0.0154718	0.0276	CEDAR	CD14+ monocytes	5090541	IPO9	-1.45025	0.700145	0.0383257	0.202384	1.15482e-17	2
7	rs16986953	2	19942473	rs16986953	2	19942473	0.098	0.0175	2.07e-08	-0.0385421	0.0838923	0.646166	GTEx_v7	Muscle_Skeletal	ENSG00000143867.5	OSR1	-2.54267	5.55308	0.647035	0.825343	NA	1
7	rs16986953	2	19942473	rs16986953	2	19942473	0.098	0.0175	2.07e-08	-0.34317	0.0722972	3.11972e-06	GTEx_v7	Artery_Tibial	ENSG00000143867.5	OSR1	-0.285573	0.0788675	0.000293559	0.00828605	NA	1
7	rs16986953	2	19942473	rs16986953	2	19942473	0.098	0.0175	2.07e-08	-0.353544	0.136684	0.0109406	GTEx_v7	Artery_Coronary	ENSG00000143867.5	OSR1	-0.277193	0.118045	0.0188646	0.144284	NA	1
7	rs16986953	2	19942473	rs16986953	2	19942473	0.098	0.0175	2.07e-08	-0.106859	0.0504708	0.0350087	GTEx_v7	Artery_Tibial	ENSG00000118965.10	WDR35	-0.917096	0.463081	0.0476558	0.220018	NA	1
7	rs16986953	2	19942473	rs16986953	2	19942473	0.098	0.0175	2.07e-08	-0.0715653	0.142732	0.617051	GTEx_v7	Artery_Coronary	ENSG00000228784.3	LINC00954	-1.36938	2.74206	0.617499	0.809113	NA	1
7	rs16986953	2	19942473	rs16986953	2	19942473	0.098	0.0175	2.07e-08	0.108965	0.100131	0.277309	GTEx_v7	Artery_Tibial	ENSG00000115884.6	SDC1	0.899371	0.841918	0.285412	0.551489	NA	1
7	rs16986953	2	19942473	rs16986953	2	19942473	0.098	0.0175	2.07e-08	0.0933266	0.0998357	0.350593	GTEx_v7	Artery_Tibial	ENSG00000132031.8	MATN3	1.05008	1.13886	0.356506	0.612962	NA	1
7	rs16986953	2	19942473	rs16986953	2	19942473	0.098	0.0175	2.07e-08	-0.0396027	0.0645761	0.54013	GTEx_v7	Artery_Tibial	ENSG00000143878.8	RHOB	-2.47458	4.05917	0.542109	0.758984	NA	1
7	rs16986953	2	19942473	rs16986953	2	19942473	0.098	0.0175	2.07e-08	-0.01911	0.0382966	0.6182	CEDAR	CD4+ T lymphocytes	5420300	TTC32	-5.12821	10.3177	0.619167	0.809733	NA	1
7	rs16986953	2	19942473	rs16986953	2	19942473	0.098	0.0175	2.07e-08	0.03497	0.0366985	0.3416	CEDAR	Platelets	5420300	TTC32	2.8024	2.98319	0.347527	0.605205	NA	1
7	rs16986953	2	19942473	rs16986953	2	19942473	0.098	0.0175	2.07e-08	0.04115	0.0343203	0.2316	CEDAR	CD8+ T lymphocytes	5420300	TTC32	2.38153	2.03128	0.241025	0.501071	NA	1
7	rs16986953	2	19942473	rs16986953	2	19942473	0.098	0.0175	2.07e-08	-0.05322	0.0259104	0.04102	CEDAR	CD19+ B lymphocytes	7050494	LAPTM4A	-1.84141	0.954903	0.0538082	0.228585	NA	1
7	rs16986953	2	19942473	rs16986953	2	19942473	0.098	0.0175	2.07e-08	0.05148	0.0236039	0.03009	CEDAR	Platelets	6590592	SDC1	1.90365	0.936695	0.0421226	0.20972	NA	1
7	rs16986953	2	19942473	rs16986953	2	19942473	0.098	0.0175	2.07e-08	0.02805	0.0194387	0.1503	CEDAR	CD19+ B lymphocytes	2690484	WDR35	3.49376	2.50027	0.162307	0.399616	NA	1
7	rs16986953	2	19942473	rs16986953	2	19942473	0.098	0.0175	2.07e-08	-0.03464	0.0121416	0.004668	CEDAR	CD15+ granulocytes	2690484	WDR35	-2.8291	1.1129	0.0110187	0.106403	NA	1
7	rs16986953	2	19942473	rs16986953	2	19942473	0.098	0.0175	2.07e-08	-0.02027	0.045286	0.6548	CEDAR	CD4+ T lymphocytes	5670114	TTC32	-4.83473	10.8359	0.655469	0.828232	NA	1
8	rs515135	2	21286057	rs515135	2	21286057	0.0761	0.0104	2.16e-13	-0.0501299	0.0807315	0.535853	GTEx_v7	Liver	ENSG00000115884.6	SDC1	-1.51806	2.45353	0.536099	0.754825	NA	2
8	rs515135	2	21286057	rs515135	2	21286057	0.0761	0.0104	2.16e-13	0.125415	0.067503	0.0638743	GTEx_v7	Muscle_Skeletal	ENSG00000115884.6	SDC1	0.606785	0.336958	0.071738	0.260982	0.593377	5
8	rs515135	2	21286057	rs515135	2	21286057	0.0761	0.0104	2.16e-13	0.0104838	0.0529229	0.843104	GTEx_v7	Whole blood	ENSG00000115884.6	SDC1	7.25882	36.6564	0.843027	0.931183	-2.65569e-17	4
8	rs515135	2	21286057	rs515135	2	21286057	0.0761	0.0104	2.16e-13	-0.129005	0.0801703	0.110329	GTEx_v7	Artery_Coronary	ENSG00000143878.8	RHOB	-0.5899	0.375353	0.116047	0.337811	NA	1
8	rs515135	2	21286057	rs515135	2	21286057	0.0761	0.0104	2.16e-13	-0.00525947	0.0355471	0.882446	GTEx_v7	Muscle_Skeletal	ENSG00000143878.8	RHOB	-14.4691	97.8123	0.8824	0.951015	7.08476e-16	4
8	rs515135	2	21286057	rs515135	2	21286057	0.0761	0.0104	2.16e-13	-0.0488826	0.127978	0.703195	GTEx_v7	Artery_Coronary	ENSG00000231948.2	HS1BP3-IT1	-1.55679	4.08134	0.702876	0.853999	2.30806e-12	17
8	rs515135	2	21286057	rs515135	2	21286057	0.0761	0.0104	2.16e-13	-0.134153	0.0966583	0.167825	GTEx_v7	Liver	ENSG00000231948.2	HS1BP3-IT1	-0.567263	0.416004	0.172694	0.413803	-1.91743e-10	20
8	rs515135	2	21286057	rs515135	2	21286057	0.0761	0.0104	2.16e-13	0.144897	0.0705134	0.0406994	GTEx_v7	Artery_Tibial	ENSG00000231948.2	HS1BP3-IT1	0.525201	0.265473	0.0478885	0.220052	-3.97655e-09	12
8	rs515135	2	21286057	rs515135	2	21286057	0.0761	0.0104	2.16e-13	0.146987	0.10493	0.163937	GTEx_v7	Liver	ENSG00000261012.2	RP11-116D2.1	0.517733	0.376307	0.168876	0.408784	-2.2315e-07	11
8	rs515135	2	21286057	rs515135	2	21286057	0.0761	0.0104	2.16e-13	0.0146543	0.0515839	0.776617	GTEx_v7	Artery_Aorta	ENSG00000084674.9	APOB	5.19302	18.2935	0.776508	0.893747	-8.84067e-17	12
8	rs515135	2	21286057	rs515135	2	21286057	0.0761	0.0104	2.16e-13	0.0489947	0.0560925	0.384216	GTEx_v7	Liver	ENSG00000084674.9	APOB	1.55323	1.79087	0.385775	0.636294	0.00183705	57
8	rs515135	2	21286057	rs515135	2	21286057	0.0761	0.0104	2.16e-13	0.186923	0.0579314	0.00134974	GTEx_v7	Muscle_Skeletal	ENSG00000084674.9	APOB	0.40712	0.137897	0.00315379	0.0496854	0.000734884	112
8	rs515135	2	21286057	rs515135	2	21286057	0.0761	0.0104	2.16e-13	-0.101098	0.0846515	0.234824	GTEx_v7	Artery_Coronary	ENSG00000084674.9	APOB	-0.752735	0.638621	0.238522	0.49679	NA	1
8	rs515135	2	21286057	rs515135	2	21286057	0.0761	0.0104	2.16e-13	0.0245121	0.0433849	0.572474	GTEx_v7	Artery_Tibial	ENSG00000084674.9	APOB	3.10459	5.51129	0.573221	0.780871	-0.184196	46
8	rs515135	2	21286057	rs515135	2	21286057	0.0761	0.0104	2.16e-13	0.0579675	0.0787661	0.462302	GTEx_v7	Artery_Tibial	ENSG00000233416.1	AC012065.5	1.3128	1.79284	0.464016	0.699861	-4.15704e-14	6
8	rs515135	2	21286057	rs515135	2	21286057	0.0761	0.0104	2.16e-13	-0.118647	0.0983229	0.228869	GTEx_v7	Artery_Aorta	ENSG00000233416.1	AC012065.5	-0.641398	0.538707	0.2338	0.491873	-0.00015681	22
8	rs515135	2	21286057	rs515135	2	21286057	0.0761	0.0104	2.16e-13	-0.018254	0.053754	0.734501	GTEx_v7	Artery_Aorta	ENSG00000143869.5	GDF7	-4.16895	12.2898	0.734445	0.869597	3.61778e-10	3
8	rs515135	2	21286057	rs515135	2	21286057	0.0761	0.0104	2.16e-13	0.0633252	0.12942	0.625552	GTEx_v7	Liver	ENSG00000143869.5	GDF7	1.20173	2.46151	0.625401	0.811268	0.0122107	2
8	rs515135	2	21286057	rs515135	2	21286057	0.0761	0.0104	2.16e-13	0.00428083	0.047989	0.928975	GTEx_v7	Artery_Tibial	ENSG00000143869.5	GDF7	17.7769	199.298	0.928925	0.973982	0.0414755	2
8	rs515135	2	21286057	rs515135	2	21286057	0.0761	0.0104	2.16e-13	0.118051	0.0784592	0.135164	GTEx_v7	Artery_Coronary	ENSG00000143869.5	GDF7	0.644637	0.437403	0.14054	0.37004	5.48301e-05	4
8	rs515135	2	21286057	rs515135	2	21286057	0.0761	0.0104	2.16e-13	0.181069	0.131688	0.171786	GTEx_v7	Liver	ENSG00000233005.1	AC067959.1	0.420282	0.311012	0.176588	0.419191	-9.8123e-13	34
8	rs515135	2	21286057	rs515135	2	21286057	0.0761	0.0104	2.16e-13	-0.184292	0.0553999	0.000981151	GTEx_v7	Artery_Tibial	ENSG00000233005.1	AC067959.1	-0.412932	0.136357	0.00245916	0.0408549	9.23987e-13	139
8	rs515135	2	21286057	rs515135	2	21286057	0.0761	0.0104	2.16e-13	-0.0834407	0.0517613	0.108423	GTEx_v7	Artery_Aorta	ENSG00000233005.1	AC067959.1	-0.912025	0.579329	0.115423	0.337554	2.05193e-14	71
8	rs515135	2	21286057	rs515135	2	21286057	0.0761	0.0104	2.16e-13	-0.0165018	0.0959866	0.863804	GTEx_v7	Artery_Coronary	ENSG00000233005.1	AC067959.1	-4.61162	26.832	0.863539	0.94167	3.30782e-12	50
8	rs515135	2	21286057	rs515135	2	21286057	0.0761	0.0104	2.16e-13	-0.0169891	0.0337749	0.615219	GTEx_v7	Muscle_Skeletal	ENSG00000118960.8	HS1BP3	-4.47934	8.9261	0.61579	0.808214	4.03347e-17	3
8	rs515135	2	21286057	rs515135	2	21286057	0.0761	0.0104	2.16e-13	0.0700512	0.0850236	0.411701	GTEx_v7	Artery_Coronary	ENSG00000118960.8	HS1BP3	1.08635	1.32687	0.412941	0.660155	0.600832	33
8	rs515135	2	21286057	rs515135	2	21286057	0.0761	0.0104	2.16e-13	-0.0485832	0.0874	0.579369	GTEx_v7	Liver	ENSG00000118960.8	HS1BP3	-1.56639	2.82601	0.579391	0.784252	NA	1
8	rs515135	2	21286057	rs515135	2	21286057	0.0761	0.0104	2.16e-13	-0.0594391	0.0530182	0.263493	GTEx_v7	Artery_Aorta	ENSG00000118960.8	HS1BP3	-1.2803	1.15532	0.267786	0.53087	NA	1
8	rs515135	2	21286057	rs515135	2	21286057	0.0761	0.0104	2.16e-13	0.014901	0.0221852	0.502312	GTEx_v7	Whole blood	ENSG00000118960.8	HS1BP3	5.10704	7.63553	0.50359	0.73264	NA	1
8	rs515135	2	21286057	rs515135	2	21286057	0.0761	0.0104	2.16e-13	0.352847	0.122746	0.00481341	GTEx_v7	Liver	ENSG00000218819.3	TDRD15	0.215674	0.0806092	0.00746058	0.0837553	-6.90377e-14	125
8	rs515135	2	21286057	rs515135	2	21286057	0.0761	0.0104	2.16e-13	0.0149137	0.0731056	0.838545	GTEx_v7	Artery_Aorta	ENSG00000118961.10	C2orf43	5.10269	25.0226	0.838414	0.929521	1.20719e-11	30
8	rs515135	2	21286057	rs515135	2	21286057	0.0761	0.0104	2.16e-13	0.0559785	0.100647	0.579163	GTEx_v7	Artery_Coronary	ENSG00000118961.10	C2orf43	1.35945	2.45129	0.579177	0.784252	0.000219191	42
8	rs515135	2	21286057	rs515135	2	21286057	0.0761	0.0104	2.16e-13	-0.0471197	0.0500361	0.347047	GTEx_v7	Artery_Tibial	ENSG00000118961.10	C2orf43	-1.61504	1.72914	0.350298	0.608244	1.75299e-15	24
8	rs515135	2	21286057	rs515135	2	21286057	0.0761	0.0104	2.16e-13	0.0379253	0.0463162	0.413526	GTEx_v7	Whole blood	ENSG00000118961.10	C2orf43	2.00658	2.46582	0.415785	0.662318	9.78657e-17	3
8	rs515135	2	21286057	rs515135	2	21286057	0.0761	0.0104	2.16e-13	-0.0287906	0.0819726	0.726059	GTEx_v7	Liver	ENSG00000269976.1	RP11-130L8.2	-2.64322	7.53445	0.725725	0.866764	0.0050134	4
8	rs515135	2	21286057	rs515135	2	21286057	0.0761	0.0104	2.16e-13	0.126262	0.0815122	0.122852	GTEx_v7	Artery_Aorta	ENSG00000269976.1	RP11-130L8.2	0.602715	0.397723	0.129668	0.355836	1	2
8	rs515135	2	21286057	rs515135	2	21286057	0.0761	0.0104	2.16e-13	-0.0398215	0.0679816	0.558469	GTEx_v7	Whole blood	ENSG00000269976.1	RP11-130L8.2	-1.91103	3.27286	0.559287	0.770299	3.30567e-15	5
8	rs515135	2	21286057	rs515135	2	21286057	0.0761	0.0104	2.16e-13	-0.0224625	0.0216469	0.300202	GTEx_v7	Artery_Tibial	ENSG00000055917.11	PUM2	-3.38787	3.29752	0.304233	0.56642	-0.000212086	5
8	rs515135	2	21286057	rs515135	2	21286057	0.0761	0.0104	2.16e-13	-0.0287547	0.0274226	0.29497	GTEx_v7	Muscle_Skeletal	ENSG00000055917.11	PUM2	-2.64652	2.5497	0.299282	0.56213	-1	2
8	rs515135	2	21286057	rs515135	2	21286057	0.0761	0.0104	2.16e-13	-0.00842039	0.0187917	0.654408	GTEx_v7	Whole blood	ENSG00000055917.11	PUM2	-9.03759	20.2069	0.654692	0.82766	4.02665e-11	7
8	rs515135	2	21286057	rs515135	2	21286057	0.0761	0.0104	2.16e-13	-0.0284744	0.0777075	0.714404	GTEx_v7	Artery_Aorta	ENSG00000231204.1	AC011752.1	-2.67258	7.30268	0.714386	0.859583	6.49143e-14	20
8	rs515135	2	21286057	rs515135	2	21286057	0.0761	0.0104	2.16e-13	-0.262211	0.130793	0.0473152	GTEx_v7	Liver	ENSG00000234378.1	AC098828.2	-0.290224	0.150101	0.0531718	0.228585	2.65413e-16	7
8	rs515135	2	21286057	rs2854725	2	21237786	-0.0499	0.0146	0.0006125	0.0460382	0.0535712	0.390615	GTEx_v7	Muscle_Skeletal	ENSG00000068697.6	LAPTM4A	-1.08388	1.30049	0.404596	0.654141	-2.31338e-07	15
8	rs515135	2	21286057	rs2854725	2	21237786	-0.0499	0.0146	0.0006125	-0.0504985	0.107182	0.638429	GTEx_v7	Artery_Coronary	ENSG00000068697.6	LAPTM4A	0.988148	2.11716	0.640691	0.822099	NA	1
8	rs515135	2	21286057	rs515135	2	21286057	0.0761	0.0104	2.16e-13	0.0380323	0.0597414	0.525053	GTEx_v7	Artery_Aorta	ENSG00000260396.1	AC012065.7	2.00093	3.15495	0.525937	0.747941	5.55869e-09	26
8	rs515135	2	21286057	rs515135	2	21286057	0.0761	0.0104	2.16e-13	-0.0115743	0.107717	0.914617	GTEx_v7	Liver	ENSG00000260396.1	AC012065.7	-6.57491	61.1965	0.91444	0.966193	-7.00163e-09	16
8	rs515135	2	21286057	rs515135	2	21286057	0.0761	0.0104	2.16e-13	0.131502	0.073767	0.0772796	GTEx_v7	Artery_Coronary	ENSG00000260396.1	AC012065.7	0.578698	0.33412	0.083272	0.281051	-4.07952e-10	30
8	rs515135	2	21286057	rs515135	2	21286057	0.0761	0.0104	2.16e-13	0.0261978	0.0483332	0.588177	GTEx_v7	Artery_Tibial	ENSG00000260396.1	AC012065.7	2.90482	5.37389	0.588822	0.789871	5.75164e-10	52
8	rs515135	2	21286057	rs515135	2	21286057	0.0761	0.0104	2.16e-13	0.0742524	0.0727374	0.308153	GTEx_v7	Whole blood	ENSG00000260396.1	AC012065.7	1.02488	1.01369	0.311999	0.573301	0.0234477	24
8	rs515135	2	21286057	rs515135	2	21286057	-0.0761	0.0104	2.16e-13	0.03693	0.0159181	0.02112	CEDAR	CD19+ B lymphocytes	870653	HS1BP3	-2.06066	0.931788	0.0270008	0.173704	-0.249788	16
8	rs515135	2	21286057	rs515135	2	21286057	-0.0761	0.0104	2.16e-13	-0.0008061	0.021163	0.9696	CEDAR	CD8+ T lymphocytes	870653	HS1BP3	94.4052	2478.51	0.969616	0.986899	NA	1
8	rs515135	2	21286057	rs515135	2	21286057	-0.0761	0.0104	2.16e-13	0.03611	0.0249551	0.149	CEDAR	CD4+ T lymphocytes	870653	HS1BP3	-2.10745	1.48463	0.15575	0.39119	5.57189e-07	15
8	rs515135	2	21286057	rs515135	2	21286057	-0.0761	0.0104	2.16e-13	0.008095	0.0230758	0.726	CEDAR	CD4+ T lymphocytes	6860273	C2ORF43	-9.40086	26.8291	0.72604	0.866764	-1.52485e-12	6
8	rs515135	2	21286057	rs515135	2	21286057	-0.0761	0.0104	2.16e-13	0.004053	0.0201241	0.8405	CEDAR	CD8+ T lymphocytes	6860273	C2ORF43	-18.7762	93.2638	0.840445	0.930375	NA	1
9	rs6544713	2	44073881	rs6544713	2	44073881	-0.0598	0.0085	2.53e-12	-0.0358546	0.0481172	0.456593	GTEx_v7	Muscle_Skeletal	ENSG00000231826.1	AC016735.2	1.66785	2.25079	0.458689	0.694035	-2.53997e-15	9
9	rs6544713	2	44073881	rs6544713	2	44073881	-0.0598	0.0085	2.53e-12	0.0115525	0.0486304	0.812386	GTEx_v7	Whole blood	ENSG00000231826.1	AC016735.2	-5.17637	21.8024	0.81233	0.91223	-0.0170468	6
9	rs6544713	2	44073881	rs6544713	2	44073881	-0.0598	0.0085	2.53e-12	0.103582	0.0479322	0.0327674	GTEx_v7	Artery_Coronary	ENSG00000138078.11	PREPL	-0.57732	0.279472	0.0388518	0.203609	-0.947637	4
9	rs6544713	2	44073881	rs6544713	2	44073881	-0.0598	0.0085	2.53e-12	0.0264273	0.0346638	0.446423	GTEx_v7	Whole blood	ENSG00000138078.11	PREPL	-2.26281	2.98543	0.44848	0.684484	-1.15482e-17	2
9	rs6544713	2	44073881	rs6544713	2	44073881	-0.0598	0.0085	2.53e-12	0.0747962	0.069335	0.28295	GTEx_v7	Artery_Coronary	ENSG00000152527.9	PLEKHH2	-0.799506	0.749793	0.286287	0.552349	-4.77076e-11	3
9	rs6544713	2	44073881	rs6544713	2	44073881	-0.0598	0.0085	2.53e-12	0.0791144	0.0527859	0.134914	GTEx_v7	Artery_Tibial	ENSG00000152527.9	PLEKHH2	-0.755867	0.515639	0.14268	0.372012	-1.18121e-13	4
9	rs6544713	2	44073881	rs6544713	2	44073881	-0.0598	0.0085	2.53e-12	0.0127205	0.036996	0.73114	GTEx_v7	Muscle_Skeletal	ENSG00000152527.9	PLEKHH2	-4.70107	13.6888	0.731279	0.868505	-1.15482e-17	2
9	rs6544713	2	44073881	rs6544713	2	44073881	-0.0598	0.0085	2.53e-12	0.0525513	0.0543224	0.334433	GTEx_v7	Artery_Aorta	ENSG00000152527.9	PLEKHH2	-1.13794	1.18736	0.337872	0.596718	-1.62703e-09	3
9	rs6544713	2	44073881	rs6544713	2	44073881	-0.0598	0.0085	2.53e-12	-0.0692226	0.0644228	0.283455	GTEx_v7	Whole blood	ENSG00000152527.9	PLEKHH2	0.86388	0.813302	0.288151	0.554362	NA	1
9	rs6544713	2	44073881	rs6544713	2	44073881	-0.0598	0.0085	2.53e-12	-0.0316811	0.0494298	0.52225	GTEx_v7	Artery_Aorta	ENSG00000138036.14	DYNC2LI1	1.88756	2.95722	0.523286	0.74562	NA	1
9	rs6544713	2	44073881	rs6544713	2	44073881	-0.0598	0.0085	2.53e-12	-0.00696451	0.0651515	0.915057	GTEx_v7	Artery_Coronary	ENSG00000138036.14	DYNC2LI1	8.58639	80.3331	0.91488	0.966413	NA	1
9	rs6544713	2	44073881	rs6544713	2	44073881	-0.0598	0.0085	2.53e-12	-0.0367216	0.040752	0.368047	GTEx_v7	Muscle_Skeletal	ENSG00000138036.14	DYNC2LI1	1.62847	1.82197	0.37143	0.625692	-1	2
9	rs6544713	2	44073881	rs6544713	2	44073881	-0.0598	0.0085	2.53e-12	-0.0268015	0.0391043	0.493595	GTEx_v7	Artery_Tibial	ENSG00000138036.14	DYNC2LI1	2.23122	3.27084	0.495141	0.725798	-0.357348	2
9	rs6544713	2	44073881	rs6544713	2	44073881	-0.0598	0.0085	2.53e-12	0.0680758	0.099135	0.493644	GTEx_v7	Liver	ENSG00000138036.14	DYNC2LI1	-0.878433	1.28529	0.494323	0.725372	0.822774	3
9	rs6544713	2	44073881	rs6544713	2	44073881	-0.0598	0.0085	2.53e-12	-0.0202363	0.0516174	0.695303	GTEx_v7	Whole blood	ENSG00000138036.14	DYNC2LI1	2.95509	7.54933	0.695474	0.849374	-6.25306e-18	3
9	rs6544713	2	44073881	rs6544713	2	44073881	-0.0598	0.0085	2.53e-12	0.0650718	0.0870817	0.456424	GTEx_v7	Liver	ENSG00000138079.9	SLC3A1	-0.918985	1.23674	0.457439	0.693028	NA	1
9	rs6544713	2	44073881	rs6544713	2	44073881	-0.0598	0.0085	2.53e-12	0.0952449	0.101129	0.34826	GTEx_v7	Artery_Coronary	ENSG00000138079.9	SLC3A1	-0.627855	0.67259	0.350568	0.608489	NA	1
9	rs6544713	2	44073881	rs6544713	2	44073881	-0.0598	0.0085	2.53e-12	0.202833	0.0555452	0.000293114	GTEx_v7	Muscle_Skeletal	ENSG00000138079.9	SLC3A1	-0.294824	0.0909645	0.00119075	0.0232077	-0.973554	6
9	rs6544713	2	44073881	rs6544713	2	44073881	-0.0598	0.0085	2.53e-12	0.000294736	0.0388915	0.99396	GTEx_v7	Artery_Aorta	ENSG00000138095.14	LRPPRC	-202.893	26772.6	0.993953	0.997602	-1.87928e-17	3
9	rs6544713	2	44073881	rs6544713	2	44073881	-0.0598	0.0085	2.53e-12	0.0103118	0.0265261	0.697662	GTEx_v7	Muscle_Skeletal	ENSG00000138095.14	LRPPRC	-5.79918	14.9406	0.697905	0.851639	NA	1
9	rs6544713	2	44073881	rs6544713	2	44073881	-0.0598	0.0085	2.53e-12	0.0758416	0.0550918	0.171298	GTEx_v7	Artery_Coronary	ENSG00000138095.14	LRPPRC	-0.788485	0.583623	0.176689	0.419191	3.98577e-15	8
9	rs6544713	2	44073881	rs6544713	2	44073881	-0.0598	0.0085	2.53e-12	-0.0438288	0.0237098	0.0654997	GTEx_v7	Whole blood	ENSG00000138095.14	LRPPRC	1.3644	0.763145	0.0737978	0.264891	NA	1
9	rs6544713	2	44073881	rs6544713	2	44073881	-0.0598	0.0085	2.53e-12	0.111914	0.0535503	0.0388329	GTEx_v7	Artery_Coronary	ENSG00000138032.16	PPM1B	-0.534339	0.266721	0.0451384	0.21426	1.15482e-17	2
9	rs6544713	2	44073881	rs6544713	2	44073881	-0.0598	0.0085	2.53e-12	0.0608783	0.0246122	0.0137704	GTEx_v7	Muscle_Skeletal	ENSG00000138032.16	PPM1B	-0.982288	0.420954	0.019623	0.147002	-0.99914	5
9	rs6544713	2	44073881	rs6544713	2	44073881	-0.0598	0.0085	2.53e-12	-0.0502198	0.109637	0.647768	GTEx_v7	Liver	ENSG00000230587.1	AC093609.1	1.19077	2.60512	0.647608	0.825477	NA	1
9	rs6544713	2	44073881	rs6544713	2	44073881	-0.0598	0.0085	2.53e-12	0.0343871	0.060646	0.571297	GTEx_v7	Artery_Aorta	ENSG00000230587.1	AC093609.1	-1.73902	3.07693	0.571951	0.780262	NA	1
9	rs6544713	2	44073881	rs6544713	2	44073881	-0.0598	0.0085	2.53e-12	-0.0510258	0.0523539	0.330299	GTEx_v7	Muscle_Skeletal	ENSG00000230587.1	AC093609.1	1.17196	1.21394	0.334338	0.594463	1	2
9	rs6544713	2	44073881	rs6544713	2	44073881	-0.0598	0.0085	2.53e-12	-0.0127858	0.0634816	0.840731	GTEx_v7	Liver	ENSG00000143921.6	ABCG8	4.67706	23.2312	0.840443	0.930375	-0.554955	3
9	rs6544713	2	44073881	rs6544713	2	44073881	-0.0598	0.0085	2.53e-12	0.0774037	0.0264339	0.00359309	GTEx_v7	Muscle_Skeletal	ENSG00000115970.14	THADA	-0.772573	0.28578	0.00686372	0.0788081	-1	2
9	rs6544713	2	44073881	rs6544713	2	44073881	-0.0598	0.0085	2.53e-12	0.0631377	0.0501604	0.21066	GTEx_v7	Liver	ENSG00000138075.7	ABCG5	-0.947136	0.764411	0.21533	0.470551	-0.907632	4
9	rs6544713	2	44073881	rs6544713	2	44073881	-0.0598	0.0085	2.53e-12	-0.00296913	0.0235381	0.899704	GTEx_v7	Whole blood	ENSG00000152518.5	ZFP36L2	20.1406	159.692	0.899636	0.95786	NA	1
9	rs6544713	2	44073881	rs6544713	2	44073881	-0.0598	0.0085	2.53e-12	-0.00407485	0.0450595	0.928003	GTEx_v7	Whole blood	ENSG00000234936.1	AC010883.5	14.6754	162.293	0.927949	0.973957	-1.15482e-17	2
9	rs6544713	2	44073881	rs6544713	2	44073881	-0.0598	0.0085	2.53e-12	-0.0983013	0.0586508	0.0947648	GTEx_v7	Whole blood	ENSG00000143919.10	CAMKMT	0.608334	0.373116	0.103014	0.318651	NA	1
9	rs6544713	2	44073881	rs6544713	2	44073881	0.0598	0.0085	2.53e-12	0.006614	0.0178757	0.7117	CEDAR	CD4+ T lymphocytes	3450681	PPM1B	9.04143	24.4701	0.711763	0.857733	NA	1
9	rs6544713	2	44073881	rs6544713	2	44073881	0.0598	0.0085	2.53e-12	-0.01227	0.00992718	0.2175	CEDAR	CD15+ granulocytes	1850228	PPM1B	-4.87368	4.00349	0.223469	0.479727	1.15482e-17	2
9	rs6544713	2	44073881	rs6544713	2	44073881	0.0598	0.0085	2.53e-12	0.007765	0.0209412	0.711	CEDAR	CD4+ T lymphocytes	1850228	PPM1B	7.70122	20.798	0.711169	0.857672	NA	1
9	rs6544713	2	44073881	rs6544713	2	44073881	0.0598	0.0085	2.53e-12	-0.01629	0.0145707	0.2648	CEDAR	CD15+ granulocytes	6520739	PPM1B	-3.67096	3.32471	0.26953	0.533881	NA	1
9	rs6544713	2	44073881	rs6544713	2	44073881	0.0598	0.0085	2.53e-12	-0.00413	0.0185368	0.8239	CEDAR	CD8+ T lymphocytes	6380064	LRPPRC	-14.4794	65.021	0.823778	0.920263	-1.15482e-17	2
9	rs6544713	2	44073881	rs6544713	2	44073881	0.0598	0.0085	2.53e-12	-0.01357	0.0162457	0.4043	CEDAR	CD4+ T lymphocytes	6380064	LRPPRC	-4.40678	5.31274	0.406836	0.655314	NA	1
9	rs6544713	2	44073881	rs6544713	2	44073881	0.0598	0.0085	2.53e-12	-0.03834	0.0156426	0.01492	CEDAR	CD19+ B lymphocytes	6380064	LRPPRC	-1.55973	0.673877	0.0206371	0.15102	NA	2
9	rs6544713	2	44073881	rs6544713	2	44073881	0.0598	0.0085	2.53e-12	-0.01441	0.0176701	0.4156	CEDAR	CD19+ B lymphocytes	5310204	PREPL	-4.1499	5.12285	0.417897	0.663669	-0.194728	6
10	rs1561198	2	85809989	rs1561198	2	85809989	-0.0451	0.0077	4.54e-09	-0.16043	0.0639893	0.0135677	GTEx_v7	Artery_Coronary	ENSG00000228363.2	AC015971.2	0.281119	0.121968	0.0211744	0.15283	NA	1
10	rs1561198	2	85809989	rs1561198	2	85809989	-0.0451	0.0077	4.54e-09	-0.243377	0.0767849	0.00195245	GTEx_v7	Liver	ENSG00000228363.2	AC015971.2	0.185309	0.0664762	0.00530998	0.0689861	1	2
10	rs1561198	2	85809989	rs1561198	2	85809989	-0.0451	0.0077	4.54e-09	-0.0545471	0.0352484	0.122727	GTEx_v7	Artery_Tibial	ENSG00000168906.8	MAT2A	0.826808	0.552618	0.13461	0.362066	-1.15482e-17	2
10	rs1561198	2	85809989	rs1561198	2	85809989	-0.0451	0.0077	4.54e-09	-0.068927	0.0332575	0.0388202	GTEx_v7	Muscle_Skeletal	ENSG00000168906.8	MAT2A	0.654315	0.334891	0.050723	0.224264	-1.15482e-17	2
10	rs1561198	2	85809989	rs1561198	2	85809989	-0.0451	0.0077	4.54e-09	0.0346	0.0739362	0.640683	GTEx_v7	Liver	ENSG00000168906.8	MAT2A	-1.30347	2.79424	0.640869	0.822099	NA	1
10	rs1561198	2	85809989	rs1561198	2	85809989	-0.0451	0.0077	4.54e-09	-0.268038	0.0743064	0.000459316	GTEx_v7	Artery_Coronary	ENSG00000168906.8	MAT2A	0.16826	0.0547819	0.00213025	0.0366002	0.986065	4
10	rs1561198	2	85809989	rs1561198	2	85809989	-0.0451	0.0077	4.54e-09	-0.149598	0.0450002	0.00104168	GTEx_v7	Artery_Aorta	ENSG00000168906.8	MAT2A	0.301475	0.104275	0.00383825	0.0557353	-2.71789e-16	3
10	rs1561198	2	85809989	rs1561198	2	85809989	-0.0451	0.0077	4.54e-09	0.0763429	0.0306377	0.0132461	GTEx_v7	Whole blood	ENSG00000168906.8	MAT2A	-0.590756	0.257643	0.0218524	0.155126	1.23665e-17	3
10	rs1561198	2	85809989	rs1561198	2	85809989	-0.0451	0.0077	4.54e-09	0.13943	0.0645844	0.0329376	GTEx_v7	Artery_Coronary	ENSG00000168899.4	VAMP5	-0.32346	0.159681	0.0427996	0.20972	-1	2
10	rs1561198	2	85809989	rs1561198	2	85809989	-0.0451	0.0077	4.54e-09	0.122886	0.0418921	0.00371614	GTEx_v7	Artery_Aorta	ENSG00000168899.4	VAMP5	-0.367007	0.139927	0.00871996	0.0925057	-0.98492	3
10	rs1561198	2	85809989	rs1561198	2	85809989	-0.0451	0.0077	4.54e-09	0.186983	0.0327531	2.14069e-08	GTEx_v7	Muscle_Skeletal	ENSG00000168899.4	VAMP5	-0.241198	0.0589988	4.34746e-05	0.00190597	-0.928369	3
10	rs1561198	2	85809989	rs1561198	2	85809989	-0.0451	0.0077	4.54e-09	0.0506769	0.0266029	0.0576813	GTEx_v7	Artery_Tibial	ENSG00000168899.4	VAMP5	-0.889952	0.491269	0.0700577	0.258733	NA	1
10	rs1561198	2	85809989	rs1561198	2	85809989	-0.0451	0.0077	4.54e-09	0.101731	0.0357146	0.00469496	GTEx_v7	Whole blood	ENSG00000168899.4	VAMP5	-0.443326	0.173067	0.0104195	0.104903	1.15482e-17	2
10	rs1561198	2	85809989	rs1561198	2	85809989	-0.0451	0.0077	4.54e-09	0.133099	0.0409704	0.00134541	GTEx_v7	Artery_Aorta	ENSG00000168883.15	USP39	-0.338846	0.119273	0.00449817	0.0618326	1.15482e-17	2
10	rs1561198	2	85809989	rs1561198	2	85809989	-0.0451	0.0077	4.54e-09	0.103454	0.0280278	0.000252394	GTEx_v7	Muscle_Skeletal	ENSG00000168883.15	USP39	-0.435943	0.139602	0.00179166	0.0320605	-1	2
10	rs1561198	2	85809989	rs1561198	2	85809989	-0.0451	0.0077	4.54e-09	0.0614839	0.0264763	0.0208458	GTEx_v7	Artery_Tibial	ENSG00000168883.15	USP39	-0.733525	0.339793	0.0308701	0.184598	0.20424	3
10	rs1561198	2	85809989	rs1561198	2	85809989	-0.0451	0.0077	4.54e-09	0.238123	0.0488085	1.73074e-06	GTEx_v7	Whole blood	ENSG00000168883.15	USP39	-0.189398	0.0505244	0.000177797	0.00577474	-1	2
10	rs1561198	2	85809989	rs1561198	2	85809989	-0.0451	0.0077	4.54e-09	0.0774964	0.0248343	0.00192862	GTEx_v7	Muscle_Skeletal	ENSG00000168894.5	RNF181	-0.581963	0.211311	0.00588619	0.0730689	-1	2
10	rs1561198	2	85809989	rs1561198	2	85809989	-0.0451	0.0077	4.54e-09	-0.0322402	0.0506986	0.526082	GTEx_v7	Liver	ENSG00000168894.5	RNF181	1.39887	2.2127	0.527254	0.748768	NA	1
10	rs1561198	2	85809989	rs1561198	2	85809989	-0.0451	0.0077	4.54e-09	0.0965818	0.0439655	0.030043	GTEx_v7	Artery_Coronary	ENSG00000168894.5	RNF181	-0.466962	0.227027	0.0397002	0.204169	NA	1
10	rs1561198	2	85809989	rs1561198	2	85809989	-0.0451	0.0077	4.54e-09	-0.0977213	0.0377476	0.009962	GTEx_v7	Muscle_Skeletal	ENSG00000152284.4	TCF7L1	0.461517	0.194911	0.0178926	0.140242	1	2
10	rs1561198	2	85809989	rs1561198	2	85809989	-0.0451	0.0077	4.54e-09	-0.107644	0.0511265	0.0374102	GTEx_v7	Liver	ENSG00000115486.7	GGCX	0.418974	0.211462	0.0475551	0.219792	-1.15482e-17	2
10	rs1561198	2	85809989	rs1561198	2	85809989	-0.0451	0.0077	4.54e-09	-0.375599	0.0390895	2.05074e-18	GTEx_v7	Artery_Aorta	ENSG00000115486.7	GGCX	0.120075	0.0240091	5.69668e-07	6.28225e-05	0.979095	3
10	rs1561198	2	85809989	rs1561198	2	85809989	-0.0451	0.0077	4.54e-09	-0.322286	0.0322141	1.09167e-20	GTEx_v7	Artery_Tibial	ENSG00000115486.7	GGCX	0.139938	0.0276852	4.31267e-07	5.11267e-05	0.961075	3
10	rs1561198	2	85809989	rs1561198	2	85809989	-0.0451	0.0077	4.54e-09	-0.194917	0.0631874	0.00255188	GTEx_v7	Artery_Coronary	ENSG00000115486.7	GGCX	0.231381	0.0847748	0.00634583	0.0748555	-1.15482e-17	2
10	rs1561198	2	85809989	rs1561198	2	85809989	-0.0451	0.0077	4.54e-09	-0.305076	0.0437518	1.19709e-11	GTEx_v7	Muscle_Skeletal	ENSG00000115486.7	GGCX	0.147832	0.0329624	7.29595e-06	0.000461299	0.982592	3
10	rs1561198	2	85809989	rs1561198	2	85809989	-0.0451	0.0077	4.54e-09	-0.431986	0.0348363	8.03437e-29	GTEx_v7	Whole blood	ENSG00000115486.7	GGCX	0.104402	0.019713	1.1831e-07	2.22778e-05	0.965959	3
10	rs1561198	2	85809989	rs1561198	2	85809989	-0.0451	0.0077	4.54e-09	0.0528131	0.0504348	0.295624	GTEx_v7	Muscle_Skeletal	ENSG00000235847.2	LDHAP7	-0.853955	0.82843	0.302629	0.565062	0	2
10	rs1561198	2	85809989	rs1561198	2	85809989	-0.0451	0.0077	4.54e-09	-0.239873	0.101497	0.0197735	GTEx_v7	Liver	ENSG00000235847.2	LDHAP7	0.188016	0.085787	0.0284039	0.178163	-1.15482e-17	2
10	rs1561198	2	85809989	rs1561198	2	85809989	-0.0451	0.0077	4.54e-09	0.0308872	0.0903142	0.732687	GTEx_v7	Artery_Aorta	ENSG00000235847.2	LDHAP7	-1.46015	4.27676	0.732791	0.869597	1.02569e-32	2
10	rs1561198	2	85809989	rs1561198	2	85809989	-0.0451	0.0077	4.54e-09	-0.0739733	0.0427637	0.0843911	GTEx_v7	Muscle_Skeletal	ENSG00000042493.11	CAPG	0.609679	0.367503	0.0971203	0.306924	NA	1
10	rs1561198	2	85809989	rs1561198	2	85809989	-0.0451	0.0077	4.54e-09	0.000776969	0.0586085	0.989431	GTEx_v7	Artery_Tibial	ENSG00000042493.11	CAPG	-58.0461	4378.56	0.989423	0.995934	NA	1
10	rs1561198	2	85809989	rs1561198	2	85809989	-0.0451	0.0077	4.54e-09	0.132689	0.0679492	0.0532773	GTEx_v7	Artery_Coronary	ENSG00000042493.11	CAPG	-0.339893	0.183476	0.063951	0.248978	NA	1
10	rs1561198	2	85809989	rs1561198	2	85809989	-0.0451	0.0077	4.54e-09	0.00130763	0.0561757	0.981451	GTEx_v7	Artery_Aorta	ENSG00000042493.11	CAPG	-34.4899	1481.69	0.981429	0.992946	NA	1
10	rs1561198	2	85809989	rs1561198	2	85809989	-0.0451	0.0077	4.54e-09	-0.026411	0.0225558	0.242555	GTEx_v7	Whole blood	ENSG00000042493.11	CAPG	1.70762	1.48722	0.250886	0.511726	NA	1
10	rs1561198	2	85809989	rs1561198	2	85809989	-0.0451	0.0077	4.54e-09	-0.0453805	0.0913719	0.619939	GTEx_v7	Artery_Aorta	ENSG00000242095.2	RN7SL113P	0.993819	2.0082	0.620684	0.810822	NA	1
10	rs1561198	2	85809989	rs1561198	2	85809989	-0.0451	0.0077	4.54e-09	0.0389916	0.0455154	0.392268	GTEx_v7	Artery_Tibial	ENSG00000115459.13	ELMOD3	-1.15666	1.36455	0.396633	0.646113	NA	1
10	rs1561198	2	85809989	rs1561198	2	85809989	-0.0451	0.0077	4.54e-09	-0.0258352	0.027566	0.349183	GTEx_v7	Muscle_Skeletal	ENSG00000115459.13	ELMOD3	1.74568	1.88632	0.354737	0.611753	NA	1
10	rs1561198	2	85809989	rs1561198	2	85809989	-0.0451	0.0077	4.54e-09	-0.26495	0.122671	0.0328423	GTEx_v7	Liver	ENSG00000213399.2	AC022210.2	0.170221	0.0839993	0.0427182	0.20972	NA	1
10	rs1561198	2	85809989	rs1561198	2	85809989	-0.0451	0.0077	4.54e-09	0.0938557	0.0766874	0.22348	GTEx_v7	Liver	ENSG00000168890.9	TMEM150A	-0.480525	0.401106	0.230917	0.487972	NA	1
10	rs1561198	2	85809989	rs1561198	2	85809989	-0.0451	0.0077	4.54e-09	0.13197	0.0553818	0.0180473	GTEx_v7	Artery_Aorta	ENSG00000168890.9	TMEM150A	-0.341744	0.154829	0.0272976	0.17422	2.02487e-15	3
10	rs1561198	2	85809989	rs1561198	2	85809989	-0.0451	0.0077	4.54e-09	0.078667	0.0277856	0.00485782	GTEx_v7	Muscle_Skeletal	ENSG00000168890.9	TMEM150A	-0.573303	0.22491	0.0108021	0.105834	1.15482e-17	2
10	rs1561198	2	85809989	rs1561198	2	85809989	-0.0451	0.0077	4.54e-09	0.0798835	0.0418785	0.0574036	GTEx_v7	Whole blood	ENSG00000168890.9	TMEM150A	-0.564572	0.311274	0.069717	0.258649	1.15482e-17	2
10	rs1561198	2	85809989	rs1561198	2	85809989	-0.0451	0.0077	4.54e-09	0.056994	0.053871	0.290864	GTEx_v7	Artery_Tibial	ENSG00000042445.9	RETSAT	-0.791311	0.760055	0.297818	0.561345	NA	1
10	rs1561198	2	85809989	rs1561198	2	85809989	-0.0451	0.0077	4.54e-09	0.0547653	0.0637485	0.392065	GTEx_v7	Liver	ENSG00000042445.9	RETSAT	-0.823514	0.968852	0.395331	0.645396	NA	1
10	rs1561198	2	85809989	rs1561198	2	85809989	-0.0451	0.0077	4.54e-09	0.0533705	0.0534526	0.319177	GTEx_v7	Artery_Aorta	ENSG00000042445.9	RETSAT	-0.845036	0.858545	0.324985	0.584628	NA	1
10	rs1561198	2	85809989	rs1561198	2	85809989	-0.0451	0.0077	4.54e-09	0.087438	0.0443119	0.04938	GTEx_v7	Whole blood	ENSG00000042445.9	RETSAT	-0.515794	0.27583	0.0614877	0.243127	1.15482e-17	2
10	rs1561198	2	85809989	rs1561198	2	85809989	-0.0451	0.0077	4.54e-09	0.0508836	0.0411917	0.217408	GTEx_v7	Muscle_Skeletal	ENSG00000118640.6	VAMP8	-0.886337	0.733298	0.226779	0.483102	NA	1
10	rs1561198	2	85809989	rs1561198	2	85809989	-0.0451	0.0077	4.54e-09	0.0642237	0.0628573	0.309031	GTEx_v7	Liver	ENSG00000118640.6	VAMP8	-0.702233	0.697671	0.314157	0.574973	NA	1
10	rs1561198	2	85809989	rs1561198	2	85809989	-0.0451	0.0077	4.54e-09	-0.0556477	0.0276312	0.0452614	GTEx_v7	Artery_Aorta	ENSG00000118640.6	VAMP8	0.810456	0.425547	0.0568444	0.235832	-1.15482e-17	2
10	rs1561198	2	85809989	rs1561198	2	85809989	-0.0451	0.0077	4.54e-09	-0.0273331	0.0204836	0.18308	GTEx_v7	Whole blood	ENSG00000118640.6	VAMP8	1.65001	1.26822	0.193241	0.443076	NA	1
10	rs1561198	2	85809989	rs1561198	2	85809989	-0.0451	0.0077	4.54e-09	-0.0782305	0.0484471	0.109079	GTEx_v7	Liver	ENSG00000115561.10	CHMP3	0.576501	0.370339	0.119545	0.342114	NA	1
10	rs1561198	2	85809989	rs1561198	2	85809989	-0.0451	0.0077	4.54e-09	0.1817	0.0883338	0.0408965	GTEx_v7	Artery_Aorta	ENSG00000270532.1	PEBP1P2	-0.248211	0.127893	0.0522865	0.227054	-1.28211e-33	2
10	rs1561198	2	85809989	rs1561198	2	85809989	-0.0451	0.0077	4.54e-09	0.0216398	0.0507974	0.670322	GTEx_v7	Muscle_Skeletal	ENSG00000270532.1	PEBP1P2	-2.08412	4.90521	0.670924	0.836173	NA	1
10	rs1561198	2	85809989	rs1561198	2	85809989	-0.0451	0.0077	4.54e-09	-0.0637002	0.11601	0.584008	GTEx_v7	Artery_Coronary	ENSG00000270532.1	PEBP1P2	0.708004	1.29506	0.584588	0.786863	NA	1
10	rs1561198	2	85809989	rs1561198	2	85809989	-0.0451	0.0077	4.54e-09	-0.0135766	0.0688932	0.8439	GTEx_v7	Artery_Tibial	ENSG00000270532.1	PEBP1P2	3.32189	16.8662	0.843862	0.931183	NA	1
10	rs1561198	2	85809989	rs1561198	2	85809989	-0.0451	0.0077	4.54e-09	0.0982551	0.112766	0.385379	GTEx_v7	Liver	ENSG00000232504.4	AC105053.4	-0.459009	0.532596	0.388779	0.638695	NA	1
10	rs1561198	2	85809989	rs1561198	2	85809989	-0.0451	0.0077	4.54e-09	-0.0401245	0.127928	0.754356	GTEx_v7	Artery_Coronary	ENSG00000232504.4	AC105053.4	1.124	3.58876	0.754128	0.879507	NA	1
10	rs1561198	2	85809989	rs1561198	2	85809989	-0.0451	0.0077	4.54e-09	-0.032642	0.0442546	0.461564	GTEx_v7	Artery_Aorta	ENSG00000168887.6	C2orf68	1.38166	1.88798	0.464281	0.700038	NA	1
10	rs1561198	2	85809989	rs1561198	2	85809989	-0.0451	0.0077	4.54e-09	-0.166507	0.0697472	0.0185894	GTEx_v7	Liver	ENSG00000132313.10	MRPL35	0.270859	0.122521	0.0270556	0.173704	-1.15482e-17	2
10	rs1561198	2	85809989	rs1561198	2	85809989	-0.0451	0.0077	4.54e-09	0.0499746	0.0558555	0.372809	GTEx_v7	Artery_Coronary	ENSG00000132313.10	MRPL35	-0.902458	1.02036	0.376452	0.62886	NA	1
10	rs1561198	2	85809989	rs1561198	2	85809989	-0.0451	0.0077	4.54e-09	-0.106665	0.0457641	0.0202346	GTEx_v7	Muscle_Skeletal	ENSG00000115523.12	GNLY	0.422819	0.195244	0.0303423	0.183779	1	2
10	rs1561198	2	85809989	rs1561198	2	85809989	-0.0451	0.0077	4.54e-09	-0.150305	0.0772505	0.0541121	GTEx_v7	Liver	ENSG00000115523.12	GNLY	0.300057	0.162503	0.064824	0.250526	NA	1
10	rs1561198	2	85809989	rs1561198	2	85809989	-0.0451	0.0077	4.54e-09	-0.0782586	0.040597	0.056338	GTEx_v7	Liver	ENSG00000132305.16	IMMT	0.576294	0.31473	0.0670896	0.255739	NA	1
10	rs1561198	2	85809989	rs1561198	2	85809989	-0.0451	0.0077	4.54e-09	0.019217	0.0670007	0.774768	GTEx_v7	Artery_Coronary	ENSG00000132300.14	PTCD3	-2.34688	8.19228	0.774515	0.892744	NA	1
10	rs1561198	2	85809989	rs1561198	2	85809989	-0.0451	0.0077	4.54e-09	0.0530374	0.0212538	0.013114	GTEx_v7	Whole blood	ENSG00000132300.14	PTCD3	-0.850343	0.370398	0.0216899	0.154396	-1	2
10	rs1561198	2	85809989	rs1561198	2	85809989	-0.0451	0.0077	4.54e-09	-0.0310794	0.0845858	0.713967	GTEx_v7	Liver	ENSG00000246575.2	AC093162.5	1.45112	3.95714	0.713836	0.859139	NA	1
10	rs1561198	2	85809989	rs1561198	2	85809989	-0.0451	0.0077	4.54e-09	0.070829	0.0414218	0.0899493	GTEx_v7	Liver	ENSG00000034510.4	TMSB10	-0.636745	0.387922	0.100709	0.314393	NA	1
10	rs1561198	2	85809989	rs1561198	2	85809989	-0.0451	0.0077	4.54e-09	0.00507628	0.0282533	0.857525	GTEx_v7	Artery_Tibial	ENSG00000152291.9	TGOLN2	-8.88446	49.4719	0.857478	0.9382	NA	1
10	rs1561198	2	85809989	rs1561198	2	85809989	-0.0451	0.0077	4.54e-09	-0.103604	0.0460614	0.0255098	GTEx_v7	Artery_Aorta	ENSG00000115548.12	KDM3A	0.435311	0.207315	0.0357505	0.196214	1	2
10	rs1561198	2	85809989	rs1561198	2	85809989	-0.0451	0.0077	4.54e-09	0.0554472	0.0294931	0.06107	GTEx_v7	Whole blood	ENSG00000068654.11	POLR1A	-0.813386	0.454392	0.0734451	0.264648	NA	1
10	rs1561198	2	85809989	rs1561198	2	85809989	-0.0451	0.0077	4.54e-09	-0.119015	0.0522412	0.023414	GTEx_v7	Whole blood	ENSG00000168874.8	ATOH8	0.378944	0.178475	0.0337348	0.19282	1	2
10	rs1561198	2	85809989	rs1561198	2	85809989	-0.0451	0.0077	4.54e-09	0.0496638	0.0232509	0.0334834	GTEx_v7	Whole blood	ENSG00000176407.13	KCMF1	-0.908106	0.452533	0.0447796	0.213685	-1	2
10	rs1561198	2	85809989	rs1561198	2	85809989	-0.0451	0.0077	4.54e-09	0.0806289	0.0362796	0.0269946	GTEx_v7	Whole blood	ENSG00000229648.1	AC016753.7	-0.559353	0.269194	0.0377206	0.201328	2.09574e-13	4
10	rs1561198	2	85809989	rs7558094	2	85606311	0.0478	0.0124	0.0001232	-0.160383	0.0327432	9.6715e-07	Westra_eQTL	Whole blood	ILMN_1651735	TGOLN2	-0.298037	0.0983862	0.0024516	0.0408549	NA	1
10	rs1561198	2	85809989	rs1561198	2	85809989	0.0451	0.0077	4.54e-09	0.12295	0.0193873	2.27157e-10	Westra_eQTL	Whole blood	ILMN_1708779	GNLY	0.366816	0.0852511	1.68676e-05	0.000888738	0.474568	3
10	rs1561198	2	85809989	rs1561198	2	85809989	0.0451	0.0077	4.54e-09	-0.243313	0.0191721	6.63289e-37	Westra_eQTL	Whole blood	ILMN_1659523	USP39	-0.185358	0.0348543	1.04865e-07	2.07195e-05	-0.995567	3
10	rs1561198	2	85809989	rs1561198	2	85809989	0.0451	0.0077	4.54e-09	-0.165568	0.0193275	1.06735e-17	Westra_eQTL	Whole blood	ILMN_1809467	VAMP5	-0.272396	0.056338	1.3313e-06	0.000119114	0.317301	4
10	rs1561198	2	85809989	rs1561198	2	85809989	0.0451	0.0077	4.54e-09	-0.03365	0.0120696	0.005657	CEDAR	CD4+ T lymphocytes	6020487	USP39	-1.34027	0.53241	0.0118238	0.110371	-0.965115	3
10	rs1561198	2	85809989	rs1561198	2	85809989	0.0451	0.0077	4.54e-09	-0.04902	0.0203318	0.01664	CEDAR	Platelets	6020487	USP39	-0.920033	0.412663	0.0257806	0.169089	1.15482e-17	2
10	rs1561198	2	85809989	rs1561198	2	85809989	0.0451	0.0077	4.54e-09	-0.04248	0.011331	0.0002161	CEDAR	CD8+ T lymphocytes	6020487	USP39	-1.06168	0.336232	0.0015909	0.0297009	-0.998894	3
10	rs1561198	2	85809989	rs1561198	2	85809989	0.0451	0.0077	4.54e-09	-0.04803	0.011801	6.261e-05	CEDAR	CD19+ B lymphocytes	6020487	USP39	-0.938996	0.280943	0.000830882	0.0170565	-0.99306	3
10	rs1561198	2	85809989	rs1561198	2	85809989	0.0451	0.0077	4.54e-09	-0.05526	0.0150778	0.0002986	CEDAR	CD15+ granulocytes	6020487	USP39	-0.816142	0.262688	0.00189066	0.0334533	1.15482e-17	2
10	rs1561198	2	85809989	rs1561198	2	85809989	0.0451	0.0077	4.54e-09	-0.06564	0.0171205	0.0001558	CEDAR	CD8+ T lymphocytes	2630195	VAMP5	-0.687081	0.214187	0.00133729	0.0256294	1.15482e-17	2
10	rs1561198	2	85809989	rs1561198	2	85809989	0.0451	0.0077	4.54e-09	0.05957	0.0119045	1.066e-06	CEDAR	Platelets	2630195	VAMP5	0.757092	0.198995	0.000142044	0.004839	0.995555	3
10	rs1561198	2	85809989	rs1561198	2	85809989	0.0451	0.0077	4.54e-09	-0.07758	0.0163223	3.161e-06	CEDAR	CD4+ T lymphocytes	2630195	VAMP5	-0.581335	0.157514	0.00022364	0.00675478	1.15482e-17	2
10	rs1561198	2	85809989	rs1561198	2	85809989	0.0451	0.0077	4.54e-09	0.04838	0.0255034	0.05896	CEDAR	CD15+ granulocytes	2630195	VAMP5	0.932203	0.51654	0.0711207	0.260308	NA	1
10	rs1561198	2	85809989	rs1561198	2	85809989	0.0451	0.0077	4.54e-09	-0.05547	0.0185394	0.003036	CEDAR	CD19+ B lymphocytes	2630195	VAMP5	-0.813052	0.305144	0.00771063	0.0860325	1.15482e-17	2
10	rs1561198	2	85809989	rs1561198	2	85809989	0.0451	0.0077	4.54e-09	-0.2668	0.0314511	2.01e-15	CEDAR	Platelets	5910128	VAMP8	-0.16904	0.0350716	1.43653e-06	0.000126148	-0.989256	3
10	rs1561198	2	85809989	rs1561198	2	85809989	0.0451	0.0077	4.54e-09	-0.08812	0.0159407	7.941e-08	CEDAR	CD19+ B lymphocytes	5910128	VAMP8	-0.511802	0.127307	5.81458e-05	0.00241866	-0.983148	3
10	rs1561198	2	85809989	rs1561198	2	85809989	0.0451	0.0077	4.54e-09	-0.06921	0.0169425	5.782e-05	CEDAR	CD14+ monocytes	5910128	VAMP8	-0.65164	0.194485	0.0008064	0.0167717	1.18927e-17	3
10	rs1561198	2	85809989	rs1561198	2	85809989	0.0451	0.0077	4.54e-09	-0.1265	0.0139042	1.538e-17	CEDAR	CD4+ T lymphocytes	5910128	VAMP8	-0.356522	0.0723928	8.44354e-07	8.17128e-05	0.255592	4
10	rs1561198	2	85809989	rs1561198	2	85809989	0.0451	0.0077	4.54e-09	-0.1166	0.015555	8.842e-13	CEDAR	CD8+ T lymphocytes	5910128	VAMP8	-0.386792	0.0838065	3.92519e-06	0.000286358	0.0432143	4
10	rs1561198	2	85809989	rs1561198	2	85809989	0.0451	0.0077	4.54e-09	0.009376	0.0156163	0.5487	CEDAR	CD19+ B lymphocytes	5700672	TGOLN2	4.81015	8.05356	0.550327	0.763726	NA	1
10	rs1561198	2	85809989	rs1561198	2	85809989	0.0451	0.0077	4.54e-09	0.05495	0.025057	0.02916	CEDAR	CD14+ monocytes	3840376	ATOH8	0.820746	0.39963	0.0399985	0.204169	NA	1
10	rs1561198	2	85809989	rs1561198	2	85809989	0.0451	0.0077	4.54e-09	-0.008903	0.027135	0.7431	CEDAR	CD19+ B lymphocytes	7150176	MAT2A	-5.06571	15.4637	0.743224	0.87345	NA	1
10	rs1561198	2	85809989	rs1561198	2	85809989	0.0451	0.0077	4.54e-09	-0.08208	0.0267536	0.00238	CEDAR	CD15+ granulocytes	7150176	MAT2A	-0.549464	0.202177	0.00657302	0.0762085	1.22618e-08	4
10	rs1561198	2	85809989	rs1561198	2	85809989	0.0451	0.0077	4.54e-09	0.03316	0.123547	0.7886	CEDAR	CD4+ T lymphocytes	5360064	GNLY	1.36007	5.07265	0.788608	0.900399	NA	1
10	rs1561198	2	85809989	rs1561198	2	85809989	0.0451	0.0077	4.54e-09	-0.1212	0.0531812	0.0235	CEDAR	Platelets	5360064	GNLY	-0.372112	0.175203	0.0336794	0.19282	1.15482e-17	2
10	rs1561198	2	85809989	rs1561198	2	85809989	0.0451	0.0077	4.54e-09	0.01646	0.00897003	0.06769	CEDAR	CD15+ granulocytes	940477	RETSAT	2.73998	1.56474	0.079933	0.274974	NA	1
10	rs1561198	2	85809989	rs1561198	2	85809989	0.0451	0.0077	4.54e-09	-0.009061	0.0199406	0.6499	CEDAR	CD4+ T lymphocytes	940477	RETSAT	-4.97738	10.9866	0.650521	0.825477	NA	1
10	rs1561198	2	85809989	rs1561198	2	85809989	0.0451	0.0077	4.54e-09	0.009166	0.0163708	0.576	CEDAR	Platelets	6520092	RBED1	4.92036	8.82798	0.577282	0.783478	NA	1
10	rs1561198	2	85809989	rs1561198	2	85809989	0.0451	0.0077	4.54e-09	0.01803	0.00980958	0.06715	CEDAR	CD15+ granulocytes	6520092	RBED1	2.50139	1.42636	0.0794851	0.274322	NA	1
10	rs1561198	2	85809989	rs7558094	2	85606311	0.0478	0.0124	0.0001232	0.07916	0.0362288	0.02973	CEDAR	CD8+ T lymphocytes	630402	KCMF1	0.60384	0.317665	0.0573186	0.236147	NA	1
10	rs1561198	2	85809989	rs1561198	2	85809989	0.0451	0.0077	4.54e-09	-0.03835	0.0264483	0.1482	CEDAR	CD8+ T lymphocytes	3840367	CAPG	-1.17601	0.835525	0.159276	0.394841	NA	1
10	rs1561198	2	85809989	rs1561198	2	85809989	0.0451	0.0077	4.54e-09	-0.03617	0.0246054	0.1426	CEDAR	CD4+ T lymphocytes	3840367	CAPG	-1.24689	0.874531	0.153931	0.388474	NA	1
10	rs1561198	2	85809989	rs1561198	2	85809989	0.0451	0.0077	4.54e-09	0.01478	0.031287	0.637	CEDAR	CD14+ monocytes	3840367	CAPG	3.05142	6.48038	0.637733	0.819769	NA	1
10	rs1561198	2	85809989	rs1561198	2	85809989	0.0451	0.0077	4.54e-09	0.003547	0.015302	0.8169	CEDAR	CD19+ B lymphocytes	3890382	ST3GAL5	12.715	54.8961	0.816834	0.914401	NA	1
10	rs1561198	2	85809989	rs1561198	2	85809989	0.0451	0.0077	4.54e-09	0.004731	0.0113973	0.6784	CEDAR	CD8+ T lymphocytes	4200056	LOC100131785	9.53287	23.0228	0.678829	0.839814	NA	1
10	rs1561198	2	85809989	rs1561198	2	85809989	0.0451	0.0077	4.54e-09	-0.0123	0.0117479	0.2961	CEDAR	CD15+ granulocytes	4920521	C2ORF68	-3.66667	3.55758	0.302699	0.565062	0.0311622	2
10	rs1561198	2	85809989	rs1561198	2	85809989	0.0451	0.0077	4.54e-09	-0.03435	0.0172613	0.04758	CEDAR	CD14+ monocytes	4780647	TMEM150A	-1.31295	0.696817	0.0595355	0.23966	3.23569e-17	3
11	rs2252641	2	145801461	rs2252641	2	145801461	0.0421	0.0077	4.33e-08	-0.0239001	0.0261767	0.361912	GTEx_v7	Artery_Tibial	ENSG00000169554.12	ZEB2	-1.7615	1.95601	0.367823	0.623157	1.15482e-17	2
11	rs2252641	2	145801461	rs2252641	2	145801461	0.0421	0.0077	4.33e-08	-0.151189	0.0396684	0.000180482	GTEx_v7	Artery_Aorta	ENSG00000169554.12	ZEB2	-0.278459	0.0890604	0.00176819	0.0318949	-0.663796	8
11	rs2252641	2	145801461	rs2252641	2	145801461	0.0421	0.0077	4.33e-08	0.0620305	0.107525	0.565128	GTEx_v7	Liver	ENSG00000238057.4	ZEB2-AS1	0.678698	1.183	0.566165	0.77594	-2.78941e-13	3
11	rs2252641	2	145801461	rs2252641	2	145801461	0.0421	0.0077	4.33e-08	-0.0134268	0.0521417	0.796963	GTEx_v7	Whole blood	ENSG00000238057.4	ZEB2-AS1	-3.13552	12.19	0.797008	0.903261	-0.117614	3
11	rs2252641	2	145801461	rs2252641	2	145801461	0.0421	0.0077	4.33e-08	-0.236106	0.103522	0.0244067	GTEx_v7	Artery_Coronary	ENSG00000232606.1	AC010090.1	-0.17831	0.0847103	0.0352968	0.195079	NA	1
12	rs2351524	2	203880992	rs2351524	2	203880992	-0.1035	0.0124	6.63e-17	-0.0619909	0.0901596	0.492101	GTEx_v7	Muscle_Skeletal	ENSG00000236047.1	AC073410.1	1.6696	2.43649	0.493188	0.724244	NA	1
12	rs2351524	2	203880992	rs2351524	2	203880992	-0.1035	0.0124	6.63e-17	0.131531	0.0773955	0.0902009	GTEx_v7	Artery_Tibial	ENSG00000236047.1	AC073410.1	-0.786887	0.47252	0.0958533	0.303835	NA	1
12	rs2351524	2	203880992	rs2351524	2	203880992	-0.1035	0.0124	6.63e-17	-0.00668034	0.0767114	0.930686	GTEx_v7	Artery_Aorta	ENSG00000236047.1	AC073410.1	15.4932	177.921	0.930608	0.974934	NA	1
12	rs2351524	2	203880992	rs2351524	2	203880992	-0.1035	0.0124	6.63e-17	0.699499	0.040371	6.07226e-48	GTEx_v7	Artery_Tibial	ENSG00000144426.14	NBEAL1	-0.147963	0.0196766	5.48872e-14	6.50688e-11	-0.989367	55
12	rs2351524	2	203880992	rs2351524	2	203880992	-0.1035	0.0124	6.63e-17	0.655845	0.0583476	2.32587e-23	GTEx_v7	Artery_Aorta	ENSG00000144426.14	NBEAL1	-0.157812	0.0235497	2.06678e-11	1.22509e-08	-0.985221	36
12	rs2351524	2	203880992	rs2351524	2	203880992	-0.1035	0.0124	6.63e-17	0.441617	0.0684866	2.76506e-09	GTEx_v7	Artery_Coronary	ENSG00000144426.14	NBEAL1	-0.234366	0.0459285	3.34587e-07	4.41834e-05	-0.989841	39
12	rs2351524	2	203880992	rs2351524	2	203880992	-0.1035	0.0124	6.63e-17	0.140186	0.0530011	0.0084737	GTEx_v7	Muscle_Skeletal	ENSG00000144426.14	NBEAL1	-0.738305	0.292816	0.011689	0.109544	-0.852451	12
12	rs2351524	2	203880992	rs2351524	2	203880992	-0.1035	0.0124	6.63e-17	0.0688359	0.0501367	0.171193	GTEx_v7	Artery_Aorta	ENSG00000138442.5	WDR12	-1.50358	1.10985	0.175494	0.417768	1.12058e-12	17
12	rs2351524	2	203880992	rs2351524	2	203880992	-0.1035	0.0124	6.63e-17	0.0698528	0.0358266	0.0518651	GTEx_v7	Muscle_Skeletal	ENSG00000138442.5	WDR12	-1.48169	0.780396	0.0576125	0.236454	4.02766e-06	7
12	rs2351524	2	203880992	rs2351524	2	203880992	-0.1035	0.0124	6.63e-17	-0.0053932	0.0455874	0.9059	GTEx_v7	Artery_Tibial	ENSG00000138442.5	WDR12	19.1908	162.232	0.905836	0.960956	1.99028e-12	4
12	rs2351524	2	203880992	rs2351524	2	203880992	-0.1035	0.0124	6.63e-17	-0.068947	0.087856	0.434186	GTEx_v7	Liver	ENSG00000173166.13	RAPH1	1.50115	1.92129	0.43461	0.674974	7.73928e-06	14
12	rs2351524	2	203880992	rs2351524	2	203880992	-0.1035	0.0124	6.63e-17	0.00647377	0.0513112	0.899679	GTEx_v7	Artery_Tibial	ENSG00000173166.13	RAPH1	-15.9876	126.732	0.899611	0.95786	-1.14978e-08	12
12	rs2351524	2	203880992	rs2351524	2	203880992	-0.1035	0.0124	6.63e-17	-0.0511382	0.0485786	0.293082	GTEx_v7	Muscle_Skeletal	ENSG00000173166.13	RAPH1	2.02393	1.93785	0.296293	0.561345	6.41055e-34	2
12	rs2351524	2	203880992	rs2351524	2	203880992	-0.1035	0.0124	6.63e-17	0.100021	0.0579785	0.0852301	GTEx_v7	Muscle_Skeletal	ENSG00000119004.10	CYP20A1	-1.03478	0.612503	0.0911366	0.294193	2.3431e-11	15
12	rs2351524	2	203880992	rs2351524	2	203880992	-0.1035	0.0124	6.63e-17	-0.0541562	0.0978811	0.580643	GTEx_v7	Artery_Aorta	ENSG00000119004.10	CYP20A1	1.91114	3.46174	0.580898	0.785017	NA	1
12	rs2351524	2	203880992	rs2351524	2	203880992	-0.1035	0.0124	6.63e-17	0.147537	0.0823446	0.0758105	GTEx_v7	Artery_Coronary	ENSG00000055044.6	NOP58	-0.701519	0.400457	0.0798087	0.274974	NA	1
12	rs2351524	2	203880992	rs2351524	2	203880992	-0.1035	0.0124	6.63e-17	-0.0124586	0.0316924	0.694516	GTEx_v7	Whole blood	ENSG00000055044.6	NOP58	8.30751	21.1562	0.69456	0.849374	0.495894	15
12	rs2351524	2	203880992	rs2351524	2	203880992	-0.1035	0.0124	6.63e-17	-0.408741	0.0481333	3.46541e-16	GTEx_v7	Muscle_Skeletal	ENSG00000163596.12	ICA1L	0.253217	0.0425382	2.63768e-09	1.04232e-06	0.468085	51
12	rs2351524	2	203880992	rs2351524	2	203880992	-0.1035	0.0124	6.63e-17	-0.187663	0.0438979	2.52352e-05	GTEx_v7	Artery_Tibial	ENSG00000163596.12	ICA1L	0.551521	0.144948	0.000141827	0.004839	0.8965	36
12	rs2351524	2	203880992	rs2351524	2	203880992	-0.1035	0.0124	6.63e-17	-0.144517	0.0650877	0.0274392	GTEx_v7	Artery_Aorta	ENSG00000163596.12	ICA1L	0.716179	0.333771	0.0318952	0.186517	-9.9835e-14	37
12	rs2351524	2	203880992	rs2351524	2	203880992	-0.1035	0.0124	6.63e-17	-0.0868137	0.0536296	0.106542	GTEx_v7	Whole blood	ENSG00000163596.12	ICA1L	1.19221	0.750215	0.112025	0.331982	0.036691	22
12	rs2351524	2	203880992	rs2351524	2	203880992	-0.1035	0.0124	6.63e-17	0.0979201	0.08124	0.228753	GTEx_v7	Muscle_Skeletal	ENSG00000273456.1	RP11-686O6.2	-1.05698	0.886029	0.232891	0.490831	2.61691e-05	37
12	rs2351524	2	203880992	rs2351524	2	203880992	-0.1035	0.0124	6.63e-17	0.158742	0.0814204	0.0520868	GTEx_v7	Artery_Tibial	ENSG00000273456.1	RP11-686O6.2	-0.652001	0.34342	0.0576232	0.236454	4.06689e-09	41
12	rs2351524	2	203880992	rs2351524	2	203880992	-0.1035	0.0124	6.63e-17	0.152481	0.106671	0.154325	GTEx_v7	Artery_Aorta	ENSG00000273456.1	RP11-686O6.2	-0.678773	0.481762	0.158853	0.394841	NA	1
12	rs2351524	2	203880992	rs2351524	2	203880992	-0.1035	0.0124	6.63e-17	0.160916	0.0999999	0.108626	GTEx_v7	Whole blood	ENSG00000273456.1	RP11-686O6.2	-0.643193	0.407067	0.114092	0.335361	2.8805e-11	4
12	rs2351524	2	203880992	rs2351524	2	203880992	-0.1035	0.0124	6.63e-17	0.26332	0.120989	0.0315532	GTEx_v7	Liver	ENSG00000138439.10	FAM117B	-0.393058	0.186639	0.035206	0.194903	1.92357e-12	29
12	rs2351524	2	203880992	rs2351524	2	203880992	-0.1035	0.0124	6.63e-17	0.270479	0.123607	0.0306764	GTEx_v7	Artery_Coronary	ENSG00000138439.10	FAM117B	-0.382654	0.18078	0.0342864	0.193186	-1.43598e-05	10
12	rs2351524	2	203880992	rs2351524	2	203880992	-0.1035	0.0124	6.63e-17	0.386829	0.0682811	4.67949e-08	GTEx_v7	Artery_Aorta	ENSG00000138439.10	FAM117B	-0.26756	0.0570795	2.76568e-06	0.000222286	-0.98608	24
12	rs2351524	2	203880992	rs2351524	2	203880992	-0.1035	0.0124	6.63e-17	0.10265	0.0514755	0.0469803	GTEx_v7	Artery_Tibial	ENSG00000138439.10	FAM117B	-1.00828	0.519849	0.0524324	0.227271	6.2724e-14	38
12	rs2351524	2	203880992	rs2351524	2	203880992	-0.1035	0.0124	6.63e-17	0.297141	0.060062	1.25229e-06	GTEx_v7	Whole blood	ENSG00000138439.10	FAM117B	-0.348319	0.081845	2.08263e-05	0.00103956	-0.896381	12
12	rs2351524	2	203880992	rs2351524	2	203880992	-0.1035	0.0124	6.63e-17	-0.328553	0.139234	0.019184	GTEx_v7	Artery_Aorta	ENSG00000226261.1	AC064836.3	0.315018	0.13873	0.023164	0.160122	-1.42727e-07	10
12	rs2351524	2	203880992	rs2351524	2	203880992	-0.1035	0.0124	6.63e-17	0.436901	0.166957	0.0100667	GTEx_v7	Artery_Coronary	ENSG00000226261.1	AC064836.3	-0.236896	0.094872	0.0125247	0.114436	-0.506691	18
12	rs2351524	2	203880992	rs2351524	2	203880992	-0.1035	0.0124	6.63e-17	0.304033	0.165091	0.0680871	GTEx_v7	Liver	ENSG00000226261.1	AC064836.3	-0.340424	0.189297	0.0721206	0.261865	NA	1
12	rs2351524	2	203880992	rs2351524	2	203880992	-0.1035	0.0124	6.63e-17	0.136855	0.054997	0.0135907	GTEx_v7	Artery_Aorta	ENSG00000138380.13	CARF	-0.756275	0.317138	0.0170936	0.137928	1.4199e-12	53
12	rs2351524	2	203880992	rs2351524	2	203880992	-0.1035	0.0124	6.63e-17	0.203548	0.0316549	4.61517e-10	GTEx_v7	Artery_Tibial	ENSG00000138380.13	CARF	-0.50848	0.0998211	3.50759e-07	4.4954e-05	-0.162499	51
12	rs2351524	2	203880992	rs2351524	2	203880992	-0.1035	0.0124	6.63e-17	0.149583	0.0388919	0.000138432	GTEx_v7	Muscle_Skeletal	ENSG00000138380.13	CARF	-0.691924	0.198082	0.000477421	0.0118039	8.01887e-12	54
12	rs2351524	2	203880992	rs2351524	2	203880992	-0.1035	0.0124	6.63e-17	0.0830654	0.0651711	0.205029	GTEx_v7	Artery_Coronary	ENSG00000138380.13	CARF	-1.24601	0.988918	0.207681	0.460388	0.000690268	37
12	rs2351524	2	203880992	rs2351524	2	203880992	-0.1035	0.0124	6.63e-17	0.128304	0.0602069	0.0351961	GTEx_v7	Liver	ENSG00000138380.13	CARF	-0.806678	0.390678	0.0389404	0.203609	-0.0159751	9
12	rs2351524	2	203880992	rs2351524	2	203880992	-0.1035	0.0124	6.63e-17	0.172349	0.0436639	9.84279e-05	GTEx_v7	Whole blood	ENSG00000138380.13	CARF	-0.600526	0.168295	0.000359312	0.00962632	-0.947635	13
12	rs2351524	2	203880992	rs2351524	2	203880992	-0.1035	0.0124	6.63e-17	0.247289	0.114272	0.0315635	GTEx_v7	Artery_Aorta	ENSG00000232994.1	RPL7P14	-0.418539	0.199801	0.0361907	0.19726	1.45618e-11	10
12	rs2351524	2	203880992	rs2351524	2	203880992	-0.1035	0.0124	6.63e-17	0.162377	0.0675994	0.0167329	GTEx_v7	Muscle_Skeletal	ENSG00000273209.1	RP11-107N15.1	-0.637406	0.276129	0.020979	0.152347	-0.504268	10
12	rs2351524	2	203880992	rs2036927	2	203640713	-0.048	0.0092	1.67e-07	-0.203292	0.101106	0.0466992	GTEx_v7	Artery_Coronary	ENSG00000003393.10	ALS2	0.236114	0.125848	0.0606306	0.241938	NA	1
12	rs2351524	2	203880992	rs2351524	2	203880992	-0.1035	0.0124	6.63e-17	0.0395898	0.0674861	0.558063	GTEx_v7	Artery_Aorta	ENSG00000155760.1	FZD7	-2.61431	4.46743	0.558418	0.769549	-2.21251e-08	8
12	rs2351524	2	203880992	rs2351524	2	203880992	-0.1035	0.0124	6.63e-17	0.110747	0.142309	0.437297	GTEx_v7	Artery_Aorta	ENSG00000232479.2	AC010900.2	-0.934563	1.20611	0.438426	0.678087	2.91758e-10	14
12	rs2351524	2	203880992	rs2351524	2	203880992	-0.1035	0.0124	6.63e-17	0.0889752	0.147125	0.546519	GTEx_v7	Liver	ENSG00000232479.2	AC010900.2	-1.16325	1.92853	0.54639	0.761828	-1.47693e-07	13
12	rs2351524	2	203880992	rs2351524	2	203880992	-0.1035	0.0124	6.63e-17	-0.090423	0.175465	0.60731	GTEx_v7	Artery_Coronary	ENSG00000232479.2	AC010900.2	1.14462	2.22535	0.607004	0.802196	-1.15482e-17	2
12	rs2351524	2	203880992	rs2351524	2	203880992	-0.1035	0.0124	6.63e-17	0.0500386	0.118604	0.673889	GTEx_v7	Artery_Coronary	ENSG00000228513.1	AC023271.1	-2.0684	4.90889	0.673493	0.837658	0.0651416	5
12	rs2351524	2	203880992	rs2351524	2	203880992	-0.1035	0.0124	6.63e-17	0.148632	0.0904234	0.101693	GTEx_v7	Artery_Aorta	ENSG00000178562.13	CD28	-0.696351	0.431776	0.106797	0.32422	-0.346411	21
12	rs2351524	2	203880992	rs2351524	2	203880992	-0.1035	0.0124	6.63e-17	0.011697	0.13042	0.928691	GTEx_v7	Liver	ENSG00000178562.13	CD28	-8.84842	98.6644	0.92854	0.973982	-1	2
12	rs2351524	2	203880992	rs2351524	2	203880992	-0.1035	0.0124	6.63e-17	0.0884711	0.0676871	0.192128	GTEx_v7	Artery_Tibial	ENSG00000178562.13	CD28	-1.16987	0.90595	0.196592	0.448839	NA	1
12	rs2351524	2	203880992	rs2351524	2	203880992	-0.1035	0.0124	6.63e-17	-0.0650606	0.0854737	0.448109	GTEx_v7	Artery_Coronary	ENSG00000178562.13	CD28	1.59082	2.09863	0.448432	0.684484	NA	1
12	rs2351524	2	203880992	rs2351524	2	203880992	-0.1035	0.0124	6.63e-17	0.012453	0.136213	0.927316	GTEx_v7	Artery_Coronary	ENSG00000204196.4	AC011737.2	-8.31125	90.9153	0.927161	0.973776	NA	1
12	rs2351524	2	203880992	rs2351524	2	203880992	-0.1035	0.0124	6.63e-17	0.199166	0.084087	0.0187427	GTEx_v7	Artery_Aorta	ENSG00000204196.4	AC011737.2	-0.519667	0.228064	0.0226906	0.158701	8.04272e-09	22
12	rs2351524	2	203880992	rs2351524	2	203880992	-0.1035	0.0124	6.63e-17	-0.00567291	0.073591	0.938688	GTEx_v7	Artery_Coronary	ENSG00000138443.11	ABI2	18.2446	236.686	0.938557	0.977145	0.813386	8
12	rs2351524	2	203880992	rs2351524	2	203880992	-0.1035	0.0124	6.63e-17	0.0430167	0.034769	0.216969	GTEx_v7	Whole blood	ENSG00000138443.11	ABI2	-2.40604	1.96597	0.221012	0.477683	2.44043e-09	14
12	rs2351524	2	203880992	rs2351524	2	203880992	-0.1035	0.0124	6.63e-17	0.309836	0.102578	0.00310485	GTEx_v7	Liver	ENSG00000204217.8	BMPR2	-0.334048	0.117612	0.00450794	0.0618326	-6.53856e-05	17
12	rs2351524	2	203880992	rs2351524	2	203880992	-0.1035	0.0124	6.63e-17	0.0483331	0.0476952	0.311693	GTEx_v7	Whole blood	ENSG00000204217.8	BMPR2	-2.14139	2.12864	0.314422	0.575005	NA	1
12	rs2351524	2	203880992	rs2351524	2	203880992	-0.1035	0.0124	6.63e-17	0.0732668	0.140237	0.601896	GTEx_v7	Artery_Aorta	ENSG00000240761.1	AC098831.4	-1.41265	2.70918	0.602068	0.799273	0.00521804	22
12	rs2351524	2	203880992	rs2351524	2	203880992	-0.1035	0.0124	6.63e-17	0.122685	0.0858211	0.153585	GTEx_v7	Muscle_Skeletal	ENSG00000163599.10	CTLA4	-0.843624	0.598728	0.158827	0.394841	-1	2
12	rs2351524	2	203880992	rs2351524	2	203880992	-0.1035	0.0124	6.63e-17	0.00556555	0.0546102	0.918892	GTEx_v7	Whole blood	ENSG00000163599.10	CTLA4	-18.5965	182.486	0.918831	0.968128	7.24059e-15	10
12	rs2351524	2	203880992	rs2351524	2	203880992	-0.1035	0.0124	6.63e-17	-0.0324005	0.0328706	0.325069	GTEx_v7	Whole blood	ENSG00000116030.12	SUMO1	3.1944	3.26326	0.327631	0.587788	1	2
12	rs2351524	2	203880992	rs2351524	2	203880992	-0.1035	0.0124	6.63e-17	-0.0246576	0.0399706	0.53777	GTEx_v7	Whole blood	ENSG00000163600.8	ICOS	4.19749	6.8228	0.538412	0.756591	-1	2
12	rs2351524	2	203880992	rs6705330	2	203662197	0.1032	0.0125	1.58e-16	-0.0868417	0.0286655	0.00244968	Westra_eQTL	Whole blood	ILMN_1789095	BMPR2	-1.18837	0.417843	0.00445431	0.0617612	1.15482e-17	2
12	rs2351524	2	203880992	rs6705330	2	203662197	0.1032	0.0125	1.58e-16	-0.0917289	0.0286626	0.00137285	Westra_eQTL	Whole blood	ILMN_2070896	BMPR2	-1.12505	0.377034	0.00284546	0.0454315	1.15482e-17	2
12	rs2351524	2	203880992	rs2351524	2	203880992	0.1035	0.0124	6.63e-17	-0.02784	0.0241457	0.2498	CEDAR	CD4+ T lymphocytes	2000100	ABI2	-3.71767	3.25497	0.25339	0.515034	-0.00249642	11
12	rs2351524	2	203880992	rs2351524	2	203880992	0.1035	0.0124	6.63e-17	-0.005787	0.0265581	0.8277	CEDAR	CD8+ T lymphocytes	460730	BMPR2	-17.8849	82.1065	0.827565	0.92279	-0.741702	8
12	rs2351524	2	203880992	rs2351524	2	203880992	0.1035	0.0124	6.63e-17	-0.05813	0.0273811	0.03474	CEDAR	CD19+ B lymphocytes	460730	BMPR2	-1.78049	0.865371	0.0396392	0.204169	2.20024e-14	23
12	rs2351524	2	203880992	rs2351524	2	203880992	0.1035	0.0124	6.63e-17	-0.05602	0.0255333	0.029	CEDAR	CD4+ T lymphocytes	6550615	LOC442064	-1.84755	0.8707	0.0338445	0.19282	1.16528e-09	26
12	rs2351524	2	203880992	rs2351524	2	203880992	0.1035	0.0124	6.63e-17	-0.03339	0.0279648	0.2335	CEDAR	CD8+ T lymphocytes	6550615	LOC442064	-3.09973	2.62252	0.237218	0.495544	NA	1
12	rs2351524	2	203880992	rs2351524	2	203880992	0.1035	0.0124	6.63e-17	-0.006516	0.0171429	0.7042	CEDAR	CD19+ B lymphocytes	6550615	LOC442064	-15.884	41.8323	0.704163	0.85401	NA	1
12	rs2351524	2	203880992	rs2351524	2	203880992	0.1035	0.0124	6.63e-17	0.0009791	0.0198399	0.9607	CEDAR	CD8+ T lymphocytes	2350068	WDR12	105.709	2142.07	0.960641	0.982528	0.509906	5
12	rs2351524	2	203880992	rs2351524	2	203880992	0.1035	0.0124	6.63e-17	-0.04533	0.0133245	0.0007765	CEDAR	CD19+ B lymphocytes	2350068	WDR12	-2.28326	0.724757	0.00163062	0.0300872	-0.973699	12
12	rs2351524	2	203880992	rs2351524	2	203880992	0.1035	0.0124	6.63e-17	-0.008787	0.0195223	0.653	CEDAR	CD14+ monocytes	2350068	WDR12	-11.7788	26.2072	0.653109	0.82676	NA	1
12	rs2351524	2	203880992	rs2351524	2	203880992	0.1035	0.0124	6.63e-17	-0.2345	0.0434904	1.491e-07	CEDAR	CD14+ monocytes	3140632	FAM117B	-0.441365	0.0974497	5.92208e-06	0.000390035	-0.739083	28
12	rs2351524	2	203880992	rs2351524	2	203880992	0.1035	0.0124	6.63e-17	-0.1039	0.0447459	0.02093	CEDAR	CD8+ T lymphocytes	3140632	FAM117B	-0.99615	0.445296	0.0252831	0.168625	-0.0143438	27
12	rs2351524	2	203880992	rs2351524	2	203880992	0.1035	0.0124	6.63e-17	-0.07861	0.0249873	0.001847	CEDAR	CD15+ granulocytes	3140632	FAM117B	-1.31663	0.447248	0.00324171	0.0502359	-0.978049	24
12	rs2351524	2	203880992	rs2351524	2	203880992	0.1035	0.0124	6.63e-17	-0.05471	0.0259782	0.03614	CEDAR	CD19+ B lymphocytes	3140632	FAM117B	-1.89179	0.92644	0.0411511	0.207375	9.05599e-17	28
12	rs2351524	2	203880992	rs2351524	2	203880992	0.1035	0.0124	6.63e-17	-0.04838	0.0327778	0.1409	CEDAR	CD4+ T lymphocytes	3140632	FAM117B	-2.13931	1.47189	0.146099	0.377246	4.29313e-09	15
12	rs2351524	2	203880992	rs2351524	2	203880992	0.1035	0.0124	6.63e-17	-0.0179	0.0203989	0.381	CEDAR	CD8+ T lymphocytes	3360133	CYP20A1	-5.78212	6.62563	0.382832	0.634465	2.49762e-08	16
12	rs2351524	2	203880992	rs2351524	2	203880992	0.1035	0.0124	6.63e-17	0.009726	0.0195144	0.6186	CEDAR	CD4+ T lymphocytes	3360133	CYP20A1	10.6416	21.3895	0.618827	0.809511	-0.00010658	17
12	rs2351524	2	203880992	rs2351524	2	203880992	0.1035	0.0124	6.63e-17	0.01468	0.0275267	0.5943	CEDAR	CD4+ T lymphocytes	6060475	BMPR2	7.05041	13.2473	0.594577	0.793551	NA	3
12	rs2351524	2	203880992	rs2351524	2	203880992	0.1035	0.0124	6.63e-17	-0.02553	0.0272001	0.3487	CEDAR	CD8+ T lymphocytes	6060475	BMPR2	-4.05405	4.34648	0.350964	0.608954	-0.788973	7
12	rs2351524	2	203880992	rs2351524	2	203880992	0.1035	0.0124	6.63e-17	-0.05483	0.0263987	0.03877	CEDAR	CD19+ B lymphocytes	6060475	BMPR2	-1.88765	0.936551	0.0438486	0.21239	2.57266e-15	25
12	rs2351524	2	203880992	rs2351524	2	203880992	0.1035	0.0124	6.63e-17	-0.0291	0.0157638	0.066	CEDAR	CD19+ B lymphocytes	5270315	WDR12	-3.5567	1.97327	0.0714755	0.26052	-0.445773	9
12	rs2351524	2	203880992	rs2351524	2	203880992	0.1035	0.0124	6.63e-17	-0.06465	0.0390399	0.09881	CEDAR	CD8+ T lymphocytes	3120292	FAM117B	-1.60093	0.985587	0.104303	0.320134	2.13956e-11	17
12	rs2351524	2	203880992	rs2351524	2	203880992	0.1035	0.0124	6.63e-17	-0.2338	0.0515887	8.715e-06	CEDAR	CD14+ monocytes	3120292	FAM117B	-0.442686	0.11115	6.81124e-05	0.00269158	4.88034e-15	28
12	rs2351524	2	203880992	rs2351524	2	203880992	0.1035	0.0124	6.63e-17	-0.0538	0.0281528	0.05709	CEDAR	CD19+ B lymphocytes	3120292	FAM117B	-1.92379	1.03274	0.0624903	0.245102	2.72635e-14	4
12	rs2351524	2	203880992	rs2351524	2	203880992	0.1035	0.0124	6.63e-17	-0.01181	0.030251	0.6965	CEDAR	CD4+ T lymphocytes	3120292	FAM117B	-8.76376	22.4727	0.696556	0.850211	-4.94759e-13	23
12	rs2351524	2	203880992	rs2351524	2	203880992	0.1035	0.0124	6.63e-17	-0.1626	0.05638	0.004254	CEDAR	CD15+ granulocytes	3120292	FAM117B	-0.636531	0.233515	0.0064132	0.0752757	-0.879574	26
12	rs2351524	2	203880992	rs6705330	2	203662197	0.1032	0.0125	1.58e-16	-0.06682	0.0280521	0.01795	CEDAR	CD19+ B lymphocytes	2190189	NOP58	-1.54445	0.67483	0.0220998	0.156179	1.57709e-14	3
12	rs2351524	2	203880992	rs6705330	2	203662197	0.1032	0.0125	1.58e-16	-0.009671	0.0226381	0.6696	CEDAR	CD8+ T lymphocytes	2190189	NOP58	-10.6711	25.0125	0.669649	0.835212	NA	1
12	rs2351524	2	203880992	rs2351524	2	203880992	0.1035	0.0124	6.63e-17	-0.04276	0.0195877	0.02987	CEDAR	CD14+ monocytes	2100241	RAPH1	-2.42049	1.14608	0.0346896	0.193769	2.86182e-11	33
13	rs2306374	3	138119952	rs2306374	3	138119952	0.0609	0.0108	1.61e-08	0.247248	0.12813	0.0561114	GTEx_v7	Artery_Coronary	ENSG00000158220.9	ESYT3	0.246311	0.134912	0.067892	0.256558	-6.81456e-16	6
13	rs2306374	3	138119952	rs2306374	3	138119952	0.0609	0.0108	1.61e-08	0.214601	0.0626199	0.000689638	GTEx_v7	Artery_Tibial	ENSG00000158220.9	ESYT3	0.283782	0.0969003	0.0034049	0.0519233	0.699038	23
13	rs2306374	3	138119952	rs2306374	3	138119952	0.0609	0.0108	1.61e-08	0.373889	0.0787427	3.74548e-06	GTEx_v7	Artery_Aorta	ENSG00000158220.9	ESYT3	0.162883	0.0448456	0.000281151	0.00803144	0.502191	23
13	rs2306374	3	138119952	rs2306374	3	138119952	0.0609	0.0108	1.61e-08	-0.00669204	0.0646307	0.917581	GTEx_v7	Muscle_Skeletal	ENSG00000158220.9	ESYT3	-9.10036	87.9047	0.917546	0.968066	1.57719e-13	15
13	rs2306374	3	138119952	rs2306374	3	138119952	0.0609	0.0108	1.61e-08	0.000879295	0.0748543	0.990635	GTEx_v7	Artery_Tibial	ENSG00000240668.1	KRT8P36	69.26	5896.11	0.990628	0.996512	NA	1
13	rs2306374	3	138119952	rs2306374	3	138119952	0.0609	0.0108	1.61e-08	0.0960096	0.149435	0.521837	GTEx_v7	Artery_Coronary	ENSG00000240668.1	KRT8P36	0.634312	0.993668	0.523243	0.74562	1	2
13	rs2306374	3	138119952	rs2306374	3	138119952	0.0609	0.0108	1.61e-08	0.022947	0.0241987	0.343705	GTEx_v7	Artery_Tibial	ENSG00000114098.13	ARMC8	2.65394	2.83801	0.349714	0.607675	-3.29266e-09	9
13	rs2306374	3	138119952	rs2306374	3	138119952	0.0609	0.0108	1.61e-08	-0.00500039	0.033856	0.882653	GTEx_v7	Muscle_Skeletal	ENSG00000114098.13	ARMC8	-12.1791	82.4886	0.882623	0.951015	-1	2
13	rs2306374	3	138119952	rs2306374	3	138119952	0.0609	0.0108	1.61e-08	-0.169339	0.145693	0.247521	GTEx_v7	Artery_Coronary	ENSG00000272609.1	RP11-461M2.2	-0.359634	0.31592	0.254966	0.517151	1.15482e-17	2
13	rs2306374	3	138119952	rs2306374	3	138119952	0.0609	0.0108	1.61e-08	0.0917678	0.104691	0.381704	GTEx_v7	Artery_Aorta	ENSG00000272609.1	RP11-461M2.2	0.663631	0.76618	0.386405	0.636825	NA	2
13	rs2306374	3	138119952	rs2306374	3	138119952	0.0609	0.0108	1.61e-08	1.00895	0.0548432	4.97819e-46	GTEx_v7	Artery_Aorta	ENSG00000158186.8	MRAS	0.0603598	0.0111957	6.99428e-08	1.44204e-05	0.893371	28
13	rs2306374	3	138119952	rs2306374	3	138119952	0.0609	0.0108	1.61e-08	0.399613	0.0924043	3.26948e-05	GTEx_v7	Artery_Coronary	ENSG00000158186.8	MRAS	0.152397	0.0444099	0.000600008	0.0134177	0.512047	24
13	rs2306374	3	138119952	rs2306374	3	138119952	0.0609	0.0108	1.61e-08	0.222828	0.043249	3.95255e-07	GTEx_v7	Muscle_Skeletal	ENSG00000158186.8	MRAS	0.273305	0.0718542	0.000142606	0.004839	0.823409	24
13	rs2306374	3	138119952	rs2306374	3	138119952	0.0609	0.0108	1.61e-08	-0.224896	0.091422	0.0153692	GTEx_v7	Liver	ENSG00000158186.8	MRAS	-0.270792	0.120098	0.0241485	0.163589	4.89153e-11	24
13	rs2306374	3	138119952	rs2306374	3	138119952	0.0609	0.0108	1.61e-08	0.418631	0.0385677	1.37248e-23	GTEx_v7	Artery_Tibial	ENSG00000158186.8	MRAS	0.145474	0.0290719	5.61703e-07	6.28225e-05	0.895286	33
13	rs2306374	3	138119952	rs2306374	3	138119952	0.0609	0.0108	1.61e-08	-0.0596195	0.0486851	0.221682	GTEx_v7	Whole blood	ENSG00000158186.8	MRAS	-1.02148	0.853579	0.231424	0.488661	NA	1
13	rs2306374	3	138119952	rs2306374	3	138119952	0.0609	0.0108	1.61e-08	-0.0750759	0.118187	0.526539	GTEx_v7	Artery_Coronary	ENSG00000248932.1	RP11-319G6.1	-0.811179	1.28506	0.527886	0.749247	NA	1
13	rs2306374	3	138119952	rs2306374	3	138119952	0.0609	0.0108	1.61e-08	-0.062449	0.15546	0.68864	GTEx_v7	Liver	ENSG00000181322.9	NME9	-0.975196	2.4338	0.688649	0.846442	-0.246083	11
13	rs2306374	3	138119952	rs2306374	3	138119952	0.0609	0.0108	1.61e-08	0.113826	0.0828069	0.170688	GTEx_v7	Artery_Aorta	ENSG00000181322.9	NME9	0.535027	0.400623	0.181717	0.425952	NA	1
13	rs2306374	3	138119952	rs2306374	3	138119952	0.0609	0.0108	1.61e-08	0.0157889	0.0523017	0.762938	GTEx_v7	Artery_Tibial	ENSG00000181322.9	NME9	3.85714	12.7953	0.763072	0.886232	NA	1
13	rs2306374	3	138119952	rs2306374	3	138119952	0.0609	0.0108	1.61e-08	-0.224712	0.0495348	7.45825e-06	GTEx_v7	Muscle_Skeletal	ENSG00000181322.9	NME9	-0.271014	0.0766743	0.000408378	0.0106403	-0.61546	26
13	rs2306374	3	138119952	rs2306374	3	138119952	0.0609	0.0108	1.61e-08	-0.177159	0.0796164	0.0268091	GTEx_v7	Whole blood	ENSG00000181322.9	NME9	-0.343759	0.166081	0.0384681	0.202663	1.42692e-07	5
13	rs2306374	3	138119952	rs2306374	3	138119952	0.0609	0.0108	1.61e-08	-0.207636	0.0874345	0.0181477	GTEx_v7	Artery_Tibial	ENSG00000118017.3	A4GNT	-0.293302	0.134014	0.0286263	0.178613	-0.000929831	12
13	rs2306374	3	138119952	rs2306374	3	138119952	0.0609	0.0108	1.61e-08	-0.302183	0.172055	0.081696	GTEx_v7	Artery_Coronary	ENSG00000118017.3	A4GNT	-0.201534	0.120185	0.0935694	0.298792	1.15482e-17	2
13	rs2306374	3	138119952	rs2306374	3	138119952	0.0609	0.0108	1.61e-08	-0.444628	0.118351	0.0002216	GTEx_v7	Artery_Aorta	ENSG00000118017.3	A4GNT	-0.136968	0.0438087	0.00176895	0.0318949	-0.720445	19
13	rs2306374	3	138119952	rs2306374	3	138119952	0.0609	0.0108	1.61e-08	-0.118032	0.0449546	0.0090641	GTEx_v7	Artery_Tibial	ENSG00000158234.8	FAIM	-0.515962	0.216771	0.0173027	0.13813	-0.311962	21
13	rs2306374	3	138119952	rs2306374	3	138119952	0.0609	0.0108	1.61e-08	-0.00177362	0.0537784	0.973721	GTEx_v7	Artery_Aorta	ENSG00000158234.8	FAIM	-34.3366	1041.15	0.973691	0.988491	NA	1
13	rs2306374	3	138119952	rs2306374	3	138119952	0.0609	0.0108	1.61e-08	-0.213302	0.0560539	0.000162476	GTEx_v7	Muscle_Skeletal	ENSG00000158234.8	FAIM	-0.285511	0.0905158	0.00160903	0.0299216	4.52338e-12	29
13	rs2306374	3	138119952	rs2306374	3	138119952	0.0609	0.0108	1.61e-08	-0.100848	0.078051	0.197318	GTEx_v7	Whole blood	ENSG00000158234.8	FAIM	-0.603879	0.479483	0.207872	0.460406	1.47317e-09	7
13	rs2306374	3	138119952	rs2306374	3	138119952	0.0609	0.0108	1.61e-08	0.0377197	0.0402421	0.349299	GTEx_v7	Artery_Tibial	ENSG00000175110.7	MRPS22	1.61454	1.74614	0.355157	0.611753	1	2
13	rs2306374	3	138119952	rs2306374	3	138119952	0.0609	0.0108	1.61e-08	0.00114286	0.0665658	0.986332	GTEx_v7	Artery_Coronary	ENSG00000175110.7	MRPS22	53.2874	3103.73	0.986302	0.995491	1	2
13	rs2306374	3	138119952	rs2306374	3	138119952	0.0609	0.0108	1.61e-08	0.327893	0.143445	0.0240796	GTEx_v7	Liver	ENSG00000066405.8	CLDN18	0.185731	0.087675	0.0341406	0.193186	0.443975	8
13	rs2306374	3	138119952	rs2306374	3	138119952	0.0609	0.0108	1.61e-08	0.0748396	0.0668485	0.264159	GTEx_v7	Artery_Aorta	ENSG00000051382.4	PIK3CB	0.81374	0.741039	0.272158	0.537962	NA	1
13	rs2306374	3	138119952	rs2306374	3	138119952	0.0609	0.0108	1.61e-08	-0.0291988	0.102732	0.77675	GTEx_v7	Artery_Coronary	ENSG00000158163.10	DZIP1L	-2.0857	7.34757	0.776516	0.893747	1	2
13	rs2306374	3	138119952	rs2306374	3	138119952	0.0609	0.0108	1.61e-08	0.00232697	0.0695943	0.973358	GTEx_v7	Artery_Aorta	ENSG00000158163.10	DZIP1L	26.1714	782.739	0.973327	0.988334	NA	1
13	rs2306374	3	138119952	rs2306374	3	138119952	0.0609	0.0108	1.61e-08	0.107955	0.049771	0.0306359	GTEx_v7	Muscle_Skeletal	ENSG00000114107.4	CEP70	0.564124	0.278658	0.0429258	0.20985	-3.65154e-11	20
13	rs2306374	3	138119952	rs2306374	3	138119952	0.0609	0.0108	1.61e-08	0.04181	0.0607567	0.492097	GTEx_v7	Artery_Aorta	ENSG00000114107.4	CEP70	1.45659	2.13236	0.494552	0.725384	NA	1
13	rs2306374	3	138119952	rs2306374	3	138119952	0.0609	0.0108	1.61e-08	-0.0733971	0.0591282	0.21545	GTEx_v7	Whole blood	ENSG00000114107.4	CEP70	-0.829733	0.684432	0.225399	0.482147	NA	1
13	rs2306374	3	138119952	rs2306374	3	138119952	0.0609	0.0108	1.61e-08	0.288159	0.170568	0.093851	GTEx_v7	Artery_Coronary	ENSG00000272656.1	RP11-219D15.3	0.211342	0.130592	0.10559	0.321791	NA	1
13	rs2306374	3	138119952	rs2306374	3	138119952	0.0609	0.0108	1.61e-08	-0.0246391	0.0914902	0.787865	GTEx_v7	Artery_Tibial	ENSG00000272656.1	RP11-219D15.3	-2.47168	9.18834	0.787928	0.900399	0.000267993	3
13	rs2306374	3	138119952	rs2306374	3	138119952	0.0609	0.0108	1.61e-08	0.007916	0.0112924	0.4839	CEDAR	CD15+ granulocytes	1990601	DZIP1L	7.69328	11.0592	0.486651	0.720031	0.0017	5
13	rs2306374	3	138119952	rs2306374	3	138119952	0.0609	0.0108	1.61e-08	-0.002705	0.0225982	0.9048	CEDAR	CD4+ T lymphocytes	1990601	DZIP1L	-22.5139	188.128	0.904742	0.960733	-0.639792	6
13	rs2306374	3	138119952	rs2306374	3	138119952	0.0609	0.0108	1.61e-08	0.0313	0.0205111	0.1283	CEDAR	Platelets	1990601	DZIP1L	1.94569	1.32089	0.140747	0.370064	-1.15482e-17	2
13	rs2306374	3	138119952	rs2306374	3	138119952	0.0609	0.0108	1.61e-08	0.0009147	0.0164692	0.9557	CEDAR	CD19+ B lymphocytes	1990601	DZIP1L	66.5792	1198.82	0.95571	0.982093	4.04793e-10	4
13	rs2306374	3	138119952	rs2306374	3	138119952	0.0609	0.0108	1.61e-08	0.05538	0.0239016	0.02133	CEDAR	Platelets	2510575	ARMC8	1.09967	0.513115	0.0321024	0.187014	-1.15512e-12	15
13	rs2306374	3	138119952	rs2306374	3	138119952	0.0609	0.0108	1.61e-08	0.0002528	0.0142182	0.9858	CEDAR	CD15+ granulocytes	6480136	A4GNT	240.902	13549.1	0.985814	0.995333	NA	1
13	rs2306374	3	138119952	rs2306374	3	138119952	0.0609	0.0108	1.61e-08	-0.01785	0.0289162	0.5376	CEDAR	Platelets	4480523	PIK3CB	-3.41176	5.55993	0.539457	0.756836	NA	1
13	rs2306374	3	138119952	rs2306374	3	138119952	0.0609	0.0108	1.61e-08	0.02303	0.0200785	0.2524	CEDAR	CD14+ monocytes	4480523	PIK3CB	2.64438	2.35268	0.26102	0.524029	NA	1
13	rs2306374	3	138119952	rs2306374	3	138119952	0.0609	0.0108	1.61e-08	-0.02896	0.0215958	0.1811	CEDAR	CD8+ T lymphocytes	3180564	DBR1	-2.1029	1.61189	0.192024	0.441404	NA	1
13	rs2306374	3	138119952	rs2306374	3	138119952	0.0609	0.0108	1.61e-08	-0.08312	0.0241347	0.000662	CEDAR	CD8+ T lymphocytes	6110575	FAIM	-0.732676	0.24928	0.00329099	0.0506685	1.66894e-13	21
13	rs2306374	3	138119952	rs2306374	3	138119952	0.0609	0.0108	1.61e-08	-0.0568	0.0203877	0.005741	CEDAR	CD19+ B lymphocytes	6110575	FAIM	-1.07218	0.429256	0.0124977	0.114436	9.5788e-16	21
13	rs2306374	3	138119952	rs2306374	3	138119952	0.0609	0.0108	1.61e-08	-0.04332	0.0255575	0.09118	CEDAR	CD4+ T lymphocytes	6110575	FAIM	-1.40582	0.86605	0.104536	0.320225	NA	1
13	rs2306374	3	138119952	rs2306374	3	138119952	0.0609	0.0108	1.61e-08	-0.06321	0.0230778	0.006553	CEDAR	CD4+ T lymphocytes	150747	FAIM	-0.963455	0.391055	0.0137498	0.120952	-0.80098	15
13	rs2306374	3	138119952	rs2306374	3	138119952	0.0609	0.0108	1.61e-08	-0.02463	0.012145	0.04359	CEDAR	CD15+ granulocytes	5960561	DBR1	-2.47259	1.29568	0.0563479	0.235006	-8.76677e-05	4
13	rs2306374	3	138119952	rs2306374	3	138119952	0.0609	0.0108	1.61e-08	-0.04167	0.022036	0.0597	CEDAR	CD8+ T lymphocytes	5960561	DBR1	-1.46148	0.815163	0.0729933	0.263822	4.88005e-17	14
13	rs2306374	3	138119952	rs2306374	3	138119952	0.0609	0.0108	1.61e-08	-0.003122	0.0106699	0.77	CEDAR	CD15+ granulocytes	7510176	CLDN18	-19.5067	66.7566	0.770128	0.891017	NA	1
13	rs2306374	3	138119952	rs2306374	3	138119952	0.0609	0.0108	1.61e-08	0.03211	0.0238736	0.1796	CEDAR	CD4+ T lymphocytes	6550750	ARMC8	1.89661	1.44967	0.190772	0.439787	0.434343	8
13	rs2306374	3	138119952	rs2306374	3	138119952	0.0609	0.0108	1.61e-08	0.0003719	0.0199731	0.9852	CEDAR	CD8+ T lymphocytes	6550750	ARMC8	163.754	8794.55	0.985144	0.995333	0.0950106	14
14	rs1429141	4	148288067	rs1429141	4	148288067	-0.0604	0.0106	1.26e-08	0.0375321	0.0626527	0.550318	GTEx_v7	Artery_Coronary	ENSG00000164168.3	TMEM184C	-1.60929	2.70121	0.551331	0.764556	NA	1
14	rs1429141	4	148288067	rs1429141	4	148288067	-0.0604	0.0106	1.26e-08	-0.0617025	0.070485	0.383166	GTEx_v7	Liver	ENSG00000164168.3	TMEM184C	0.978891	1.13134	0.386903	0.636825	NA	1
14	rs1429141	4	148288067	rs1429141	4	148288067	-0.0604	0.0106	1.26e-08	-0.0181975	0.048157	0.705894	GTEx_v7	Artery_Aorta	ENSG00000164168.3	TMEM184C	3.31914	8.8029	0.706136	0.855037	NA	1
14	rs1429141	4	148288067	rs1429141	4	148288067	-0.0604	0.0106	1.26e-08	0.0937109	0.0844067	0.268139	GTEx_v7	Artery_Aorta	ENSG00000164169.8	PRMT10	-0.644535	0.591459	0.275828	0.541382	-1.15482e-17	2
14	rs1429141	4	148288067	rs1429141	4	148288067	-0.0604	0.0106	1.26e-08	0.0544167	0.0473825	0.251636	GTEx_v7	Artery_Tibial	ENSG00000164169.8	PRMT10	-1.10995	0.98591	0.260243	0.522742	NA	1
14	rs1429141	4	148288067	rs1429141	4	148288067	-0.0604	0.0106	1.26e-08	-0.078073	0.084871	0.358655	GTEx_v7	Artery_Aorta	ENSG00000120519.10	SLC10A7	0.773635	0.851886	0.363802	0.620112	0.439291	7
14	rs1429141	4	148288067	rs1429141	4	148288067	-0.0604	0.0106	1.26e-08	-0.141053	0.0538216	0.00919122	GTEx_v7	Artery_Tibial	ENSG00000120519.10	SLC10A7	0.428208	0.179845	0.0172663	0.138072	0.843443	3
14	rs1429141	4	148288067	rs1429141	4	148288067	-0.0604	0.0106	1.26e-08	-0.0488948	0.0486193	0.315381	GTEx_v7	Whole blood	ENSG00000120519.10	SLC10A7	1.23531	1.24733	0.321998	0.582347	1.15482e-17	2
14	rs1429141	4	148288067	rs1429141	4	148288067	-0.0604	0.0106	1.26e-08	-0.0153989	0.0917955	0.866936	GTEx_v7	Artery_Aorta	ENSG00000270387.1	RP11-315D13.1	3.92236	23.392	0.866835	0.942297	NA	1
14	rs1429141	4	148288067	rs1429141	4	148288067	-0.0604	0.0106	1.26e-08	-0.174747	0.0823371	0.0345749	GTEx_v7	Artery_Tibial	ENSG00000270387.1	RP11-315D13.1	0.345643	0.173789	0.0467167	0.218257	-2.66121e-13	9
14	rs1429141	4	148288067	rs1429141	4	148288067	-0.0604	0.0106	1.26e-08	0.0297018	0.0537446	0.580796	GTEx_v7	Muscle_Skeletal	ENSG00000071205.7	ARHGAP10	-2.03355	3.69691	0.582274	0.785165	-0.989979	3
14	rs1429141	4	148288067	rs1429141	4	148288067	-0.0604	0.0106	1.26e-08	0.0726405	0.0603861	0.231472	GTEx_v7	Artery_Coronary	ENSG00000071205.7	ARHGAP10	-0.831492	0.706455	0.239199	0.497928	NA	1
14	rs1429141	4	148288067	rs1429141	4	148288067	-0.0604	0.0106	1.26e-08	-0.0241724	0.126161	0.84839	GTEx_v7	Liver	ENSG00000071205.7	ARHGAP10	2.49872	13.0487	0.848141	0.933235	NA	1
14	rs1429141	4	148288067	rs1429141	4	148288067	-0.0604	0.0106	1.26e-08	0.00890542	0.0504213	0.859925	GTEx_v7	Whole blood	ENSG00000071205.7	ARHGAP10	-6.78239	38.4194	0.859873	0.939383	NA	1
14	rs1429141	4	148288067	rs1429141	4	148288067	-0.0604	0.0106	1.26e-08	0.00996997	0.0762703	0.89612	GTEx_v7	Artery_Aorta	ENSG00000151617.11	EDNRA	-6.05819	46.3574	0.896025	0.956971	0.129949	3
14	rs1429141	4	148288067	rs1429141	4	148288067	-0.0604	0.0106	1.26e-08	-0.0676843	0.0421601	0.109387	GTEx_v7	Artery_Tibial	ENSG00000151617.11	EDNRA	0.892378	0.577497	0.122285	0.34496	-1.15482e-17	2
14	rs1429141	4	148288067	rs1429141	4	148288067	-0.0604	0.0106	1.26e-08	0.0357922	0.0387071	0.355652	GTEx_v7	Muscle_Skeletal	ENSG00000151617.11	EDNRA	-1.68752	1.84882	0.361373	0.61746	1.15482e-17	2
14	rs1429141	4	148288067	rs1429141	4	148288067	-0.0604	0.0106	1.26e-08	0.00608712	0.092159	0.947452	GTEx_v7	Liver	ENSG00000151617.11	EDNRA	-9.92259	150.238	0.947341	0.980208	7.75802e-05	8
14	rs1429141	4	148288067	rs1429141	4	148288067	-0.0604	0.0106	1.26e-08	-0.107149	0.0845517	0.205981	GTEx_v7	Artery_Tibial	ENSG00000251254.1	GTF2F2P1	0.563701	0.455687	0.216074	0.471863	NA	1
14	rs1429141	4	148288067	rs4835412	4	148441139	0.0631	0.0117	6.34e-08	-0.0224894	0.0387583	0.562156	GTEx_v7	Artery_Tibial	ENSG00000151623.10	NR3C2	-2.80577	4.86337	0.563995	0.774758	NA	1
14	rs1429141	4	148288067	rs1429141	4	148288067	-0.0604	0.0106	1.26e-08	0.0281272	0.0763744	0.712907	GTEx_v7	Artery_Tibial	ENSG00000251688.1	RP11-752L20.5	-2.14739	5.84301	0.713236	0.85867	1.18676e-12	16
14	rs1429141	4	148288067	rs1429141	4	148288067	-0.0604	0.0106	1.26e-08	-0.002805	0.0231245	0.9035	CEDAR	CD4+ T lymphocytes	2450553	PRMT10	21.533	177.559	0.903475	0.960385	6.28776e-07	5
14	rs1429141	4	148288067	rs1429141	4	148288067	-0.0604	0.0106	1.26e-08	0.004499	0.0173975	0.7962	CEDAR	CD19+ B lymphocytes	2650746	TMEM184C	-13.4252	51.9684	0.796149	0.903227	NA	1
15	rs7692387	4	156635309	rs7692387	4	156635309	-0.0607	0.0097	4.46e-10	-0.104666	0.156781	0.505716	GTEx_v7	Liver	ENSG00000151962.3	RBM46	0.57994	0.873632	0.506801	0.733593	NA	1
15	rs7692387	4	156635309	rs7692387	4	156635309	-0.0607	0.0097	4.46e-10	0.153309	0.0464651	0.00107763	GTEx_v7	Artery_Tibial	ENSG00000061918.8	GUCY1B3	-0.395932	0.135658	0.00351604	0.0527628	2.53614e-10	10
15	rs7692387	4	156635309	rs7692387	4	156635309	-0.0607	0.0097	4.46e-10	0.0555023	0.0963249	0.565607	GTEx_v7	Artery_Coronary	ENSG00000061918.8	GUCY1B3	-1.09365	1.90607	0.566122	0.77594	2.84165e-17	3
15	rs7692387	4	156635309	rs7692387	4	156635309	-0.0607	0.0097	4.46e-10	0.107533	0.067315	0.111632	GTEx_v7	Artery_Aorta	ENSG00000061918.8	GUCY1B3	-0.564478	0.364692	0.121665	0.344028	-0.738722	3
15	rs7692387	4	156635309	rs7692387	4	156635309	-0.0607	0.0097	4.46e-10	0.0666386	0.0470132	0.157087	GTEx_v7	Muscle_Skeletal	ENSG00000061918.8	GUCY1B3	-0.910883	0.658903	0.166842	0.405517	2.41674e-11	4
15	rs7692387	4	156635309	rs7692387	4	156635309	-0.0607	0.0097	4.46e-10	0.0851755	0.0430188	0.0483541	GTEx_v7	Muscle_Skeletal	ENSG00000164116.12	GUCY1A3	-0.712646	0.377516	0.0590631	0.238814	2.0831e-14	12
15	rs7692387	4	156635309	rs7692387	4	156635309	-0.0607	0.0097	4.46e-10	0.149145	0.0343332	1.87869e-05	GTEx_v7	Artery_Tibial	ENSG00000164116.12	GUCY1A3	-0.406986	0.11405	0.000359035	0.00962632	-0.457342	12
15	rs7692387	4	156635309	rs7692387	4	156635309	-0.0607	0.0097	4.46e-10	-0.0246174	0.0773674	0.750919	GTEx_v7	Artery_Coronary	ENSG00000164116.12	GUCY1A3	2.46574	7.75931	0.750654	0.878045	-1	2
15	rs7692387	4	156635309	rs7692387	4	156635309	-0.0607	0.0097	4.46e-10	0.189078	0.0577993	0.00124705	GTEx_v7	Artery_Aorta	ENSG00000164116.12	GUCY1A3	-0.321032	0.110736	0.00374285	0.0547796	1.7829e-10	11
15	rs7692387	4	156635309	rs7692387	4	156635309	-0.0607	0.0097	4.46e-10	0.107487	0.0434232	0.0137009	GTEx_v7	Muscle_Skeletal	ENSG00000260244.1	RP11-588K22.2	-0.564719	0.245339	0.0213467	0.153373	5.60903e-09	10
15	rs7692387	4	156635309	rs7692387	4	156635309	-0.0607	0.0097	4.46e-10	0.155022	0.059245	0.00951042	GTEx_v7	Artery_Aorta	ENSG00000260244.1	RP11-588K22.2	-0.391557	0.162197	0.015775	0.132398	9.80939e-12	8
15	rs7692387	4	156635309	rs7692387	4	156635309	-0.0607	0.0097	4.46e-10	-0.00410816	0.0783978	0.9583	GTEx_v7	Artery_Coronary	ENSG00000260244.1	RP11-588K22.2	14.7755	281.977	0.95821	0.982446	-1	2
15	rs7692387	4	156635309	rs7692387	4	156635309	-0.0607	0.0097	4.46e-10	0.125015	0.0350827	0.000421565	GTEx_v7	Artery_Tibial	ENSG00000260244.1	RP11-588K22.2	-0.485542	0.1568	0.00195772	0.0343834	-0.000940427	12
15	rs7692387	4	156635309	rs7692387	4	156635309	-0.0607	0.0097	4.46e-10	0.122629	0.075274	0.106004	GTEx_v7	Liver	ENSG00000151790.4	TDO2	-0.494989	0.313969	0.114898	0.337367	-0.628101	4
15	rs7692387	4	156635309	rs7692387	4	156635309	-0.0607	0.0097	4.46e-10	-0.13901	0.0653691	0.0342203	GTEx_v7	Artery_Tibial	ENSG00000185149.5	NPY2R	0.436659	0.21687	0.0440666	0.212492	-3.04717e-12	4
15	rs7692387	4	156635309	rs7692387	4	156635309	-0.0607	0.0097	4.46e-10	0.005572	0.0280141	0.8425	CEDAR	CD14+ monocytes	4860681	GUCY1A3	-10.8938	54.7977	0.84242	0.930961	NA	1
15	rs7692387	4	156635309	rs7692387	4	156635309	-0.0607	0.0097	4.46e-10	-0.05659	0.028799	0.05048	CEDAR	CD19+ B lymphocytes	4860681	GUCY1A3	1.07263	0.572146	0.0608279	0.241938	NA	1
15	rs7692387	4	156635309	rs7692387	4	156635309	-0.0607	0.0097	4.46e-10	0.03638	0.0331632	0.2736	CEDAR	Platelets	990131	GUCY1A3	-1.6685	1.54416	0.279909	0.545777	NA	1
15	rs7692387	4	156635309	rs7692387	4	156635309	-0.0607	0.0097	4.46e-10	0.07628	0.0330503	0.02176	CEDAR	CD14+ monocytes	1820300	CTSO	-0.795752	0.367483	0.0303561	0.183779	-0.000138013	4
16	rs273909	5	131667353	rs273909	5	131667353	-0.0713	0.0117	1.07e-09	0.271669	0.074064	0.000308159	GTEx_v7	Artery_Aorta	ENSG00000233006.2	AC034220.3	-0.262452	0.0835125	0.00167418	0.0307294	1.6907e-14	8
16	rs273909	5	131667353	rs273909	5	131667353	-0.0713	0.0117	1.07e-09	0.214067	0.0704225	0.00256244	GTEx_v7	Artery_Tibial	ENSG00000233006.2	AC034220.3	-0.333073	0.122447	0.00652559	0.0760303	1.0963e-14	8
16	rs273909	5	131667353	rs273909	5	131667353	-0.0713	0.0117	1.07e-09	0.316958	0.109464	0.00453083	GTEx_v7	Artery_Coronary	ENSG00000233006.2	AC034220.3	-0.224951	0.0860123	0.00891404	0.093312	2.06208e-12	8
16	rs273909	5	131667353	rs273909	5	131667353	-0.0713	0.0117	1.07e-09	0.191619	0.0942776	0.0443866	GTEx_v7	Liver	ENSG00000233006.2	AC034220.3	-0.372093	0.192985	0.0538444	0.228585	2.38584e-13	7
16	rs273909	5	131667353	rs273909	5	131667353	-0.0713	0.0117	1.07e-09	0.422183	0.0548073	9.48496e-14	GTEx_v7	Muscle_Skeletal	ENSG00000233006.2	AC034220.3	-0.168884	0.0353368	1.75938e-06	0.00015087	1.50034e-12	9
16	rs273909	5	131667353	rs273909	5	131667353	-0.0713	0.0117	1.07e-09	0.283082	0.0892043	0.00166183	GTEx_v7	Whole blood	ENSG00000233006.2	AC034220.3	-0.25187	0.0894856	0.00488306	0.0648612	2.1325e-12	8
16	rs273909	5	131667353	rs273909	5	131667353	-0.0713	0.0117	1.07e-09	0.0844509	0.0737259	0.25266	GTEx_v7	Muscle_Skeletal	ENSG00000169194.5	IL13	-0.844278	0.749965	0.260269	0.522742	NA	1
16	rs273909	5	131667353	rs273909	5	131667353	-0.0713	0.0117	1.07e-09	-0.252728	0.120727	0.0374881	GTEx_v7	Artery_Aorta	ENSG00000169194.5	IL13	0.282121	0.142498	0.0477228	0.220018	-1.15482e-17	2
16	rs273909	5	131667353	rs273909	5	131667353	-0.0713	0.0117	1.07e-09	-0.313716	0.133252	0.0202386	GTEx_v7	Liver	ENSG00000164404.4	GDF9	0.227276	0.10349	0.0280836	0.176735	NA	1
16	rs273909	5	131667353	rs273909	5	131667353	-0.0713	0.0117	1.07e-09	-0.104862	0.0990063	0.29033	GTEx_v7	Artery_Tibial	ENSG00000164404.4	GDF9	0.679941	0.651596	0.296716	0.561345	-3.06771e-13	5
16	rs273909	5	131667353	rs273909	5	131667353	-0.0713	0.0117	1.07e-09	0.0185207	0.155807	0.905586	GTEx_v7	Artery_Coronary	ENSG00000164404.4	GDF9	-3.84975	32.3925	0.905397	0.960746	NA	1
16	rs273909	5	131667353	rs273909	5	131667353	-0.0713	0.0117	1.07e-09	-0.156558	0.177686	0.380087	GTEx_v7	Liver	ENSG00000205089.3	CCNI2	0.455422	0.522258	0.383194	0.634465	NA	1
16	rs273909	5	131667353	rs273909	5	131667353	-0.0713	0.0117	1.07e-09	0.0684047	0.136853	0.618143	GTEx_v7	Artery_Coronary	ENSG00000205089.3	CCNI2	-1.04233	2.09232	0.618366	0.809354	NA	1
16	rs273909	5	131667353	rs273909	5	131667353	-0.0713	0.0117	1.07e-09	0.019039	0.0526208	0.717671	GTEx_v7	Muscle_Skeletal	ENSG00000158987.15	RAPGEF6	-3.74494	10.3687	0.717966	0.861412	-2.59747e-13	4
16	rs273909	5	131667353	rs273909	5	131667353	-0.0713	0.0117	1.07e-09	-0.0870638	0.0826113	0.293113	GTEx_v7	Artery_Aorta	ENSG00000158987.15	RAPGEF6	0.81894	0.788593	0.299046	0.56213	-2.1603e-14	4
16	rs273909	5	131667353	rs273909	5	131667353	-0.0713	0.0117	1.07e-09	-0.0757929	0.0506301	0.135378	GTEx_v7	Artery_Tibial	ENSG00000158987.15	RAPGEF6	0.940721	0.64709	0.146009	0.377246	0.725438	4
16	rs273909	5	131667353	rs273909	5	131667353	-0.0713	0.0117	1.07e-09	-0.15903	0.114602	0.167919	GTEx_v7	Artery_Coronary	ENSG00000158987.15	RAPGEF6	0.448343	0.331361	0.176044	0.418722	-2.1862e-17	3
16	rs273909	5	131667353	rs273909	5	131667353	-0.0713	0.0117	1.07e-09	0.0187925	0.0696994	0.787625	GTEx_v7	Artery_Tibial	ENSG00000197208.5	SLC22A4	-3.79407	14.0856	0.787654	0.900399	NA	2
16	rs273909	5	131667353	rs273909	5	131667353	-0.0713	0.0117	1.07e-09	0.0496697	0.119352	0.678068	GTEx_v7	Artery_Coronary	ENSG00000197208.5	SLC22A4	-1.43548	3.45737	0.678	0.839697	NA	2
16	rs273909	5	131667353	rs273909	5	131667353	-0.0713	0.0117	1.07e-09	-0.136756	0.0504294	0.00696334	GTEx_v7	Muscle_Skeletal	ENSG00000197208.5	SLC22A4	0.521367	0.210433	0.0132272	0.11768	-2.23576e-15	8
16	rs273909	5	131667353	rs273909	5	131667353	-0.0713	0.0117	1.07e-09	0.168997	0.0748511	0.0249641	GTEx_v7	Artery_Aorta	ENSG00000197208.5	SLC22A4	-0.421901	0.199278	0.0342477	0.193186	7.89158e-16	7
16	rs273909	5	131667353	rs273909	5	131667353	-0.0713	0.0117	1.07e-09	-0.0621561	0.0314841	0.0492695	GTEx_v7	Whole blood	ENSG00000197208.5	SLC22A4	1.14711	0.610779	0.0603659	0.241158	-9.81504e-16	7
16	rs273909	5	131667353	rs273909	5	131667353	-0.0713	0.0117	1.07e-09	0.077174	0.0438555	0.0794057	GTEx_v7	Artery_Tibial	ENSG00000072682.14	P4HA2	-0.923886	0.546466	0.0909023	0.293837	1.09719e-12	6
16	rs273909	5	131667353	rs273909	5	131667353	-0.0713	0.0117	1.07e-09	0.128121	0.082967	0.124	GTEx_v7	Artery_Aorta	ENSG00000072682.14	P4HA2	-0.556505	0.371765	0.134412	0.361944	4.49891e-09	6
16	rs273909	5	131667353	rs273909	5	131667353	-0.0713	0.0117	1.07e-09	0.00547025	0.0870224	0.949987	GTEx_v7	Artery_Coronary	ENSG00000072682.14	P4HA2	-13.0341	207.362	0.94988	0.980843	1.04066e-07	6
16	rs273909	5	131667353	rs273909	5	131667353	-0.0713	0.0117	1.07e-09	0.0528599	0.102155	0.605377	GTEx_v7	Artery_Aorta	ENSG00000164406.7	LEAP2	-1.34885	2.61611	0.606139	0.802196	NA	1
16	rs273909	5	131667353	rs273909	5	131667353	-0.0713	0.0117	1.07e-09	-0.00308854	0.0334169	0.926404	GTEx_v7	Muscle_Skeletal	ENSG00000072364.8	AFF4	23.0853	249.804	0.926369	0.973216	NA	1
16	rs273909	5	131667353	rs273909	5	131667353	-0.0713	0.0117	1.07e-09	-0.0121952	0.0644214	0.850188	GTEx_v7	Artery_Coronary	ENSG00000072364.8	AFF4	5.84656	30.8995	0.849926	0.933783	NA	2
16	rs273909	5	131667353	rs273909	5	131667353	-0.0713	0.0117	1.07e-09	-0.0524615	0.06096	0.390107	GTEx_v7	Artery_Tibial	ENSG00000131435.8	PDLIM4	1.35909	1.59493	0.39414	0.644264	-1.15482e-17	2
16	rs273909	5	131667353	rs273909	5	131667353	-0.0713	0.0117	1.07e-09	-0.0931101	0.041025	0.0237336	GTEx_v7	Muscle_Skeletal	ENSG00000131435.8	PDLIM4	0.76576	0.360039	0.0334301	0.192355	-2.15228e-15	8
16	rs273909	5	131667353	rs273909	5	131667353	-0.0713	0.0117	1.07e-09	0.0956123	0.0544169	0.0803356	GTEx_v7	Artery_Aorta	ENSG00000131435.8	PDLIM4	-0.74572	0.441709	0.0913609	0.294494	-7.24748e-05	6
16	rs273909	5	131667353	rs273909	5	131667353	-0.0713	0.0117	1.07e-09	0.0691678	0.0343257	0.0445307	GTEx_v7	Muscle_Skeletal	ENSG00000197375.8	SLC22A5	-1.03083	0.538806	0.0557266	0.233603	1.91229e-15	4
16	rs273909	5	131667353	rs273909	5	131667353	-0.0713	0.0117	1.07e-09	-0.150056	0.080641	0.0636881	GTEx_v7	Artery_Tibial	ENSG00000197375.8	SLC22A5	0.475156	0.266991	0.0751294	0.266973	-2.39774e-12	7
16	rs273909	5	131667353	rs273909	5	131667353	-0.0713	0.0117	1.07e-09	-0.13703	0.0835302	0.101945	GTEx_v7	Whole blood	ENSG00000197375.8	SLC22A5	0.520324	0.328468	0.113173	0.333333	-1.80726e-14	6
16	rs273909	5	131667353	rs273909	5	131667353	-0.0713	0.0117	1.07e-09	-0.09255	0.0510378	0.0707098	GTEx_v7	Artery_Tibial	ENSG00000170606.9	HSPA4	0.770394	0.443253	0.0822026	0.27903	0.998884	3
16	rs273909	5	131667353	rs273909	5	131667353	-0.0713	0.0117	1.07e-09	-0.08442	0.064691	0.194507	GTEx_v7	Artery_Coronary	ENSG00000170606.9	HSPA4	0.844587	0.661879	0.20194	0.455635	1	2
16	rs273909	5	131667353	rs273909	5	131667353	-0.0713	0.0117	1.07e-09	-0.0996419	0.0462953	0.0324868	GTEx_v7	Artery_Aorta	ENSG00000170606.9	HSPA4	0.715562	0.352589	0.0424121	0.20972	-1.21917e-11	7
16	rs273909	5	131667353	rs273909	5	131667353	-0.0713	0.0117	1.07e-09	-0.0225259	0.0796189	0.777509	GTEx_v7	Artery_Aorta	ENSG00000113522.9	RAD50	3.16525	11.1998	0.77747	0.894629	NA	1
16	rs273909	5	131667353	rs273909	5	131667353	-0.0713	0.0117	1.07e-09	0.0757784	0.0384434	0.0493542	GTEx_v7	Muscle_Skeletal	ENSG00000113522.9	RAD50	-0.940901	0.501682	0.0607246	0.241938	1.15482e-17	2
16	rs273909	5	131667353	rs273909	5	131667353	-0.0713	0.0117	1.07e-09	-0.132404	0.108158	0.223389	GTEx_v7	Artery_Coronary	ENSG00000113522.9	RAD50	0.538503	0.44868	0.230063	0.486981	NA	2
16	rs273909	5	131667353	rs273909	5	131667353	-0.0713	0.0117	1.07e-09	-0.0724711	0.0457009	0.113838	GTEx_v7	Whole blood	ENSG00000113522.9	RAD50	0.98384	0.641079	0.124867	0.349745	NA	1
16	rs273909	5	131667353	rs273909	5	131667353	-0.0713	0.0117	1.07e-09	0.124275	0.0614949	0.0441201	GTEx_v7	Artery_Tibial	ENSG00000197536.6	C5orf56	-0.573728	0.2991	0.0550886	0.23177	NA	1
16	rs273909	5	131667353	rs273909	5	131667353	-0.0713	0.0117	1.07e-09	0.103855	0.0628692	0.0992897	GTEx_v7	Muscle_Skeletal	ENSG00000197536.6	C5orf56	-0.686534	0.430596	0.11085	0.329599	4.90164e-14	5
16	rs273909	5	131667353	rs273909	5	131667353	-0.0713	0.0117	1.07e-09	-0.0453011	0.112557	0.688083	GTEx_v7	Artery_Coronary	ENSG00000125347.9	IRF1	1.57391	3.91913	0.68798	0.846059	NA	1
16	rs273909	5	131667353	rs273909	5	131667353	-0.0713	0.0117	1.07e-09	0.0927631	0.0682195	0.174856	GTEx_v7	Artery_Tibial	ENSG00000125347.9	IRF1	-0.768625	0.57916	0.184463	0.430899	NA	1
16	rs273909	5	131667353	rs273909	5	131667353	-0.0713	0.0117	1.07e-09	0.14755	0.0644229	0.0224919	GTEx_v7	Muscle_Skeletal	ENSG00000125347.9	IRF1	-0.483226	0.225394	0.0320394	0.186877	2.09336e-13	8
16	rs273909	5	131667353	rs273909	5	131667353	-0.0713	0.0117	1.07e-09	0.0318037	0.0405922	0.433952	GTEx_v7	Whole blood	ENSG00000125347.9	IRF1	-2.24188	2.88494	0.437102	0.676481	-0.984405	4
16	rs273909	5	131667353	rs273909	5	131667353	-0.0713	0.0117	1.07e-09	0.127658	0.0985252	0.197679	GTEx_v7	Artery_Coronary	ENSG00000131437.11	KIF3A	-0.558524	0.440699	0.205027	0.458274	NA	1
16	rs273909	5	131667353	rs273909	5	131667353	-0.0713	0.0117	1.07e-09	-0.178263	0.115178	0.124413	GTEx_v7	Liver	ENSG00000131437.11	KIF3A	0.399971	0.266631	0.13359	0.360224	NA	1
16	rs273909	5	131667353	rs273909	5	131667353	-0.0713	0.0117	1.07e-09	0.0283227	0.0529551	0.593128	GTEx_v7	Artery_Tibial	ENSG00000131437.11	KIF3A	-2.51742	4.72492	0.594175	0.79346	-0.494016	6
16	rs273909	5	131667353	rs273909	5	131667353	-0.0713	0.0117	1.07e-09	0.0261959	0.0530955	0.622107	GTEx_v7	Whole blood	ENSG00000131437.11	KIF3A	-2.7218	5.53477	0.622886	0.811114	NA	1
16	rs273909	5	131667353	rs273909	5	131667353	-0.0713	0.0117	1.07e-09	0.225419	0.0829236	0.00682907	GTEx_v7	Muscle_Skeletal	ENSG00000263597.1	MIR3936	-0.3163	0.127407	0.013043	0.116478	6.11062e-11	7
16	rs273909	5	131667353	rs273909	5	131667353	-0.0713	0.0117	1.07e-09	-0.0197854	0.061622	0.748464	GTEx_v7	Artery_Aorta	ENSG00000155329.7	ZCCHC10	3.60367	11.2393	0.748489	0.876694	-3.1287e-10	4
16	rs273909	5	131667353	rs273909	5	131667353	-0.0713	0.0117	1.07e-09	-0.0194305	0.135809	0.886482	GTEx_v7	Liver	ENSG00000164398.8	ACSL6	3.66949	25.6549	0.886264	0.953201	NA	2
16	rs273909	5	131667353	rs273909	5	131667353	-0.0713	0.0117	1.07e-09	0.0299136	0.0394096	0.448249	GTEx_v7	Muscle_Skeletal	ENSG00000164398.8	ACSL6	-2.38353	3.16444	0.451316	0.686477	NA	1
16	rs273909	5	131667353	rs273909	5	131667353	-0.0713	0.0117	1.07e-09	0.0559863	0.120234	0.641941	GTEx_v7	Artery_Aorta	ENSG00000164398.8	ACSL6	-1.27353	2.74295	0.642439	0.822778	-5.32044e-06	5
16	rs273909	5	131667353	rs273909	5	131667353	-0.0713	0.0117	1.07e-09	-0.00986452	0.0697815	0.887716	GTEx_v7	Artery_Aorta	ENSG00000234290.2	AC116366.6	7.22792	51.144	0.887613	0.953571	NA	1
16	rs273909	5	131667353	rs273909	5	131667353	-0.0713	0.0117	1.07e-09	-0.0155535	0.052924	0.768991	GTEx_v7	Muscle_Skeletal	ENSG00000234290.2	AC116366.6	4.58418	15.6167	0.769107	0.890192	4.2036e-18	3
16	rs273909	5	131667353	rs273909	5	131667353	-0.0713	0.0117	1.07e-09	0.17517	0.0524489	0.0009435	GTEx_v7	Whole blood	ENSG00000234290.2	AC116366.6	-0.407033	0.138975	0.00340257	0.0519233	6.96181e-14	8
16	rs273909	5	131667353	rs273909	5	131667353	-0.0713	0.0117	1.07e-09	-0.114901	0.0892408	0.200493	GTEx_v7	Artery_Coronary	ENSG00000164402.9	SEPT8	0.620534	0.492593	0.207767	0.460388	NA	1
16	rs273909	5	131667353	rs273909	5	131667353	-0.0713	0.0117	1.07e-09	-0.0217886	0.0394294	0.580924	GTEx_v7	Artery_Tibial	ENSG00000217128.7	FNIP1	3.27235	5.94606	0.582086	0.785165	NA	1
16	rs273909	5	131667353	rs273909	5	131667353	-0.0713	0.0117	1.07e-09	0.0620442	0.0647296	0.33888	GTEx_v7	Artery_Aorta	ENSG00000224431.1	AC063976.7	-1.14918	1.21366	0.343704	0.602085	NA	1
16	rs273909	5	131667353	rs273909	5	131667353	-0.0713	0.0117	1.07e-09	0.0812848	0.0325316	0.0129983	GTEx_v7	Whole blood	ENSG00000164405.6	UQCRQ	-0.877163	0.379419	0.0207854	0.151637	-0.823877	6
16	rs273909	5	131667353	rs273909	5	131667353	-0.0713	0.0117	1.07e-09	0.0885523	0.0776865	0.255245	GTEx_v7	Whole blood	ENSG00000164403.10	SHROOM1	-0.805174	0.718626	0.262528	0.525123	NA	1
16	rs273909	5	131667353	rs273909	5	131667353	0.0713	0.0117	1.07e-09	0.280239	0.0300097	9.79138e-21	Westra_eQTL	Whole blood	ILMN_1699357	SLC22A5	0.254426	0.0498536	3.33509e-07	4.41834e-05	-4.10897e-15	8
16	rs273909	5	131667353	rs273909	5	131667353	0.0713	0.0117	1.07e-09	0.290593	0.0299912	3.34938e-22	Westra_eQTL	Whole blood	ILMN_1685057	SLC22A4	0.24536	0.0475638	2.48869e-07	3.57618e-05	-1.70994e-14	8
16	rs273909	5	131667353	rs273909	5	131667353	0.0713	0.0117	1.07e-09	0.318674	0.0299374	1.8468e-26	Westra_eQTL	Whole blood	ILMN_2050911	SLC22A4	0.22374	0.0423055	1.23216e-07	2.22778e-05	-9.74626e-16	8
16	rs273909	5	131667353	rs273909	5	131667353	0.0713	0.0117	1.07e-09	-0.0942791	0.0302274	0.00181471	Westra_eQTL	Whole blood	ILMN_1708375	IRF1	-0.756265	0.272384	0.00549525	0.070527	1.16884e-17	3
16	rs273909	5	131667353	rs273909	5	131667353	0.0713	0.0117	1.07e-09	0.0859	0.0334762	0.01081	CEDAR	CD14+ monocytes	4850168	SLC22A4	0.830035	0.350981	0.0180348	0.14066	-1.73443e-15	9
16	rs273909	5	131667353	rs273909	5	131667353	0.0713	0.0117	1.07e-09	0.06743	0.0465999	0.149	CEDAR	CD15+ granulocytes	4850168	SLC22A4	1.05739	0.751066	0.159174	0.394841	0.91376	6
16	rs273909	5	131667353	rs273909	5	131667353	0.0713	0.0117	1.07e-09	0.05798	0.028132	0.04018	CEDAR	CD4+ T lymphocytes	2630307	FLJ16793	1.22973	0.629869	0.0508947	0.224264	NA	1
16	rs273909	5	131667353	rs273909	5	131667353	0.0713	0.0117	1.07e-09	-0.1597	0.0554129	0.004282	CEDAR	CD19+ B lymphocytes	6250064	IRF1	-0.446462	0.171364	0.00917833	0.0948228	5.26315e-07	7
16	rs273909	5	131667353	rs273909	5	131667353	0.0713	0.0117	1.07e-09	-0.1261	0.0693619	0.07012	CEDAR	CD8+ T lymphocytes	6250064	IRF1	-0.565424	0.324559	0.0814859	0.277765	-0.454604	4
16	rs273909	5	131667353	rs273909	5	131667353	0.0713	0.0117	1.07e-09	-0.07688	0.0610159	0.2088	CEDAR	CD4+ T lymphocytes	6250064	IRF1	-0.927419	0.751615	0.21724	0.473197	2.34054e-13	5
16	rs273909	5	131667353	rs273909	5	131667353	0.0713	0.0117	1.07e-09	0.01079	0.0289742	0.7099	CEDAR	CD8+ T lymphocytes	1400253	RAD50	6.60797	17.7774	0.710111	0.857672	-4.48267e-14	5
16	rs273909	5	131667353	rs273909	5	131667353	0.0713	0.0117	1.07e-09	-0.04645	0.0378257	0.2206	CEDAR	CD4+ T lymphocytes	990255	CCNI2	-1.53498	1.27511	0.228666	0.484944	NA	1
16	rs273909	5	131667353	rs273909	5	131667353	0.0713	0.0117	1.07e-09	0.02723	0.0244215	0.2658	CEDAR	CD14+ monocytes	990255	CCNI2	2.61844	2.38736	0.272732	0.538424	0.997135	3
16	rs273909	5	131667353	rs273909	5	131667353	0.0713	0.0117	1.07e-09	0.06565	0.0404498	0.1058	CEDAR	CD15+ granulocytes	6040398	SLC22A4	1.08606	0.692495	0.116804	0.338582	0.672775	6
16	rs273909	5	131667353	rs273909	5	131667353	0.0713	0.0117	1.07e-09	0.09333	0.0253339	0.0002759	CEDAR	CD14+ monocytes	6040398	SLC22A4	0.763956	0.242319	0.00161774	0.0299661	-3.45615e-15	8
16	rs273909	5	131667353	rs10477741	5	131795310	0.0608	0.0119	3.17e-07	0.05045	0.0231316	0.03003	CEDAR	CD15+ granulocytes	4210041	UQCRQ	1.20515	0.600808	0.0448684	0.213835	NA	1
16	rs273909	5	131667353	rs10477741	5	131795310	0.0608	0.0119	3.17e-07	0.0356	0.0180253	0.04942	CEDAR	Platelets	4210041	UQCRQ	1.70787	0.9271	0.065452	0.252131	NA	1
16	rs273909	5	131667353	rs273909	5	131667353	0.0713	0.0117	1.07e-09	0.1369	0.0290843	3.903e-06	CEDAR	CD4+ T lymphocytes	7050180	SLC22A5	0.520818	0.13981	0.000195181	0.00617031	-1.33416e-14	9
16	rs273909	5	131667353	rs273909	5	131667353	0.0713	0.0117	1.07e-09	0.07939	0.0248871	0.001587	CEDAR	CD8+ T lymphocytes	7050180	SLC22A5	0.898098	0.317775	0.00471033	0.0632759	-1.78821e-14	9
16	rs273909	5	131667353	rs273909	5	131667353	0.0713	0.0117	1.07e-09	0.1794	0.0285714	1.313e-09	CEDAR	CD14+ monocytes	7050180	SLC22A5	0.397436	0.0908829	1.22519e-05	0.000708521	-2.39771e-15	9
17	rs246600	5	142516897	rs246600	5	142516897	-0.0448	0.0079	1.29e-08	0.0726371	0.0671021	0.280249	GTEx_v7	Artery_Aorta	ENSG00000236714.1	AC005592.1	-0.616765	0.580054	0.287651	0.553814	NA	1
17	rs246600	5	142516897	rs246600	5	142516897	-0.0448	0.0079	1.29e-08	-0.213454	0.0456829	8.14113e-06	GTEx_v7	Artery_Coronary	ENSG00000113580.10	NR3C1	0.209881	0.0582015	0.000310816	0.00857803	NA	1
17	rs246600	5	142516897	rs246600	5	142516897	-0.0448	0.0079	1.29e-08	-0.0883985	0.0307667	0.00426769	GTEx_v7	Muscle_Skeletal	ENSG00000113580.10	NR3C1	0.506796	0.197736	0.0103773	0.1047	1	2
17	rs246600	5	142516897	rs246600	5	142516897	-0.0448	0.0079	1.29e-08	0.0292879	0.0221181	0.186451	GTEx_v7	Whole blood	ENSG00000113580.10	NR3C1	-1.52964	1.18625	0.197234	0.449644	NA	1
17	rs246600	5	142516897	rs246600	5	142516897	-0.0448	0.0079	1.29e-08	0.135039	0.0497399	0.00716803	GTEx_v7	Artery_Aorta	ENSG00000113578.13	FGF1	-0.331756	0.13548	0.0143354	0.123373	NA	1
17	rs246600	5	142516897	rs246600	5	142516897	-0.0448	0.0079	1.29e-08	-0.11399	0.0374379	0.00247363	GTEx_v7	Muscle_Skeletal	ENSG00000145819.11	ARHGAP26	0.393017	0.146508	0.00730592	0.0826842	1	2
18	rs7751826	6	12900977	rs10807323	6	12795031	0.06	0.0077	7.05e-15	-0.0825958	0.0872098	0.34556	GTEx_v7	Liver	ENSG00000234427.1	RP3-413H6.2	-0.726429	0.772654	0.347128	0.604733	NA	1
18	rs7751826	6	12900977	rs7751826	6	12900977	-0.0883	0.0081	7.55e-28	0.0344051	0.0441533	0.436707	GTEx_v7	Artery_Aorta	ENSG00000145990.6	GFOD1	-2.56648	3.30206	0.437019	0.676481	-0.0527977	13
18	rs7751826	6	12900977	rs7751826	6	12900977	-0.0883	0.0081	7.55e-28	-0.103714	0.067378	0.12648	GTEx_v7	Artery_Coronary	ENSG00000145990.6	GFOD1	0.85138	0.558587	0.127467	0.351873	-9.14355e-14	53
18	rs7751826	6	12900977	rs7751826	6	12900977	-0.0883	0.0081	7.55e-28	-0.00484262	0.0731629	0.947341	GTEx_v7	Liver	ENSG00000145990.6	GFOD1	18.2339	275.486	0.947228	0.980208	-1.15482e-17	2
18	rs7751826	6	12900977	rs7751826	6	12900977	-0.0883	0.0081	7.55e-28	0.0282255	0.0292241	0.334855	GTEx_v7	Artery_Tibial	ENSG00000145990.6	GFOD1	-3.12838	3.25174	0.336019	0.59588	1.30718e-13	14
18	rs7751826	6	12900977	rs7751826	6	12900977	-0.0883	0.0081	7.55e-28	-0.0336818	0.0267219	0.208478	GTEx_v7	Whole blood	ENSG00000145990.6	GFOD1	2.62159	2.09373	0.210528	0.463896	NA	1
18	rs7751826	6	12900977	rs7751826	6	12900977	-0.0883	0.0081	7.55e-28	-0.00654546	0.0876404	0.940594	GTEx_v7	Liver	ENSG00000225921.2	NOL7	13.4903	180.632	0.940466	0.977145	-1	2
18	rs7751826	6	12900977	rs7751826	6	12900977	-0.0883	0.0081	7.55e-28	-0.0693449	0.0521259	0.184817	GTEx_v7	Artery_Aorta	ENSG00000225921.2	NOL7	1.27335	0.964262	0.186655	0.434095	2.34222e-12	10
18	rs7751826	6	12900977	rs7751826	6	12900977	-0.0883	0.0081	7.55e-28	0.261092	0.0295818	7.12858e-17	GTEx_v7	Artery_Tibial	ENSG00000112137.12	PHACTR1	-0.338195	0.0493021	6.9032e-12	5.45583e-09	-0.914404	126
18	rs7751826	6	12900977	rs7751826	6	12900977	-0.0883	0.0081	7.55e-28	0.0304884	0.0463379	0.510922	GTEx_v7	Muscle_Skeletal	ENSG00000112137.12	PHACTR1	-2.89618	4.40978	0.511333	0.736332	1.15406e-06	44
18	rs7751826	6	12900977	rs7751826	6	12900977	-0.0883	0.0081	7.55e-28	0.262542	0.0727013	0.000452944	GTEx_v7	Artery_Coronary	ENSG00000112137.12	PHACTR1	-0.336327	0.0981106	0.000607951	0.0134615	-0.693111	57
18	rs7751826	6	12900977	rs7751826	6	12900977	-0.0883	0.0081	7.55e-28	0.204224	0.0384309	2.67456e-07	GTEx_v7	Artery_Aorta	ENSG00000112137.12	PHACTR1	-0.432368	0.0905155	1.78167e-06	0.00015087	-0.834126	99
18	rs7751826	6	12900977	rs7751826	6	12900977	-0.0883	0.0081	7.55e-28	-0.0495804	0.03142	0.115615	GTEx_v7	Whole blood	ENSG00000112137.12	PHACTR1	1.78095	1.14038	0.118356	0.340558	-1.43795e-06	34
18	rs7751826	6	12900977	rs7751826	6	12900977	-0.0883	0.0081	7.55e-28	0.0353338	0.0871023	0.685747	GTEx_v7	Artery_Coronary	ENSG00000215022.3	RP1-257A7.4	-2.49902	6.16467	0.6852	0.844468	-8.63376e-09	13
18	rs7751826	6	12900977	rs7751826	6	12900977	-0.0883	0.0081	7.55e-28	0.0737376	0.0465742	0.114839	GTEx_v7	Artery_Aorta	ENSG00000215022.3	RP1-257A7.4	-1.19749	0.764295	0.117164	0.338582	-0.000448746	6
18	rs7751826	6	12900977	rs7751826	6	12900977	-0.0883	0.0081	7.55e-28	0.166401	0.0426442	0.000116217	GTEx_v7	Artery_Tibial	ENSG00000215022.3	RP1-257A7.4	-0.530646	0.14444	0.000238958	0.00712667	-0.618368	33
18	rs7751826	6	12900977	rs7751826	6	12900977	-0.0883	0.0081	7.55e-28	0.053292	0.0509238	0.295924	GTEx_v7	Muscle_Skeletal	ENSG00000215022.3	RP1-257A7.4	-1.65691	1.59056	0.297544	0.561345	-3.59137e-17	5
18	rs7751826	6	12900977	rs7751826	6	12900977	-0.0883	0.0081	7.55e-28	-0.0969325	0.0463299	0.0372532	GTEx_v7	Whole blood	ENSG00000215022.3	RP1-257A7.4	0.910943	0.443341	0.0399058	0.204169	-2.05045e-07	18
18	rs7751826	6	12900977	rs7751826	6	12900977	-0.0883	0.0081	7.55e-28	-0.0804197	0.123727	0.517004	GTEx_v7	Artery_Coronary	ENSG00000272209.1	RP3-500L14.2	1.09799	1.69227	0.516452	0.739733	NA	1
18	rs7751826	6	12900977	rs7751826	6	12900977	-0.0883	0.0081	7.55e-28	0.0471915	0.0625481	0.451112	GTEx_v7	Artery_Tibial	ENSG00000272209.1	RP3-500L14.2	-1.8711	2.48591	0.451641	0.686586	-0.874841	4
18	rs7751826	6	12900977	rs7751826	6	12900977	-0.0883	0.0081	7.55e-28	0.125963	0.119252	0.293037	GTEx_v7	Liver	ENSG00000218265.1	RPS4XP7	-0.700999	0.66676	0.293097	0.558927	5.91404e-12	8
18	rs7751826	6	12900977	rs7751826	6	12900977	-0.0883	0.0081	7.55e-28	-0.122587	0.115084	0.289019	GTEx_v7	Artery_Coronary	ENSG00000218265.1	RPS4XP7	0.720305	0.679439	0.289078	0.555207	0.862408	4
18	rs7751826	6	12900977	rs7751826	6	12900977	-0.0883	0.0081	7.55e-28	-0.0630211	0.0647727	0.331306	GTEx_v7	Artery_Tibial	ENSG00000218265.1	RPS4XP7	1.40112	1.44578	0.332493	0.593183	NA	1
18	rs7751826	6	12900977	rs7751826	6	12900977	-0.0883	0.0081	7.55e-28	-0.0491316	0.121841	0.687518	GTEx_v7	Artery_Coronary	ENSG00000078401.6	EDN1	1.79721	4.45994	0.686972	0.845686	NA	1
18	rs7751826	6	12900977	rs7751826	6	12900977	-0.0883	0.0081	7.55e-28	0.0912069	0.0811552	0.262326	GTEx_v7	Artery_Aorta	ENSG00000078401.6	EDN1	-0.968129	0.865999	0.263596	0.526051	-0.36062	4
18	rs7751826	6	12900977	rs7751826	6	12900977	-0.0883	0.0081	7.55e-28	0.00806428	0.091647	0.930034	GTEx_v7	Liver	ENSG00000078401.6	EDN1	-10.9495	124.441	0.929885	0.974485	NA	1
18	rs7751826	6	12900977	rs7751826	6	12900977	-0.0883	0.0081	7.55e-28	0.0237271	0.0533165	0.656622	GTEx_v7	Whole blood	ENSG00000078401.6	EDN1	-3.72148	8.36941	0.65657	0.828777	2.81407e-16	8
18	rs7751826	6	12900977	rs7751826	6	12900977	-0.0883	0.0081	7.55e-28	0.0664391	0.0450491	0.141242	GTEx_v7	Artery_Tibial	ENSG00000145979.13	TBC1D7	-1.32904	0.909364	0.143878	0.374211	-0.0108651	42
18	rs7751826	6	12900977	rs7751826	6	12900977	-0.0883	0.0081	7.55e-28	-0.09243	0.0880511	0.296024	GTEx_v7	Liver	ENSG00000145979.13	TBC1D7	0.955318	0.914269	0.29607	0.561345	-1.84263e-08	51
18	rs7751826	6	12900977	rs7751826	6	12900977	-0.0883	0.0081	7.55e-28	0.0023959	0.0619701	0.969196	GTEx_v7	Artery_Aorta	ENSG00000145979.13	TBC1D7	-36.8546	953.253	0.96916	0.986849	NA	1
18	rs7751826	6	12900977	rs7751826	6	12900977	-0.0883	0.0081	7.55e-28	-0.0588859	0.038615	0.128018	GTEx_v7	Muscle_Skeletal	ENSG00000145979.13	TBC1D7	1.49951	0.992893	0.130981	0.357795	-4.16294e-06	21
18	rs7751826	6	12900977	rs7751826	6	12900977	-0.0883	0.0081	7.55e-28	-0.0963197	0.0419026	0.0222071	GTEx_v7	Whole blood	ENSG00000145979.13	TBC1D7	0.916739	0.407585	0.0244999	0.164906	1.13998e-06	28
18	rs7751826	6	12900977	rs7751826	6	12900977	-0.0883	0.0081	7.55e-28	0.0614563	0.0397023	0.12311	GTEx_v7	Artery_Aorta	ENSG00000010017.9	RANBP9	-1.43679	0.937515	0.125386	0.349958	1.51052e-06	9
18	rs7751826	6	12900977	rs7751826	6	12900977	-0.0883	0.0081	7.55e-28	-0.00273904	0.0556889	0.960857	GTEx_v7	Artery_Coronary	ENSG00000010017.9	RANBP9	32.2376	655.446	0.960773	0.982528	-1.04632e-08	5
18	rs7751826	6	12900977	rs7751826	6	12900977	-0.0883	0.0081	7.55e-28	0.00711262	0.0220481	0.74716	GTEx_v7	Muscle_Skeletal	ENSG00000010017.9	RANBP9	-12.4146	38.5002	0.747108	0.87606	NA	1
18	rs7751826	6	12900977	rs7751826	6	12900977	-0.0883	0.0081	7.55e-28	0.0668485	0.031936	0.0371157	GTEx_v7	Artery_Tibial	ENSG00000010017.9	RANBP9	-1.3209	0.642569	0.0398163	0.204169	6.03605e-08	25
18	rs7751826	6	12900977	rs7751826	6	12900977	-0.0883	0.0081	7.55e-28	0.0313858	0.0715866	0.661889	GTEx_v7	Liver	ENSG00000010017.9	RANBP9	-2.81337	6.4221	0.66133	0.831214	1	2
18	rs7751826	6	12900977	rs7751826	6	12900977	-0.0883	0.0081	7.55e-28	0.00608372	0.0202955	0.76451	GTEx_v7	Muscle_Skeletal	ENSG00000124523.10	SIRT5	-14.5141	48.438	0.764449	0.88718	0.94833	3
18	rs7751826	6	12900977	rs7751826	6	12900977	-0.0883	0.0081	7.55e-28	-0.0552472	0.0454639	0.226762	GTEx_v7	Liver	ENSG00000124523.10	SIRT5	1.59827	1.32339	0.22716	0.483696	-9.642e-09	36
18	rs7751826	6	12900977	rs7751826	6	12900977	-0.0883	0.0081	7.55e-28	-0.00435821	0.0569092	0.939027	GTEx_v7	Artery_Aorta	ENSG00000124523.10	SIRT5	20.2606	264.568	0.938958	0.977145	-4.64082e-10	7
18	rs7751826	6	12900977	rs7751826	6	12900977	-0.0883	0.0081	7.55e-28	0.0138263	0.0252068	0.583743	GTEx_v7	Whole blood	ENSG00000124523.10	SIRT5	-6.38638	11.6578	0.583814	0.786044	1.44979e-08	19
18	rs7751826	6	12900977	rs7739181	6	12934687	-0.0896	0.0084	1.15e-26	0.125895	0.0804755	0.119196	GTEx_v7	Artery_Aorta	ENSG00000180537.8	RNF182	-0.711704	0.459807	0.121663	0.344028	NA	1
18	rs7751826	6	12900977	rs7739181	6	12934687	-0.0896	0.0084	1.15e-26	-0.00408753	0.0582374	0.944078	GTEx_v7	Muscle_Skeletal	ENSG00000180537.8	RNF182	21.9203	312.318	0.944046	0.979148	0.00131414	20
18	rs7751826	6	12900977	rs7739181	6	12934687	-0.0896	0.0084	1.15e-26	0.0147693	0.0485082	0.760966	GTEx_v7	Artery_Tibial	ENSG00000180537.8	RNF182	-6.06664	19.9333	0.760864	0.884974	NA	1
18	rs7751826	6	12900977	rs7751826	6	12900977	-0.0883	0.0081	7.55e-28	0.299263	0.0821992	0.000408919	GTEx_v7	Artery_Coronary	ENSG00000272379.1	RP1-257A7.5	-0.295058	0.0854445	0.00055395	0.0125087	-0.452377	51
18	rs7751826	6	12900977	rs7751826	6	12900977	-0.0883	0.0081	7.55e-28	0.00680456	0.057275	0.905486	GTEx_v7	Muscle_Skeletal	ENSG00000272379.1	RP1-257A7.5	-12.9766	109.232	0.905435	0.960746	NA	1
18	rs7751826	6	12900977	rs7751826	6	12900977	-0.0883	0.0081	7.55e-28	0.222344	0.0289486	1.93196e-13	GTEx_v7	Artery_Tibial	ENSG00000272379.1	RP1-257A7.5	-0.397132	0.0632504	3.41346e-10	1.77959e-07	-0.879947	136
18	rs7751826	6	12900977	rs7751826	6	12900977	-0.0883	0.0081	7.55e-28	0.11248	0.0914793	0.221347	GTEx_v7	Liver	ENSG00000272379.1	RP1-257A7.5	-0.785028	0.642507	0.221776	0.478152	1.05462e-10	25
18	rs7751826	6	12900977	rs7751826	6	12900977	-0.0883	0.0081	7.55e-28	0.171626	0.0452135	0.000191328	GTEx_v7	Artery_Aorta	ENSG00000272379.1	RP1-257A7.5	-0.514491	0.14352	0.000337348	0.00919369	-0.759623	94
18	rs7751826	6	12900977	rs7751826	6	12900977	-0.0883	0.0081	7.55e-28	0.0228448	0.0379872	0.548037	GTEx_v7	Whole blood	ENSG00000272379.1	RP1-257A7.5	-3.86521	6.43699	0.548194	0.762	2.01345e-11	42
18	rs7751826	6	12900977	rs7751826	6	12900977	-0.0883	0.0081	7.55e-28	0.0118034	0.0249471	0.636358	GTEx_v7	Muscle_Skeletal	ENSG00000050393.7	MCUR1	-7.4809	15.8261	0.636433	0.819654	-3.77138e-07	10
18	rs7751826	6	12900977	rs7751826	6	12900977	-0.0883	0.0081	7.55e-28	0.104014	0.0544056	0.0583655	GTEx_v7	Liver	ENSG00000050393.7	MCUR1	-0.848924	0.450816	0.0596888	0.239665	-0.641388	4
18	rs7751826	6	12900977	rs7751826	6	12900977	-0.0883	0.0081	7.55e-28	-0.00527424	0.0418367	0.899763	GTEx_v7	Whole blood	ENSG00000050393.7	MCUR1	16.7417	132.809	0.899685	0.95786	NA	1
18	rs7751826	6	12900977	rs7751826	6	12900977	-0.0883	0.0081	7.55e-28	0.0993607	0.0677736	0.145335	GTEx_v7	Liver	ENSG00000229896.2	RP11-456H18.2	-0.888681	0.611624	0.146227	0.377246	3.36176e-17	5
18	rs7751826	6	12900977	rs7751826	6	12900977	-0.0883	0.0081	7.55e-28	0.00848674	0.0625239	0.892115	GTEx_v7	Artery_Tibial	ENSG00000237786.1	GFOD1-AS1	-10.4045	76.6582	0.892038	0.955511	-2.97113e-17	4
18	rs7751826	6	12900977	rs7751826	6	12900977	-0.0883	0.0081	7.55e-28	-0.0626447	0.106819	0.55872	GTEx_v7	Artery_Coronary	ENSG00000212802.3	RPL15P3	1.40954	2.40696	0.558138	0.769549	1.37983e-06	11
18	rs7751826	6	12900977	rs7751826	6	12900977	-0.0883	0.0081	7.55e-28	0.0243354	0.0351376	0.489077	GTEx_v7	Artery_Tibial	ENSG00000212802.3	RPL15P3	-3.62846	5.24965	0.489452	0.7215	-3.6514e-11	6
18	rs7751826	6	12900977	rs7751826	6	12900977	-0.0883	0.0081	7.55e-28	-0.0292165	0.0662347	0.65958	GTEx_v7	Artery_Aorta	ENSG00000212802.3	RPL15P3	3.02226	6.85717	0.659398	0.830508	0.891746	5
18	rs7751826	6	12900977	rs7751826	6	12900977	-0.0883	0.0081	7.55e-28	0.0292312	0.0329028	0.374824	GTEx_v7	Muscle_Skeletal	ENSG00000212802.3	RPL15P3	-3.02074	3.41144	0.3759	0.62886	-1.26879e-06	5
18	rs7751826	6	12900977	rs7751826	6	12900977	-0.0883	0.0081	7.55e-28	0.0581297	0.106552	0.58642	GTEx_v7	Liver	ENSG00000212802.3	RPL15P3	-1.51902	2.78785	0.585843	0.78788	-0.405483	3
18	rs7751826	6	12900977	rs7751826	6	12900977	-0.0883	0.0081	7.55e-28	-0.0467265	0.0375336	0.214124	GTEx_v7	Whole blood	ENSG00000212802.3	RPL15P3	1.88972	1.52781	0.21613	0.471863	-1.08693e-06	4
18	rs7751826	6	12900977	rs7751826	6	12900977	-0.0883	0.0081	7.55e-28	-0.111309	0.0780791	0.156695	GTEx_v7	Artery_Coronary	ENSG00000095951.12	HIVEP1	0.793287	0.561199	0.157492	0.393686	0.651203	7
18	rs7751826	6	12900977	rs7751826	6	12900977	-0.0883	0.0081	7.55e-28	0.0569415	0.0309581	0.0665686	GTEx_v7	Muscle_Skeletal	ENSG00000095951.12	HIVEP1	-1.55071	0.855013	0.0697279	0.258649	1.35884e-08	24
18	rs7751826	6	12900977	rs7751826	6	12900977	-0.0883	0.0081	7.55e-28	-0.0236841	0.0378929	0.532396	GTEx_v7	Artery_Tibial	ENSG00000095951.12	HIVEP1	3.72824	5.97472	0.532626	0.752188	-6.0684e-06	8
18	rs7751826	6	12900977	rs7751826	6	12900977	-0.0883	0.0081	7.55e-28	0.025432	0.0259414	0.32769	GTEx_v7	Whole blood	ENSG00000095951.12	HIVEP1	-3.472	3.55584	0.328855	0.588686	NA	1
18	rs7751826	6	12900977	rs7751826	6	12900977	-0.0883	0.0081	7.55e-28	0.0580236	0.0525979	0.270787	GTEx_v7	Artery_Tibial	ENSG00000223321.1	RN7SKP293	-1.52179	1.38654	0.272402	0.53822	8.43624e-11	21
18	rs7751826	6	12900977	rs7744129	6	13118339	0.0441	0.0087	3.55e-07	-0.0342648	0.0540601	0.526867	GTEx_v7	Artery_Aorta	ENSG00000112149.5	CD83	-1.28704	2.04639	0.529395	0.74975	NA	1
18	rs7751826	6	12900977	rs7751826	6	12900977	-0.0883	0.0081	7.55e-28	-0.0122321	0.0735061	0.867991	GTEx_v7	Artery_Aorta	ENSG00000261071.1	RP1-223E5.4	7.21871	43.3843	0.86785	0.942694	7.25579e-16	6
18	rs7751826	6	12900977	rs7751826	6	12900977	-0.0883	0.0081	7.55e-28	-0.0255054	0.0411974	0.536183	GTEx_v7	Muscle_Skeletal	ENSG00000261071.1	RP1-223E5.4	3.46201	5.601	0.536505	0.754928	-3.61284e-07	10
18	rs7751826	6	12900977	rs7751826	6	12900977	-0.0883	0.0081	7.55e-28	0.00582951	0.100901	0.954028	GTEx_v7	Liver	ENSG00000261071.1	RP1-223E5.4	-15.1471	262.179	0.953929	0.982093	-0.35819	3
18	rs7751826	6	12900977	rs7751826	6	12900977	-0.0883	0.0081	7.55e-28	0.000422342	0.0590802	0.994301	GTEx_v7	Artery_Tibial	ENSG00000261071.1	RP1-223E5.4	-209.072	29246.5	0.994296	0.997602	6.42899e-07	10
18	rs7751826	6	12900977	rs7751826	6	12900977	-0.0883	0.0081	7.55e-28	0.0259761	0.0604906	0.667921	GTEx_v7	Whole blood	ENSG00000261071.1	RP1-223E5.4	-3.39928	7.92205	0.667857	0.834997	1.45456e-06	8
18	rs7751826	6	12900977	rs9369640	6	12901441	-0.0853	0.008	2.57e-26	-0.006835	0.0203969	0.7378	CEDAR	CD15+ granulocytes	3170139	PHACTR1	12.4799	37.2607	0.737674	0.87168	-3.70143e-11	27
18	rs7751826	6	12900977	rs9369640	6	12901441	-0.0853	0.008	2.57e-26	-0.02621	0.0183801	0.1551	CEDAR	CD19+ B lymphocytes	3170139	PHACTR1	3.25448	2.30257	0.157534	0.393686	-2.33271e-12	12
18	rs7751826	6	12900977	rs9369640	6	12901441	-0.0853	0.008	2.57e-26	-0.02419	0.0209075	0.2483	CEDAR	CD19+ B lymphocytes	5720059	GFOD1	3.52625	3.06564	0.250042	0.511297	0.674046	7
18	rs7751826	6	12900977	rs9369640	6	12901441	-0.0853	0.008	2.57e-26	-0.01195	0.0198406	0.5475	CEDAR	CD14+ monocytes	5720059	GFOD1	7.13808	11.8703	0.547613	0.762	NA	1
18	rs7751826	6	12900977	rs9369640	6	12901441	-0.0853	0.008	2.57e-26	0.01041	0.0212449	0.6245	CEDAR	CD4+ T lymphocytes	5720059	GFOD1	-8.19404	16.7402	0.6245	0.811114	0.351488	3
18	rs7751826	6	12900977	rs9369640	6	12901441	-0.0853	0.008	2.57e-26	-0.01053	0.0238235	0.6589	CEDAR	Platelets	5720059	GFOD1	8.10066	18.343	0.658764	0.830151	-3.052e-11	20
18	rs7751826	6	12900977	rs9349459	6	13111241	0.0281	0.0086	0.001099	0.02779	0.0125861	0.02812	CEDAR	CD19+ B lymphocytes	1510270	SIRT5	1.01116	0.552709	0.0673315	0.256043	NA	1
19	rs10947789	6	39174922	rs10947789	6	39174922	-0.0551	0.0091	1.61e-09	0.054299	0.0417298	0.194122	GTEx_v7	Artery_Tibial	ENSG00000235033.3	RP11-61I13.3	-1.01475	0.79766	0.203316	0.455635	NA	1
19	rs10947789	6	39174922	rs10947789	6	39174922	-0.0551	0.0091	1.61e-09	-0.0238017	0.0582798	0.683384	GTEx_v7	Artery_Aorta	ENSG00000235033.3	RP11-61I13.3	2.31496	5.68119	0.683657	0.843964	-1.92317e-33	2
19	rs10947789	6	39174922	rs10947789	6	39174922	-0.0551	0.0091	1.61e-09	0.075129	0.0372554	0.044368	GTEx_v7	Muscle_Skeletal	ENSG00000235033.3	RP11-61I13.3	-0.733405	0.383325	0.0557133	0.233603	-1	2
19	rs10947789	6	39174922	rs10947789	6	39174922	-0.0551	0.0091	1.61e-09	-0.0944452	0.100679	0.350151	GTEx_v7	Liver	ENSG00000235033.3	RP11-61I13.3	0.583407	0.629334	0.353915	0.610944	NA	1
19	rs10947789	6	39174922	rs10947789	6	39174922	-0.0551	0.0091	1.61e-09	0.0479203	0.05252	0.362232	GTEx_v7	Artery_Tibial	ENSG00000112167.5	SAYSD1	-1.14983	1.27442	0.366933	0.622316	1.45602e-15	3
19	rs10947789	6	39174922	rs10947789	6	39174922	-0.0551	0.0091	1.61e-09	0.0166675	0.0478642	0.727845	GTEx_v7	Muscle_Skeletal	ENSG00000112167.5	SAYSD1	-3.30583	9.50908	0.728103	0.867503	4.85518e-17	3
19	rs10947789	6	39174922	rs10947789	6	39174922	-0.0551	0.0091	1.61e-09	0.127207	0.0490976	0.0100371	GTEx_v7	Whole blood	ENSG00000112167.5	SAYSD1	-0.433152	0.181844	0.0172192	0.137928	5.03943e-12	7
19	rs10947789	6	39174922	rs10947789	6	39174922	-0.0551	0.0091	1.61e-09	0.0489046	0.0347261	0.159777	GTEx_v7	Muscle_Skeletal	ENSG00000146122.12	DAAM2	-1.12668	0.821388	0.170162	0.410544	-1	2
19	rs10947789	6	39174922	rs10947789	6	39174922	-0.0551	0.0091	1.61e-09	0.060809	0.0338007	0.0729504	GTEx_v7	Artery_Tibial	ENSG00000146122.12	DAAM2	-0.906116	0.525426	0.0846115	0.282953	-1	2
19	rs10947789	6	39174922	rs10947789	6	39174922	-0.0551	0.0091	1.61e-09	0.0176897	0.0335331	0.598213	GTEx_v7	Whole blood	ENSG00000146122.12	DAAM2	-3.11481	5.92688	0.599209	0.79704	NA	1
19	rs10947789	6	39174922	rs10947789	6	39174922	-0.0551	0.0091	1.61e-09	-0.122677	0.0639128	0.0558153	GTEx_v7	Artery_Tibial	ENSG00000112164.5	GLP1R	0.449147	0.245475	0.0672935	0.256043	4.24628e-16	4
19	rs10947789	6	39174922	rs10947789	6	39174922	-0.0551	0.0091	1.61e-09	-0.0361408	0.0668005	0.588865	GTEx_v7	Artery_Tibial	ENSG00000124780.9	KCNK17	1.52459	2.82919	0.58997	0.790964	4.52966e-13	3
19	rs10947789	6	39174922	rs10947789	6	39174922	-0.0551	0.0091	1.61e-09	0.128901	0.0618279	0.0376827	GTEx_v7	Muscle_Skeletal	ENSG00000180211.5	RP1-278E11.3	-0.42746	0.216846	0.0486946	0.220824	3.01773e-16	4
19	rs10947789	6	39174922	rs10947789	6	39174922	-0.0551	0.0091	1.61e-09	-0.162957	0.0881655	0.0671263	GTEx_v7	Artery_Coronary	ENSG00000217165.1	ANKRD18EP	0.338126	0.191272	0.0770977	0.270537	NA	1
19	rs10947789	6	39174922	rs10947789	6	39174922	-0.0551	0.0091	1.61e-09	0.149738	0.0570419	0.00897675	GTEx_v7	Muscle_Skeletal	ENSG00000217165.1	ANKRD18EP	-0.367976	0.152785	0.0160204	0.133718	1.27298e-06	4
19	rs10947789	6	39174922	rs10947789	6	39174922	-0.0551	0.0091	1.61e-09	0.00319577	0.0586907	0.95661	GTEx_v7	Artery_Tibial	ENSG00000217165.1	ANKRD18EP	-17.2415	316.656	0.956578	0.982446	-0.241223	2
19	rs10947789	6	39174922	rs10947789	6	39174922	-0.0551	0.0091	1.61e-09	0.0560889	0.0430018	0.193111	GTEx_v7	Whole blood	ENSG00000217165.1	ANKRD18EP	-0.982369	0.770432	0.202278	0.455635	NA	1
19	rs10947789	6	39174922	rs10947789	6	39174922	-0.0551	0.0091	1.61e-09	-0.0927305	0.0598566	0.122316	GTEx_v7	Artery_Tibial	ENSG00000164627.13	KIF6	0.594195	0.395902	0.133391	0.360216	NA	1
19	rs10947789	6	39174922	rs10947789	6	39174922	-0.0551	0.0091	1.61e-09	0.078255	0.0487882	0.109703	GTEx_v7	Artery_Tibial	ENSG00000124615.13	MOCS1	-0.704108	0.454119	0.121023	0.343358	NA	1
19	rs10947789	6	39174922	rs10947789	6	39174922	-0.0551	0.0091	1.61e-09	0.14087	0.0529878	0.00824135	GTEx_v7	Artery_Tibial	ENSG00000164626.8	KCNK5	-0.391141	0.160683	0.0149234	0.126595	1.66508e-07	4
19	rs10947789	6	39174922	rs10947789	6	39174922	-0.0551	0.0091	1.61e-09	0.215365	0.0742125	0.00444491	GTEx_v7	Artery_Coronary	ENSG00000183826.12	BTBD9	-0.255845	0.0977641	0.00887167	0.0932804	1.10899e-06	4
19	rs10947789	6	39174922	rs10947789	6	39174922	-0.0551	0.0091	1.61e-09	-0.0575936	0.0348493	0.099442	GTEx_v7	Whole blood	ENSG00000124767.6	GLO1	0.956704	0.600067	0.110863	0.329599	-1.15482e-17	2
19	rs10947789	6	39174922	rs9394577	6	39149784	-0.0521	0.0095	3.64e-08	0.115024	0.0236477	1.14988e-06	Westra_eQTL	Whole blood	ILMN_1716728	C6ORF64	-0.452949	0.124471	0.000273698	0.00786591	4.04427e-16	4
19	rs10947789	6	39174922	rs10947789	6	39174922	-0.0551	0.0091	1.61e-09	-0.007153	0.0132931	0.591	CEDAR	CD14+ monocytes	3990739	KCNK5	7.70306	14.3717	0.591967	0.792073	NA	1
19	rs10947789	6	39174922	rs10947789	6	39174922	-0.0551	0.0091	1.61e-09	0.008583	0.0189596	0.6511	CEDAR	CD8+ T lymphocytes	4210138	C6ORF64	-6.41967	14.2204	0.651672	0.826265	1.15482e-17	2
19	rs10947789	6	39174922	rs10947789	6	39174922	-0.0551	0.0091	1.61e-09	0.0007816	0.0154589	0.9597	CEDAR	CD19+ B lymphocytes	4210138	C6ORF64	-70.4964	1394.36	0.959678	0.982446	NA	1
19	rs10947789	6	39174922	rs10947789	6	39174922	-0.0551	0.0091	1.61e-09	0.01446	0.0236545	0.5415	CEDAR	CD4+ T lymphocytes	4210138	C6ORF64	-3.81051	6.26514	0.543049	0.759114	-0.000123249	3
20	rs2327429	6	134209837	rs2327429	6	134209837	-0.062	0.0089	2.5e-12	0.0143498	0.0787017	0.855641	GTEx_v7	Liver	ENSG00000028839.5	TBPL1	-4.32062	23.7046	0.855372	0.936581	NA	1
20	rs2327429	6	134209837	rs2327429	6	134209837	-0.062	0.0089	2.5e-12	0.00531344	0.0949195	0.955456	GTEx_v7	Artery_Coronary	ENSG00000028839.5	TBPL1	-11.6685	208.454	0.95536	0.982093	4.91087e-07	15
20	rs2327429	6	134209837	rs2327429	6	134209837	-0.062	0.0089	2.5e-12	-0.00102499	0.0394559	0.979287	GTEx_v7	Muscle_Skeletal	ENSG00000028839.5	TBPL1	60.4884	2328.45	0.979275	0.991604	NA	1
20	rs2327429	6	134209837	rs2327429	6	134209837	-0.062	0.0089	2.5e-12	0.0339877	0.0312677	0.277908	GTEx_v7	Whole blood	ENSG00000028839.5	TBPL1	-1.82419	1.69851	0.282825	0.54853	NA	1
20	rs2327429	6	134209837	rs2327429	6	134209837	-0.062	0.0089	2.5e-12	0.01911	0.0791447	0.809631	GTEx_v7	Artery_Coronary	ENSG00000146411.5	SLC2A12	-3.24437	13.4448	0.809314	0.911068	NA	1
20	rs2327429	6	134209837	rs2327429	6	134209837	-0.062	0.0089	2.5e-12	0.017505	0.0376852	0.642523	GTEx_v7	Muscle_Skeletal	ENSG00000146411.5	SLC2A12	-3.54185	7.6419	0.643023	0.822778	0.720972	5
20	rs2327429	6	134209837	rs2327429	6	134209837	-0.062	0.0089	2.5e-12	0.0688291	0.0471331	0.145182	GTEx_v7	Artery_Tibial	ENSG00000146411.5	SLC2A12	-0.900782	0.630249	0.152933	0.387743	-2.32216e-05	18
20	rs2327429	6	134209837	rs2327429	6	134209837	-0.062	0.0089	2.5e-12	0.12234	0.0451003	0.00721579	GTEx_v7	Artery_Aorta	ENSG00000146411.5	SLC2A12	-0.506784	0.200489	0.0114798	0.109092	-0.614709	16
20	rs2327429	6	134209837	rs2327429	6	134209837	-0.062	0.0089	2.5e-12	-0.199162	0.0743324	0.00844934	GTEx_v7	Liver	ENSG00000146411.5	SLC2A12	0.311304	0.124484	0.012393	0.11389	0.314921	20
20	rs2327429	6	134209837	rs2327429	6	134209837	-0.062	0.0089	2.5e-12	0.193836	0.0710135	0.00686732	GTEx_v7	Artery_Aorta	ENSG00000118526.6	TCF21	-0.319858	0.125857	0.0110397	0.106403	7.16621e-09	28
20	rs2327429	6	134209837	rs2327429	6	134209837	-0.062	0.0089	2.5e-12	0.0883752	0.0558613	0.116362	GTEx_v7	Liver	ENSG00000118526.6	TCF21	-0.701554	0.454739	0.122888	0.345785	2.25325e-14	3
20	rs2327429	6	134209837	rs2327429	6	134209837	-0.062	0.0089	2.5e-12	0.311283	0.0577159	1.15146e-07	GTEx_v7	Muscle_Skeletal	ENSG00000118526.6	TCF21	-0.199176	0.0467041	2.00233e-05	0.00102097	-0.592365	33
20	rs2327429	6	134209837	rs2327429	6	134209837	-0.062	0.0089	2.5e-12	0.339969	0.0831233	8.03309e-05	GTEx_v7	Artery_Coronary	ENSG00000118526.6	TCF21	-0.18237	0.0517067	0.000420299	0.0108318	3.57375e-07	29
20	rs2327429	6	134209837	rs2327429	6	134209837	-0.062	0.0089	2.5e-12	0.252812	0.051411	1.40197e-06	GTEx_v7	Artery_Tibial	ENSG00000118526.6	TCF21	-0.245242	0.061045	5.88461e-05	0.00242651	-0.0177329	31
20	rs2327429	6	134209837	rs2327429	6	134209837	-0.062	0.0089	2.5e-12	0.395616	0.0724055	2.73472e-07	GTEx_v7	Artery_Coronary	ENSG00000227954.2	RP3-323P13.2	-0.156718	0.0364524	1.71382e-05	0.000893071	-0.728358	34
20	rs2327429	6	134209837	rs2327429	6	134209837	-0.062	0.0089	2.5e-12	-0.0717928	0.0474726	0.131202	GTEx_v7	Muscle_Skeletal	ENSG00000227954.2	RP3-323P13.2	0.863596	0.584349	0.139441	0.368167	NA	1
20	rs2327429	6	134209837	rs2327429	6	134209837	-0.062	0.0089	2.5e-12	0.240704	0.0802545	0.0030254	GTEx_v7	Artery_Aorta	ENSG00000227954.2	RP3-323P13.2	-0.257578	0.0935019	0.00587302	0.0730689	1.21751e-08	30
20	rs2327429	6	134209837	rs2327429	6	134209837	-0.062	0.0089	2.5e-12	0.220464	0.0807513	0.00731812	GTEx_v7	Liver	ENSG00000227954.2	RP3-323P13.2	-0.281225	0.110635	0.0110246	0.106403	8.26653e-15	7
20	rs2327429	6	134209837	rs1208259	6	134107191	0.0457	0.0079	6.32e-09	0.152012	0.0728478	0.0391053	GTEx_v7	Liver	ENSG00000146409.6	SLC18B1	0.300634	0.153158	0.0496573	0.222146	NA	1
20	rs2327429	6	134209837	rs1208259	6	134107191	0.0457	0.0079	6.32e-09	-0.00369689	0.046371	0.936595	GTEx_v7	Artery_Coronary	ENSG00000112306.7	RPS12	-12.3617	155.071	0.936463	0.976623	1	2
20	rs2327429	6	134209837	rs2327429	6	134209837	-0.062	0.0089	2.5e-12	-0.038795	0.0771871	0.6162	GTEx_v7	Artery_Coronary	ENSG00000118515.7	SGK1	1.59814	3.18796	0.616155	0.808469	-4.86326e-14	4
20	rs2327429	6	134209837	rs2327429	6	134209837	-0.062	0.0089	2.5e-12	0.0606906	0.0600828	0.314542	GTEx_v7	Liver	ENSG00000118515.7	SGK1	-1.02158	1.02192	0.317474	0.577913	NA	1
20	rs2327429	6	134209837	rs2327429	6	134209837	-0.062	0.0089	2.5e-12	0.0857344	0.0494648	0.0837797	GTEx_v7	Muscle_Skeletal	ENSG00000118515.7	SGK1	-0.723164	0.429952	0.0925761	0.296963	-0.53678	6
20	rs2327429	6	134209837	rs2327429	6	134209837	-0.062	0.0089	2.5e-12	-0.00894083	0.0413419	0.828885	GTEx_v7	Muscle_Skeletal	ENSG00000272428.1	RP11-704J17.5	6.93448	32.0801	0.828862	0.923728	-1	2
20	rs2327429	6	134209837	rs2327429	6	134209837	-0.062	0.0089	2.5e-12	0.372276	0.0976081	0.000221589	GTEx_v7	Artery_Coronary	ENSG00000223542.1	RP1-283K11.3	-0.166543	0.0497825	0.000821601	0.0169393	-0.116129	22
20	rs2327429	6	134209837	rs2327429	6	134209837	-0.062	0.0089	2.5e-12	-0.0053013	0.103519	0.959246	GTEx_v7	Artery_Coronary	ENSG00000236700.1	LINC01010	11.6952	228.38	0.959159	0.982446	NA	1
20	rs2327429	6	134209837	rs2327429	6	134209837	-0.062	0.0089	2.5e-12	0.06095	0.0346307	0.07954	CEDAR	CD19+ B lymphocytes	1410209	SGK1	-1.01723	0.59613	0.0879367	0.287981	-0.696544	3
20	rs2327429	6	134209837	rs2327429	6	134209837	-0.062	0.0089	2.5e-12	0.0375	0.0375714	0.3191	CEDAR	CD19+ B lymphocytes	2030324	SGK1	-1.65333	1.6734	0.323147	0.582872	NA	1
20	rs2327429	6	134209837	rs2327429	6	134209837	-0.062	0.0089	2.5e-12	0.07958	0.0466745	0.08949	CEDAR	CD19+ B lymphocytes	4390450	SGK	-0.77909	0.470431	0.0976978	0.307829	1.6136e-17	3
20	rs2327429	6	134209837	rs2327429	6	134209837	-0.062	0.0089	2.5e-12	0.04838	0.0314974	0.1259	CEDAR	Platelets	2470333	TBPL1	-1.28152	0.854364	0.133622	0.360224	-0.166742	2
21	rs3103349	6	160740721	rs3103349	6	160740721	-0.0776	0.0116	2.25e-11	-0.0921293	0.065144	0.158738	GTEx_v7	Artery_Aorta	ENSG00000256731.1	AL591069.1	0.842294	0.608744	0.166463	0.40547	-1.43294e-12	27
21	rs3103349	6	160740721	rs3103349	6	160740721	-0.0776	0.0116	2.25e-11	0.0126626	0.113724	0.911537	GTEx_v7	Artery_Coronary	ENSG00000256731.1	AL591069.1	-6.12828	55.0463	0.911355	0.964013	0.085064	33
21	rs3103349	6	160740721	rs3103349	6	160740721	-0.0776	0.0116	2.25e-11	0.206364	0.13317	0.123953	GTEx_v7	Liver	ENSG00000256731.1	AL591069.1	-0.376035	0.249087	0.131132	0.357795	2.84411e-07	28
21	rs3103349	6	160740721	rs3103349	6	160740721	-0.0776	0.0116	2.25e-11	-0.160878	0.072841	0.0279078	GTEx_v7	Artery_Tibial	ENSG00000256731.1	AL591069.1	0.482353	0.229991	0.0359696	0.196758	-4.32207e-07	81
21	rs3103349	6	160740721	rs3103349	6	160740721	-0.0776	0.0116	2.25e-11	-0.0162612	0.0590296	0.783086	GTEx_v7	Muscle_Skeletal	ENSG00000256731.1	AL591069.1	4.7721	17.3378	0.78313	0.898525	-1.68265e-07	32
21	rs3103349	6	160740721	rs3103349	6	160740721	-0.0776	0.0116	2.25e-11	0.035035	0.0779637	0.653614	GTEx_v7	Artery_Aorta	ENSG00000272841.1	RP3-428L16.2	-2.21493	4.94001	0.65389	0.827086	NA	1
21	rs3103349	6	160740721	rs3103349	6	160740721	-0.0776	0.0116	2.25e-11	0.0372438	0.0636529	0.558787	GTEx_v7	Muscle_Skeletal	ENSG00000272841.1	RP3-428L16.2	-2.08357	3.57459	0.559972	0.770642	2.7774e-16	5
21	rs3103349	6	160740721	rs3103349	6	160740721	-0.0776	0.0116	2.25e-11	0.0138935	0.138602	0.920327	GTEx_v7	Liver	ENSG00000272841.1	RP3-428L16.2	-5.58535	55.7258	0.920163	0.969001	NA	5
21	rs3103349	6	160740721	rs3103349	6	160740721	-0.0776	0.0116	2.25e-11	0.0391014	0.105391	0.71131	GTEx_v7	Artery_Coronary	ENSG00000272841.1	RP3-428L16.2	-1.98458	5.35732	0.711052	0.857672	-6.33572e-13	3
21	rs3103349	6	160740721	rs3103349	6	160740721	-0.0776	0.0116	2.25e-11	-0.0314732	0.0696136	0.651493	GTEx_v7	Artery_Tibial	ENSG00000272841.1	RP3-428L16.2	2.46559	5.46592	0.651929	0.826369	3.0153e-13	36
21	rs3103349	6	160740721	rs3103349	6	160740721	-0.0776	0.0116	2.25e-11	-0.187228	0.0809424	0.0213888	GTEx_v7	Whole blood	ENSG00000272841.1	RP3-428L16.2	0.414468	0.189592	0.0288078	0.179247	-3.10015e-11	38
21	rs3103349	6	160740721	rs3103349	6	160740721	-0.0776	0.0116	2.25e-11	0.030073	0.118569	0.800227	GTEx_v7	Liver	ENSG00000206910.1	SNORA29	-2.58039	10.181	0.79992	0.904563	NA	1
21	rs3103349	6	160740721	rs3103349	6	160740721	-0.0776	0.0116	2.25e-11	-0.0222541	0.111135	0.841644	GTEx_v7	Artery_Coronary	ENSG00000206910.1	SNORA29	3.487	17.4216	0.84136	0.930375	-0.611408	10
21	rs3103349	6	160740721	rs1564348	6	160578860	0.036	0.0107	0.0007408	0.137293	0.124144	0.271049	GTEx_v7	Liver	ENSG00000164694.12	FNDC1	0.262213	0.24958	0.293435	0.559048	1	2
21	rs3103349	6	160740721	rs1564348	6	160578860	0.036	0.0107	0.0007408	0.0811893	0.0629106	0.198246	GTEx_v7	Artery_Aorta	ENSG00000164694.12	FNDC1	0.443408	0.36799	0.228224	0.484803	-8.67901e-17	5
21	rs3103349	6	160740721	rs1564348	6	160578860	0.036	0.0107	0.0007408	0.0887908	0.0442552	0.0456589	GTEx_v7	Artery_Tibial	ENSG00000164694.12	FNDC1	0.405447	0.235287	0.0848516	0.283157	-2.62733e-08	3
21	rs3103349	6	160740721	rs1564348	6	160578860	0.036	0.0107	0.0007408	0.0845148	0.0407886	0.0388678	GTEx_v7	Muscle_Skeletal	ENSG00000164694.12	FNDC1	0.425961	0.241435	0.0776838	0.271464	-1.15482e-17	2
21	rs3103349	6	160740721	rs3103349	6	160740721	-0.0776	0.0116	2.25e-11	-0.0745382	0.0529172	0.159692	GTEx_v7	Muscle_Skeletal	ENSG00000230234.1	RP1-276N6.2	1.04108	0.755302	0.168093	0.407514	1	2
21	rs3103349	6	160740721	rs3103349	6	160740721	-0.0776	0.0116	2.25e-11	0.0362523	0.103394	0.726511	GTEx_v7	Artery_Coronary	ENSG00000175003.8	SLC22A1	-2.14055	6.11338	0.726232	0.866764	-6.77866e-14	26
21	rs3103349	6	160740721	rs3103349	6	160740721	-0.0776	0.0116	2.25e-11	-0.103898	0.055675	0.0627102	GTEx_v7	Muscle_Skeletal	ENSG00000175003.8	SLC22A1	0.746886	0.415509	0.0722529	0.261975	-4.76953e-10	10
21	rs3103349	6	160740721	rs3103349	6	160740721	-0.0776	0.0116	2.25e-11	-0.00333731	0.0902917	0.97055	GTEx_v7	Artery_Aorta	ENSG00000175003.8	SLC22A1	23.2523	629.105	0.970516	0.987025	NA	1
21	rs3103349	6	160740721	rs3103349	6	160740721	-0.0776	0.0116	2.25e-11	0.0863473	0.0674653	0.201513	GTEx_v7	Artery_Tibial	ENSG00000175003.8	SLC22A1	-0.898696	0.71491	0.208726	0.46122	4.22512e-13	8
21	rs3103349	6	160740721	rs3103349	6	160740721	-0.0776	0.0116	2.25e-11	-0.00534054	0.0596155	0.928773	GTEx_v7	Liver	ENSG00000175003.8	SLC22A1	14.5304	162.214	0.928625	0.973982	-0.000296395	9
21	rs3103349	6	160740721	rs3103349	6	160740721	-0.0776	0.0116	2.25e-11	-0.00579643	0.0413424	0.888591	GTEx_v7	Whole blood	ENSG00000175003.8	SLC22A1	13.3876	95.5062	0.888522	0.953691	0.460314	6
21	rs3103349	6	160740721	rs3103349	6	160740721	-0.0776	0.0116	2.25e-11	0.0706907	0.0838889	0.401162	GTEx_v7	Artery_Coronary	ENSG00000085511.15	MAP3K4	-1.09774	1.31299	0.403119	0.652748	-4.02617e-10	7
21	rs3103349	6	160740721	rs3103349	6	160740721	-0.0776	0.0116	2.25e-11	0.0708314	0.0651634	0.277861	GTEx_v7	Artery_Tibial	ENSG00000112499.8	SLC22A2	-1.09556	1.02111	0.283311	0.5488	2.12079e-17	3
21	rs3103349	6	160740721	rs3103349	6	160740721	-0.0776	0.0116	2.25e-11	7.83878e-05	0.0812508	0.999231	GTEx_v7	Artery_Aorta	ENSG00000112499.8	SLC22A2	-989.95	1.02611e+06	0.99923	0.999441	NA	1
21	rs3103349	6	160740721	rs3103349	6	160740721	-0.0776	0.0116	2.25e-11	-0.084779	0.053167	0.111552	GTEx_v7	Muscle_Skeletal	ENSG00000112499.8	SLC22A2	0.915321	0.590102	0.120872	0.343346	0.158856	27
21	rs3103349	6	160740721	rs3103349	6	160740721	-0.0776	0.0116	2.25e-11	0.0289749	0.0326146	0.374988	GTEx_v7	Artery_Tibial	ENSG00000112096.12	SOD2	-2.67818	3.04107	0.378496	0.630871	-2.04176e-09	4
21	rs3103349	6	160740721	rs3103349	6	160740721	-0.0776	0.0116	2.25e-11	0.0317919	0.0440245	0.47166	GTEx_v7	Liver	ENSG00000112096.12	SOD2	-2.44087	3.39969	0.472776	0.708467	NA	1
21	rs3103349	6	160740721	rs3103349	6	160740721	-0.0776	0.0116	2.25e-11	0.0266296	0.0273463	0.330716	GTEx_v7	Muscle_Skeletal	ENSG00000112096.12	SOD2	-2.91405	3.02402	0.335229	0.595236	-0.0130351	13
21	rs3103349	6	160740721	rs3103349	6	160740721	-0.0776	0.0116	2.25e-11	-0.0193481	0.0276348	0.484383	GTEx_v7	Whole blood	ENSG00000112096.12	SOD2	4.01073	5.75979	0.486221	0.719964	-1.20577e-16	4
21	rs3103349	6	160740721	rs3103349	6	160740721	-0.0776	0.0116	2.25e-11	0.0483507	0.115275	0.675671	GTEx_v7	Liver	ENSG00000224477.1	RP1-81D8.3	-1.60494	3.83392	0.675497	0.838652	1.28207e-13	3
21	rs3103349	6	160740721	rs3103349	6	160740721	-0.0776	0.0116	2.25e-11	-0.0531327	0.104412	0.61136	GTEx_v7	Artery_Aorta	ENSG00000220305.1	HNRNPH1P1	1.46049	2.87833	0.611868	0.804624	-8.0089e-09	17
21	rs3103349	6	160740721	rs3103349	6	160740721	-0.0776	0.0116	2.25e-11	0.0464114	0.120338	0.700449	GTEx_v7	Artery_Coronary	ENSG00000220305.1	HNRNPH1P1	-1.672	4.34246	0.700211	0.853219	4.3685e-16	5
21	rs3103349	6	160740721	rs3103349	6	160740721	-0.0776	0.0116	2.25e-11	-0.38341	0.137675	0.00625534	GTEx_v7	Liver	ENSG00000220305.1	HNRNPH1P1	0.202394	0.0787218	0.0101404	0.10341	0.0880549	37
21	rs3103349	6	160740721	rs3103349	6	160740721	-0.0776	0.0116	2.25e-11	-0.0761721	0.0587129	0.195495	GTEx_v7	Whole blood	ENSG00000220305.1	HNRNPH1P1	1.01875	0.799872	0.202793	0.455635	-1.23039e-11	7
21	rs3103349	6	160740721	rs3103349	6	160740721	-0.0776	0.0116	2.25e-11	0.0623388	0.0526897	0.23742	GTEx_v7	Muscle_Skeletal	ENSG00000120437.7	ACAT2	-1.24481	1.06846	0.243999	0.504158	-7.4077e-12	4
21	rs3103349	6	160740721	rs3103349	6	160740721	-0.0776	0.0116	2.25e-11	0.0622222	0.0892421	0.487054	GTEx_v7	Liver	ENSG00000120437.7	ACAT2	-1.24714	1.7984	0.488013	0.721032	8.01411e-18	3
21	rs3103349	6	160740721	rs3103349	6	160740721	-0.0776	0.0116	2.25e-11	0.0244083	0.0531781	0.64655	GTEx_v7	Artery_Tibial	ENSG00000120437.7	ACAT2	-3.17925	6.94287	0.647014	0.825343	-7.97091e-16	3
21	rs3103349	6	160740721	rs3103349	6	160740721	-0.0776	0.0116	2.25e-11	0.039853	0.0893269	0.65633	GTEx_v7	Artery_Coronary	ENSG00000120437.7	ACAT2	-1.94716	4.37407	0.656205	0.828688	1.99383e-11	3
21	rs3103349	6	160740721	rs3103349	6	160740721	-0.0776	0.0116	2.25e-11	-0.0960995	0.086641	0.268596	GTEx_v7	Artery_Aorta	ENSG00000120437.7	ACAT2	0.807496	0.737958	0.273854	0.53975	0.0145504	72
21	rs3103349	6	160740721	rs3103349	6	160740721	-0.0776	0.0116	2.25e-11	0.0304095	0.0512321	0.553248	GTEx_v7	Whole blood	ENSG00000120437.7	ACAT2	-2.55183	4.31607	0.554359	0.766406	-0.491581	3
21	rs3103349	6	160740721	rs3103349	6	160740721	-0.0776	0.0116	2.25e-11	0.178432	0.124367	0.154056	GTEx_v7	Liver	ENSG00000243831.1	RP1-81D8.4	-0.4349	0.310018	0.16067	0.396409	-1	2
21	rs3103349	6	160740721	rs3103349	6	160740721	-0.0776	0.0116	2.25e-11	-0.030624	0.0626357	0.625231	GTEx_v7	Artery_Tibial	ENSG00000237927.1	RP3-393E18.2	2.53396	5.19657	0.625818	0.811268	-1.45269e-17	3
21	rs3103349	6	160740721	rs3103349	6	160740721	-0.0776	0.0116	2.25e-11	-0.125269	0.0839281	0.137013	GTEx_v7	Artery_Aorta	ENSG00000237927.1	RP3-393E18.2	0.619467	0.425237	0.145184	0.376414	NA	1
21	rs3103349	6	160740721	rs3103349	6	160740721	-0.0776	0.0116	2.25e-11	0.0537889	0.114963	0.640755	GTEx_v7	Artery_Coronary	ENSG00000237927.1	RP3-393E18.2	-1.44268	3.09097	0.640686	0.822099	NA	1
21	rs3103349	6	160740721	rs3103349	6	160740721	-0.0776	0.0116	2.25e-11	-0.0299237	0.037602	0.426592	GTEx_v7	Muscle_Skeletal	ENSG00000237927.1	RP3-393E18.2	2.59326	3.28166	0.429394	0.671769	-0.00063117	3
21	rs3103349	6	160740721	rs3103349	6	160740721	-0.0776	0.0116	2.25e-11	-0.0901458	0.0388452	0.0209722	GTEx_v7	Whole blood	ENSG00000237927.1	RP3-393E18.2	0.860828	0.39263	0.0283457	0.178034	-3.21413e-08	81
21	rs3103349	6	160740721	rs3103349	6	160740721	-0.0776	0.0116	2.25e-11	0.0279911	0.0634554	0.659952	GTEx_v7	Liver	ENSG00000213071.6	LPAL2	-2.77231	6.29843	0.659822	0.830602	-8.0706e-09	12
21	rs3103349	6	160740721	rs3103349	6	160740721	-0.0776	0.0116	2.25e-11	0.0388682	0.0701264	0.579788	GTEx_v7	Artery_Tibial	ENSG00000213071.6	LPAL2	-1.99649	3.61443	0.580697	0.785017	-9.24607e-05	24
21	rs3103349	6	160740721	rs3103349	6	160740721	-0.0776	0.0116	2.25e-11	-0.0367887	0.0356649	0.303128	GTEx_v7	Whole blood	ENSG00000213071.6	LPAL2	2.10934	2.06908	0.307984	0.569824	0.000177131	24
21	rs3103349	6	160740721	rs3103349	6	160740721	-0.0776	0.0116	2.25e-11	0.00130728	0.0345832	0.96987	GTEx_v7	Artery_Tibial	ENSG00000197081.8	IGF2R	-59.3599	1570.35	0.969847	0.986913	-4.41909e-07	5
21	rs3103349	6	160740721	rs3103349	6	160740721	-0.0776	0.0116	2.25e-11	-0.0530929	0.0487438	0.277275	GTEx_v7	Artery_Aorta	ENSG00000197081.8	IGF2R	1.46159	1.35953	0.282345	0.54853	NA	1
21	rs3103349	6	160740721	rs3103349	6	160740721	-0.0776	0.0116	2.25e-11	0.0376799	0.0578074	0.515819	GTEx_v7	Artery_Coronary	ENSG00000197081.8	IGF2R	-2.05945	3.17452	0.516503	0.739733	-0.692754	9
21	rs3103349	6	160740721	rs3103349	6	160740721	-0.0776	0.0116	2.25e-11	-0.0424659	0.0383331	0.268571	GTEx_v7	Muscle_Skeletal	ENSG00000197081.8	IGF2R	1.82735	1.67197	0.274425	0.53975	-2.52261e-08	7
21	rs3103349	6	160740721	rs3103349	6	160740721	-0.0776	0.0116	2.25e-11	-0.0324286	0.0263653	0.219665	GTEx_v7	Whole blood	ENSG00000197081.8	IGF2R	2.39295	1.97814	0.226396	0.482503	-4.50026e-09	36
21	rs3103349	6	160740721	rs3103349	6	160740721	-0.0776	0.0116	2.25e-11	0.0202141	0.0357117	0.571765	GTEx_v7	Artery_Tibial	ENSG00000146457.10	WTAP	-3.8389	6.80632	0.57274	0.780665	-1.15482e-17	2
21	rs3103349	6	160740721	rs3103349	6	160740721	-0.0776	0.0116	2.25e-11	0.00407625	0.07935	0.959119	GTEx_v7	Liver	ENSG00000146457.10	WTAP	-19.0371	370.595	0.959031	0.982446	-1.15482e-17	2
21	rs3103349	6	160740721	rs3103349	6	160740721	-0.0776	0.0116	2.25e-11	-0.00975003	0.0292956	0.739505	GTEx_v7	Whole blood	ENSG00000146457.10	WTAP	7.95895	23.9436	0.739584	0.872054	NA	1
21	rs3103349	6	160740721	rs3103349	6	160740721	-0.0776	0.0116	2.25e-11	0.0460118	0.0443965	0.302178	GTEx_v7	Liver	ENSG00000122194.14	PLG	-1.68652	1.64673	0.305757	0.567475	0.254759	6
21	rs3103349	6	160740721	rs3103349	6	160740721	-0.0776	0.0116	2.25e-11	0.0626862	0.0587596	0.286903	GTEx_v7	Whole blood	ENSG00000122194.14	PLG	-1.23791	1.17503	0.292106	0.558377	3.8523e-11	20
21	rs3103349	6	160740721	rs3103349	6	160740721	-0.0776	0.0116	2.25e-11	-0.029292	0.0545103	0.59157	GTEx_v7	Artery_Aorta	ENSG00000213073.4	RP11-288H12.3	2.64919	4.94583	0.592207	0.79217	NA	1
21	rs3103349	6	160740721	rs3103349	6	160740721	-0.0776	0.0116	2.25e-11	-0.0851498	0.104505	0.416862	GTEx_v7	Liver	ENSG00000213073.4	RP11-288H12.3	0.911335	1.12675	0.418622	0.66416	NA	1
21	rs3103349	6	160740721	rs3103349	6	160740721	-0.0776	0.0116	2.25e-11	-0.100709	0.0453856	0.027188	GTEx_v7	Artery_Tibial	ENSG00000213073.4	RP11-288H12.3	0.770537	0.365856	0.0351937	0.194903	-5.80701e-10	19
21	rs3103349	6	160740721	rs3103349	6	160740721	-0.0776	0.0116	2.25e-11	0.0301921	0.0463113	0.514794	GTEx_v7	Muscle_Skeletal	ENSG00000213073.4	RP11-288H12.3	-2.57021	3.96109	0.516426	0.739733	NA	1
21	rs3103349	6	160740721	rs3103349	6	160740721	-0.0776	0.0116	2.25e-11	0.0428688	0.040279	0.288045	GTEx_v7	Whole blood	ENSG00000213073.4	RP11-288H12.3	-1.81017	1.72221	0.293223	0.558927	1.15482e-17	2
21	rs3103349	6	160740721	rs3103349	6	160740721	-0.0776	0.0116	2.25e-11	-0.151736	0.0484898	0.00191353	GTEx_v7	Artery_Tibial	ENSG00000146477.4	SLC22A3	0.511415	0.180428	0.00459035	0.06255	0.0572789	106
21	rs3103349	6	160740721	rs3103349	6	160740721	-0.0776	0.0116	2.25e-11	-0.0562857	0.0488768	0.250141	GTEx_v7	Muscle_Skeletal	ENSG00000146477.4	SLC22A3	1.37868	1.21481	0.256421	0.518181	-2.04386e-12	8
21	rs3103349	6	160740721	rs3103349	6	160740721	-0.0776	0.0116	2.25e-11	-0.0706402	0.0702593	0.316805	GTEx_v7	Artery_Coronary	ENSG00000146477.4	SLC22A3	1.09852	1.10487	0.320099	0.581129	-4.8621e-12	7
21	rs3103349	6	160740721	rs3103349	6	160740721	-0.0776	0.0116	2.25e-11	0.330787	0.10414	0.00191107	GTEx_v7	Liver	ENSG00000146477.4	SLC22A3	-0.234592	0.0817581	0.00411324	0.0584918	9.02779e-08	98
21	rs3103349	6	160740721	rs3103349	6	160740721	-0.0776	0.0116	2.25e-11	-0.0120156	0.048154	0.803193	GTEx_v7	Artery_Aorta	ENSG00000146477.4	SLC22A3	6.45827	25.9003	0.803089	0.907061	0.38877	8
21	rs3103349	6	160740721	rs3103349	6	160740721	-0.0776	0.0116	2.25e-11	-0.0216178	0.0632723	0.732843	GTEx_v7	Whole blood	ENSG00000146477.4	SLC22A3	3.58963	10.5201	0.732939	0.869597	-4.11316e-11	54
21	rs3103349	6	160740721	rs3103349	6	160740721	-0.0776	0.0116	2.25e-11	0.0186601	0.0363785	0.608258	GTEx_v7	Muscle_Skeletal	ENSG00000112110.5	MRPL18	-4.15861	8.13114	0.609042	0.802685	-0.57525	3
21	rs3103349	6	160740721	rs3103349	6	160740721	-0.0776	0.0116	2.25e-11	-0.11126	0.0338362	0.00112022	GTEx_v7	Artery_Tibial	ENSG00000112110.5	MRPL18	0.697465	0.236351	0.00316772	0.0497395	-7.24254e-09	86
21	rs3103349	6	160740721	rs3103349	6	160740721	-0.0776	0.0116	2.25e-11	-0.0432699	0.0683517	0.527949	GTEx_v7	Liver	ENSG00000112110.5	MRPL18	1.79339	2.84561	0.528543	0.74973	0.263388	8
21	rs3103349	6	160740721	rs3103349	6	160740721	-0.0776	0.0116	2.25e-11	0.0317081	0.0407335	0.436926	GTEx_v7	Whole blood	ENSG00000112110.5	MRPL18	-2.44732	3.16514	0.439398	0.678484	NA	1
21	rs3103349	6	160740721	rs3103349	6	160740721	-0.0776	0.0116	2.25e-11	0.0407628	0.0372536	0.274688	GTEx_v7	Artery_Tibial	ENSG00000026652.9	AGPAT4	-1.9037	1.76293	0.28021	0.54594	1.37733e-15	17
21	rs3103349	6	160740721	rs3103349	6	160740721	-0.0776	0.0116	2.25e-11	-0.00184658	0.042206	0.965123	GTEx_v7	Muscle_Skeletal	ENSG00000026652.9	AGPAT4	42.0236	960.526	0.965103	0.984754	NA	1
21	rs3103349	6	160740721	rs3103349	6	160740721	-0.0776	0.0116	2.25e-11	-0.0502615	0.102829	0.625923	GTEx_v7	Artery_Coronary	ENSG00000026652.9	AGPAT4	1.54393	3.16711	0.625913	0.811268	NA	1
21	rs3103349	6	160740721	rs3103349	6	160740721	-0.0776	0.0116	2.25e-11	0.0156259	0.0583077	0.78889	GTEx_v7	Whole blood	ENSG00000026652.9	AGPAT4	-4.96611	18.5458	0.788872	0.900399	NA	1
21	rs3103349	6	160740721	rs3103349	6	160740721	-0.0776	0.0116	2.25e-11	-0.0945627	0.0546112	0.0847858	GTEx_v7	Artery_Aorta	ENSG00000270949.1	RP11-288H12.4	0.82062	0.489537	0.0936761	0.298932	0.76881	10
21	rs3103349	6	160740721	rs3103349	6	160740721	-0.0776	0.0116	2.25e-11	-0.00892252	0.0444694	0.841073	GTEx_v7	Muscle_Skeletal	ENSG00000270949.1	RP11-288H12.4	8.69709	43.3654	0.841047	0.930375	2.98702e-09	16
21	rs3103349	6	160740721	rs3103349	6	160740721	-0.0776	0.0116	2.25e-11	0.0871645	0.0468821	0.0639097	GTEx_v7	Artery_Tibial	ENSG00000270949.1	RP11-288H12.4	-0.890271	0.496988	0.0732402	0.264314	7.58502e-14	20
21	rs3103349	6	160740721	rs3103349	6	160740721	-0.0776	0.0116	2.25e-11	0.0540641	0.0819615	0.5108	GTEx_v7	Liver	ENSG00000270949.1	RP11-288H12.4	-1.43533	2.18653	0.511538	0.736404	NA	1
21	rs3103349	6	160740721	rs3103349	6	160740721	-0.0776	0.0116	2.25e-11	0.024949	0.0292747	0.394759	GTEx_v7	Whole blood	ENSG00000270949.1	RP11-288H12.4	-3.11035	3.67912	0.397885	0.646597	NA	1
21	rs3103349	6	160740721	rs3103349	6	160740721	-0.0776	0.0116	2.25e-11	-0.0756592	0.0685705	0.270488	GTEx_v7	Muscle_Skeletal	ENSG00000146453.8	PNLDC1	1.02565	0.942115	0.2763	0.541514	NA	1
21	rs3103349	6	160740721	rs3103349	6	160740721	-0.0776	0.0116	2.25e-11	0.160745	0.10168	0.115373	GTEx_v7	Artery_Aorta	ENSG00000146453.8	PNLDC1	-0.482752	0.313778	0.123923	0.347717	-0.0338374	2
21	rs3103349	6	160740721	rs3103349	6	160740721	-0.0776	0.0116	2.25e-11	0.131145	0.115472	0.258409	GTEx_v7	Liver	ENSG00000146453.8	PNLDC1	-0.591711	0.528452	0.262838	0.525234	-0.450803	7
21	rs3103349	6	160740721	rs3103349	6	160740721	-0.0776	0.0116	2.25e-11	0.0204911	0.0786433	0.794612	GTEx_v7	Whole blood	ENSG00000146453.8	PNLDC1	-3.78701	14.5453	0.794586	0.903001	1.15482e-17	2
21	rs3103349	6	160740721	rs3103349	6	160740721	-0.0776	0.0116	2.25e-11	-0.0621501	0.0418966	0.140676	GTEx_v7	Liver	ENSG00000120438.7	TCP1	1.24859	0.862145	0.147551	0.379028	-6.42007e-16	5
21	rs3103349	6	160740721	rs3103349	6	160740721	-0.0776	0.0116	2.25e-11	-0.0140305	0.033903	0.679265	GTEx_v7	Artery_Tibial	ENSG00000120438.7	TCP1	5.53081	13.3901	0.679568	0.840509	3.01906e-11	4
21	rs3103349	6	160740721	rs3103349	6	160740721	-0.0776	0.0116	2.25e-11	0.0286724	0.0357554	0.423494	GTEx_v7	Artery_Aorta	ENSG00000120438.7	TCP1	-2.70644	3.39917	0.425913	0.669776	NA	1
21	rs3103349	6	160740721	rs3103349	6	160740721	-0.0776	0.0116	2.25e-11	0.0302448	0.029047	0.298359	GTEx_v7	Muscle_Skeletal	ENSG00000120438.7	TCP1	-2.56573	2.49379	0.303551	0.565595	0.865143	3
21	rs3103349	6	160740721	rs3103349	6	160740721	-0.0776	0.0116	2.25e-11	-0.0261724	0.0418253	0.531947	GTEx_v7	Whole blood	ENSG00000120438.7	TCP1	2.96496	4.75889	0.533261	0.752373	NA	1
21	rs3103349	6	160740721	rs3103349	6	160740721	-0.0776	0.0116	2.25e-11	-0.0176181	0.138939	0.899315	GTEx_v7	Liver	ENSG00000207392.1	SNORA20	4.40456	34.7413	0.899113	0.95786	NA	1
21	rs3103349	6	160740721	rs3103349	6	160740721	-0.0776	0.0116	2.25e-11	-0.339801	0.0850407	0.000113665	GTEx_v7	Liver	ENSG00000198670.7	LPA	0.228369	0.0665721	0.000602693	0.0134177	0.388901	100
21	rs3103349	6	160740721	rs3103349	6	160740721	-0.0776	0.0116	2.25e-11	-0.00458375	0.0677283	0.946086	GTEx_v7	Whole blood	ENSG00000268257.2	AIRN	16.9294	250.157	0.946044	0.979969	-1.96364e-07	3
21	rs3103349	6	160740721	rs3103353	6	160638076	0.0494	0.0143	0.0005727	-0.03026	0.0286553	0.2921	CEDAR	CD4+ T lymphocytes	1510193	WTAP	-1.63252	1.61656	0.312557	0.573808	NA	1
21	rs3103349	6	160740721	rs3103353	6	160638076	0.0494	0.0143	0.0005727	-0.03435	0.0314273	0.2754	CEDAR	CD8+ T lymphocytes	1510193	WTAP	-1.43814	1.38006	0.297372	0.561345	NA	1
21	rs3103349	6	160740721	rs3103353	6	160638076	0.0494	0.0143	0.0005727	-0.02219	0.0186942	0.2363	CEDAR	Platelets	1510193	WTAP	-2.22623	1.98314	0.261616	0.524235	NA	1
21	rs3103349	6	160740721	rs2048327	6	160863532	0.0547	0.0082	2.72e-11	-0.005845	0.0218423	0.7892	CEDAR	CD8+ T lymphocytes	2810156	IGF2R	-9.35843	34.9998	0.789173	0.900399	1.82754e-09	9
21	rs3103349	6	160740721	rs2048327	6	160863532	0.0547	0.0082	2.72e-11	2.51e-05	0.0157116	0.9987	CEDAR	CD4+ T lymphocytes	2810156	IGF2R	2179.28	1.36414e+06	0.998725	0.999147	-0.252988	23
21	rs3103349	6	160740721	rs2048327	6	160863532	0.0547	0.0082	2.72e-11	-0.03181	0.0268212	0.2369	CEDAR	Platelets	2810156	IGF2R	-1.71959	1.47264	0.242932	0.503295	0.96381	3
21	rs3103349	6	160740721	rs2048327	6	160863532	0.0547	0.0082	2.72e-11	-0.03237	0.0202947	0.1118	CEDAR	CD19+ B lymphocytes	2810156	IGF2R	-1.68984	1.08932	0.120836	0.343346	NA	1
21	rs3103349	6	160740721	rs2048327	6	160863532	0.0547	0.0082	2.72e-11	0.003414	0.0285452	0.9049	CEDAR	CD14+ monocytes	2810156	IGF2R	16.0223	133.987	0.904815	0.960733	1.03651e-15	4
21	rs3103349	6	160740721	rs2048327	6	160863532	0.0547	0.0082	2.72e-11	0.02841	0.0181418	0.1186	CEDAR	CD15+ granulocytes	2810156	IGF2R	1.92538	1.26291	0.12737	0.351873	3.95587e-07	8
21	rs3103349	6	160740721	rs2048327	6	160863532	0.0547	0.0082	2.72e-11	0.001002	0.0117138	0.9319	CEDAR	CD15+ granulocytes	2470356	SLC22A1	54.5908	638.243	0.931838	0.975016	-1.21039e-17	3
21	rs3103349	6	160740721	rs2048327	6	160863532	0.0547	0.0082	2.72e-11	0.02503	0.0208063	0.2299	CEDAR	CD4+ T lymphocytes	2470356	SLC22A1	2.18538	1.84591	0.236452	0.494816	-4.15164e-10	5
21	rs3103349	6	160740721	rs2048327	6	160863532	0.0547	0.0082	2.72e-11	0.02428	0.015465	0.1176	CEDAR	CD19+ B lymphocytes	2470356	SLC22A1	2.25288	1.47416	0.126452	0.351252	0.839525	15
21	rs3103349	6	160740721	rs2048327	6	160863532	0.0547	0.0082	2.72e-11	0.01042	0.0154783	0.5015	CEDAR	Platelets	2470356	SLC22A1	5.24952	7.83747	0.502987	0.73264	-3.1184e-09	17
21	rs3103349	6	160740721	rs2048327	6	160863532	0.0547	0.0082	2.72e-11	0.01311	0.0131231	0.3187	CEDAR	CD14+ monocytes	2470356	SLC22A1	4.17239	4.22314	0.323161	0.582872	NA	1
21	rs3103349	6	160740721	rs3103353	6	160638076	0.0494	0.0143	0.0005727	-0.03528	0.0235514	0.1354	CEDAR	CD8+ T lymphocytes	2340026	MRPL18	-1.40023	1.01883	0.169333	0.409683	NA	1
21	rs3103349	6	160740721	rs3103353	6	160638076	0.0494	0.0143	0.0005727	0.04003	0.0187056	0.03333	CEDAR	CD19+ B lymphocytes	2340026	MRPL18	1.23407	0.678353	0.0688778	0.257383	NA	1
21	rs3103349	6	160740721	rs3103353	6	160638076	0.0494	0.0143	0.0005727	0.007905	0.0235548	0.7374	CEDAR	Platelets	2340026	MRPL18	6.24921	18.7087	0.738359	0.871862	0.917601	6
21	rs3103349	6	160740721	rs3103353	6	160638076	0.0494	0.0143	0.0005727	0.01389	0.0201714	0.4916	CEDAR	CD4+ T lymphocytes	2340026	MRPL18	3.55652	5.26646	0.499476	0.730122	0.728932	5
21	rs3103349	6	160740721	rs3103353	6	160638076	0.0494	0.0143	0.0005727	-0.0154	0.0222769	0.49	CEDAR	CD14+ monocytes	2340026	MRPL18	-3.20779	4.73223	0.49786	0.728579	1.15482e-17	2
21	rs3103349	6	160740721	rs3103353	6	160638076	0.0494	0.0143	0.0005727	-0.01965	0.0444973	0.6591	CEDAR	CD4+ T lymphocytes	3400059	LOC100129518	-2.51399	5.73925	0.661361	0.831214	-0.00311515	5
21	rs3103349	6	160740721	rs3103353	6	160638076	0.0494	0.0143	0.0005727	-0.07235	0.0453321	0.1116	CEDAR	CD15+ granulocytes	3400059	LOC100129518	-0.682792	0.471265	0.14738	0.379028	1	2
21	rs3103349	6	160740721	rs3103353	6	160638076	0.0494	0.0143	0.0005727	0.01919	0.0402137	0.6336	CEDAR	CD8+ T lymphocytes	2750424	TCP1	2.57426	5.44573	0.636419	0.819654	-1.08868e-07	5
21	rs3103349	6	160740721	rs3103353	6	160638076	0.0494	0.0143	0.0005727	0.02521	0.018496	0.174	CEDAR	CD15+ granulocytes	2750424	TCP1	1.95954	1.54552	0.20484	0.458274	NA	3
21	rs3103349	6	160740721	rs3103353	6	160638076	0.0494	0.0143	0.0005727	0.007319	0.0424782	0.8633	CEDAR	CD4+ T lymphocytes	2750424	TCP1	6.74956	39.222	0.86337	0.94167	0.339832	5
21	rs3103349	6	160740721	rs3103353	6	160638076	0.0494	0.0143	0.0005727	0.009517	0.0171354	0.5791	CEDAR	CD14+ monocytes	1440730	SNORA29	5.19071	9.46591	0.583446	0.785995	NA	1
21	rs3103349	6	160740721	rs3103353	6	160638076	0.0494	0.0143	0.0005727	-0.01951	0.0155582	0.2111	CEDAR	CD15+ granulocytes	1440730	SNORA29	-2.53203	2.14808	0.238501	0.49679	NA	1
21	rs3103349	6	160740721	rs3103353	6	160638076	0.0494	0.0143	0.0005727	-0.0781	0.0316707	0.01426	CEDAR	CD4+ T lymphocytes	1440730	SNORA29	-0.632522	0.315144	0.0447403	0.213685	2.58938e-17	3
21	rs3103349	6	160740721	rs2048327	6	160863532	0.0547	0.0082	2.72e-11	-0.04692	0.070124	0.504	CEDAR	CD14+ monocytes	1500707	LOC729603	-1.16581	1.7511	0.505565	0.733414	0.893617	3
21	rs3103349	6	160740721	rs2048327	6	160863532	0.0547	0.0082	2.72e-11	-0.05196	0.0463102	0.2628	CEDAR	CD4+ T lymphocytes	1500707	LOC729603	-1.05273	0.951444	0.268528	0.532119	9.03127e-12	5
21	rs3103349	6	160740721	rs3103353	6	160638076	0.0494	0.0143	0.0005727	-0.001177	0.0233857	0.9599	CEDAR	CD19+ B lymphocytes	990315	TCP1	-41.9711	834.007	0.959864	0.982446	NA	1
21	rs3103349	6	160740721	rs3103353	6	160638076	0.0494	0.0143	0.0005727	0.008657	0.0301008	0.7739	CEDAR	CD14+ monocytes	990315	TCP1	5.70636	19.91	0.774412	0.892744	NA	1
21	rs3103349	6	160740721	rs1564348	6	160578860	0.036	0.0107	0.0007408	-0.05985	0.0254248	0.01926	CEDAR	CD8+ T lymphocytes	3420373	SOD2	-0.601504	0.311857	0.0537583	0.228585	7.70945e-15	3
21	rs3103349	6	160740721	rs3103353	6	160638076	0.0494	0.0143	0.0005727	-0.006542	0.0265935	0.8058	CEDAR	CD4+ T lymphocytes	1820296	WTAP	-7.55121	30.7737	0.806163	0.908898	NA	1
21	rs3103349	6	160740721	rs3103353	6	160638076	0.0494	0.0143	0.0005727	0.005586	0.023275	0.8105	CEDAR	CD19+ B lymphocytes	6560403	WTAP	8.84354	36.9369	0.810778	0.911068	NA	1
21	rs3103349	6	160740721	rs3103353	6	160638076	0.0494	0.0143	0.0005727	0.002123	0.0379514	0.9554	CEDAR	CD8+ T lymphocytes	6560403	WTAP	23.269	416.017	0.955395	0.982093	NA	1
21	rs3103349	6	160740721	rs3103353	6	160638076	0.0494	0.0143	0.0005727	-0.06901	0.0342142	0.04477	CEDAR	Platelets	5900240	MRPL18	-0.715838	0.410968	0.0815371	0.277765	7.36182e-17	8
21	rs3103349	6	160740721	rs3103353	6	160638076	0.0494	0.0143	0.0005727	0.005963	0.0311546	0.8484	CEDAR	CD15+ granulocytes	5900240	MRPL18	8.28442	43.3497	0.848442	0.933235	-1.49813e-17	6
21	rs3103349	6	160740721	rs3103353	6	160638076	0.0494	0.0143	0.0005727	-0.003843	0.0228207	0.8664	CEDAR	CD4+ T lymphocytes	5900240	MRPL18	-12.8545	76.424	0.866426	0.942297	5.86599e-18	4
21	rs3103349	6	160740721	rs3103353	6	160638076	0.0494	0.0143	0.0005727	-0.04096	0.0323794	0.207	CEDAR	CD8+ T lymphocytes	5900240	MRPL18	-1.20605	1.01531	0.234887	0.492847	NA	2
21	rs3103349	6	160740721	rs3103353	6	160638076	0.0494	0.0143	0.0005727	-0.009506	0.0316339	0.7641	CEDAR	CD19+ B lymphocytes	6840440	WTAP	-5.19672	17.3589	0.764658	0.887205	1	2
21	rs3103349	6	160740721	rs3103353	6	160638076	0.0494	0.0143	0.0005727	0.01232	0.0230496	0.5934	CEDAR	CD14+ monocytes	2690348	WTAP	4.00974	7.59112	0.59735	0.795014	4.98206e-17	3
21	rs3103349	6	160740721	rs3103353	6	160638076	0.0494	0.0143	0.0005727	0.005888	0.0143225	0.6813	CEDAR	CD15+ granulocytes	7330753	ACAT2	8.38995	20.5525	0.683112	0.843573	NA	1
22	rs10455872	6	161010118	rs2048327	6	160863532	0.0547	0.0082	2.72e-11	0.0323879	0.0531868	0.543203	GTEx_v7	Artery_Aorta	ENSG00000256731.1	AL591069.1	1.6889	2.78502	0.544233	0.760163	-8.96445e-13	22
22	rs10455872	6	161010118	rs2048327	6	160863532	0.0547	0.0082	2.72e-11	0.101953	0.0988972	0.304754	GTEx_v7	Artery_Coronary	ENSG00000256731.1	AL591069.1	0.536522	0.526619	0.308296	0.570123	1.85601e-12	19
22	rs10455872	6	161010118	rs2048327	6	160863532	0.0547	0.0082	2.72e-11	-0.201309	0.106675	0.0616425	GTEx_v7	Liver	ENSG00000256731.1	AL591069.1	-0.271722	0.149638	0.0693917	0.258285	-2.38898e-06	10
22	rs10455872	6	161010118	rs2048327	6	160863532	0.0547	0.0082	2.72e-11	0.17881	0.0596702	0.00294249	GTEx_v7	Artery_Tibial	ENSG00000256731.1	AL591069.1	0.305911	0.111912	0.00626662	0.0741055	1.41091e-07	56
22	rs10455872	6	161010118	rs2048327	6	160863532	0.0547	0.0082	2.72e-11	0.0686386	0.047625	0.150257	GTEx_v7	Muscle_Skeletal	ENSG00000256731.1	AL591069.1	0.796928	0.565708	0.158916	0.394841	-1.13162e-07	20
22	rs10455872	6	161010118	rs2048327	6	160863532	0.0547	0.0082	2.72e-11	0.047082	0.0633625	0.458257	GTEx_v7	Artery_Aorta	ENSG00000272841.1	RP3-428L16.2	1.1618	1.57321	0.460217	0.695236	1.15482e-17	2
22	rs10455872	6	161010118	rs2048327	6	160863532	0.0547	0.0082	2.72e-11	-0.0439278	0.0573501	0.444263	GTEx_v7	Artery_Tibial	ENSG00000272841.1	RP3-428L16.2	-1.24523	1.63639	0.446682	0.682839	6.67618e-14	32
22	rs10455872	6	161010118	rs2048327	6	160863532	0.0547	0.0082	2.72e-11	0.14478	0.0659097	0.0288062	GTEx_v7	Whole blood	ENSG00000272841.1	RP3-428L16.2	0.377815	0.181082	0.0369396	0.19928	-1.66908e-08	16
22	rs10455872	6	161010118	rs2048327	6	160863532	0.0547	0.0082	2.72e-11	-0.0395629	0.0970329	0.684232	GTEx_v7	Artery_Coronary	ENSG00000206910.1	SNORA29	-1.38261	3.39735	0.684032	0.844049	-0.611408	10
22	rs10455872	6	161010118	rs2048327	6	160863532	0.0547	0.0082	2.72e-11	-0.0148518	0.042888	0.729294	GTEx_v7	Muscle_Skeletal	ENSG00000230234.1	RP1-276N6.2	-3.68306	10.65	0.729473	0.868021	NA	1
22	rs10455872	6	161010118	rs2048327	6	160863532	0.0547	0.0082	2.72e-11	0.0615048	0.0901893	0.49664	GTEx_v7	Artery_Coronary	ENSG00000175003.8	SLC22A1	0.889361	1.31094	0.497508	0.728579	-1.49183e-13	13
22	rs10455872	6	161010118	rs2048327	6	160863532	0.0547	0.0082	2.72e-11	-0.0137717	0.0452039	0.760776	GTEx_v7	Muscle_Skeletal	ENSG00000175003.8	SLC22A1	-3.97191	13.0509	0.760869	0.884974	0.850954	5
22	rs10455872	6	161010118	rs2048327	6	160863532	0.0547	0.0082	2.72e-11	-0.0371288	0.0733979	0.613475	GTEx_v7	Artery_Aorta	ENSG00000175003.8	SLC22A1	-1.47325	2.92075	0.613975	0.807017	NA	1
22	rs10455872	6	161010118	rs2048327	6	160863532	0.0547	0.0082	2.72e-11	-0.0439071	0.0557011	0.431125	GTEx_v7	Artery_Tibial	ENSG00000175003.8	SLC22A1	-1.24581	1.59145	0.433735	0.674626	1.31251e-14	3
22	rs10455872	6	161010118	rs2048327	6	160863532	0.0547	0.0082	2.72e-11	0.0509094	0.0477564	0.288628	GTEx_v7	Liver	ENSG00000175003.8	SLC22A1	1.07446	1.0207	0.292494	0.558377	NA	1
22	rs10455872	6	161010118	rs2048327	6	160863532	0.0547	0.0082	2.72e-11	-0.115966	0.0727104	0.113479	GTEx_v7	Artery_Coronary	ENSG00000085511.15	MAP3K4	-0.47169	0.304084	0.120858	0.343346	-0.447686	8
22	rs10455872	6	161010118	rs2048327	6	160863532	0.0547	0.0082	2.72e-11	0.0200976	0.0385976	0.602937	GTEx_v7	Artery_Tibial	ENSG00000085511.15	MAP3K4	2.72172	5.24298	0.603679	0.800293	NA	1
22	rs10455872	6	161010118	rs2048327	6	160863532	0.0547	0.0082	2.72e-11	-0.0224221	0.083323	0.788332	GTEx_v7	Liver	ENSG00000085511.15	MAP3K4	-2.43956	9.07304	0.788022	0.900399	-9.61583e-32	2
22	rs10455872	6	161010118	rs2048327	6	160863532	0.0547	0.0082	2.72e-11	-0.00420004	0.0255897	0.869739	GTEx_v7	Whole blood	ENSG00000085511.15	MAP3K4	-13.0237	79.3738	0.869668	0.942836	1	2
22	rs10455872	6	161010118	rs2048327	6	160863532	0.0547	0.0082	2.72e-11	-0.0840383	0.0536098	0.117961	GTEx_v7	Artery_Tibial	ENSG00000112499.8	SLC22A2	-0.650894	0.42653	0.127004	0.351784	5.27374e-09	4
22	rs10455872	6	161010118	rs2048327	6	160863532	0.0547	0.0082	2.72e-11	-0.060107	0.0659605	0.36318	GTEx_v7	Artery_Aorta	ENSG00000112499.8	SLC22A2	-0.910044	1.00794	0.366594	0.622182	NA	1
22	rs10455872	6	161010118	rs2048327	6	160863532	0.0547	0.0082	2.72e-11	-0.0244371	0.0431085	0.571099	GTEx_v7	Muscle_Skeletal	ENSG00000112499.8	SLC22A2	-2.2384	3.9629	0.572184	0.780355	-1.66136e-06	9
22	rs10455872	6	161010118	rs2048327	6	160863532	0.0547	0.0082	2.72e-11	-0.0241052	0.0840332	0.774741	GTEx_v7	Artery_Coronary	ENSG00000112499.8	SLC22A2	-2.26922	7.91804	0.774427	0.892744	NA	1
22	rs10455872	6	161010118	rs2048327	6	160863532	0.0547	0.0082	2.72e-11	-0.0127515	0.022131	0.564798	GTEx_v7	Muscle_Skeletal	ENSG00000112096.12	SOD2	-4.28969	7.47274	0.565937	0.77594	-0.469314	11
22	rs10455872	6	161010118	rs2048327	6	160863532	0.0547	0.0082	2.72e-11	0.0180226	0.0224776	0.423296	GTEx_v7	Whole blood	ENSG00000112096.12	SOD2	3.03508	3.81256	0.42599	0.669776	0.0569332	3
22	rs10455872	6	161010118	rs2048327	6	160863532	0.0547	0.0082	2.72e-11	-0.0905107	0.0613358	0.142769	GTEx_v7	Artery_Coronary	ENSG00000112096.12	SOD2	-0.604348	0.419446	0.149634	0.382102	-1.15482e-17	2
22	rs10455872	6	161010118	rs2048327	6	160863532	0.0547	0.0082	2.72e-11	0.156287	0.0917212	0.0910706	GTEx_v7	Liver	ENSG00000224477.1	RP1-81D8.3	0.349997	0.212	0.0987534	0.30992	-0.324407	4
22	rs10455872	6	161010118	rs2048327	6	160863532	0.0547	0.0082	2.72e-11	0.159054	0.0842822	0.0604858	GTEx_v7	Artery_Aorta	ENSG00000220305.1	HNRNPH1P1	0.343908	0.189388	0.0693868	0.258285	-2.65817e-12	16
22	rs10455872	6	161010118	rs2048327	6	160863532	0.0547	0.0082	2.72e-11	-0.185359	0.103764	0.076676	GTEx_v7	Artery_Coronary	ENSG00000220305.1	HNRNPH1P1	-0.295103	0.171019	0.084428	0.282539	5.90951e-13	3
22	rs10455872	6	161010118	rs2048327	6	160863532	0.0547	0.0082	2.72e-11	0.212459	0.112755	0.0620339	GTEx_v7	Liver	ENSG00000220305.1	HNRNPH1P1	0.257461	0.141985	0.0697852	0.258649	-1.96175e-09	17
22	rs10455872	6	161010118	rs2048327	6	160863532	0.0547	0.0082	2.72e-11	0.0620042	0.0477677	0.195265	GTEx_v7	Whole blood	ENSG00000220305.1	HNRNPH1P1	0.882198	0.692388	0.202614	0.455635	-5.99093e-07	6
22	rs10455872	6	161010118	rs2048327	6	160863532	0.0547	0.0082	2.72e-11	-0.0158011	0.0426734	0.711359	GTEx_v7	Muscle_Skeletal	ENSG00000120437.7	ACAT2	-3.46178	9.36349	0.711598	0.857733	-8.25277e-06	3
22	rs10455872	6	161010118	rs2048327	6	160863532	0.0547	0.0082	2.72e-11	0.17321	0.069679	0.013687	GTEx_v7	Artery_Aorta	ENSG00000120437.7	ACAT2	0.315802	0.135575	0.0198405	0.148397	0.0149311	52
22	rs10455872	6	161010118	rs2048327	6	160863532	0.0547	0.0082	2.72e-11	0.165028	0.0998258	0.101003	GTEx_v7	Liver	ENSG00000243831.1	RP1-81D8.4	0.331459	0.206565	0.108578	0.325664	0.14097	5
22	rs10455872	6	161010118	rs2048327	6	160863532	0.0547	0.0082	2.72e-11	0.0268911	0.0516295	0.602832	GTEx_v7	Artery_Tibial	ENSG00000237927.1	RP3-393E18.2	2.03413	3.91731	0.603574	0.800293	-1.45269e-17	3
22	rs10455872	6	161010118	rs2048327	6	160863532	0.0547	0.0082	2.72e-11	0.113508	0.06818	0.0974023	GTEx_v7	Artery_Aorta	ENSG00000237927.1	RP3-393E18.2	0.481904	0.29834	0.106249	0.323178	NA	1
22	rs10455872	6	161010118	rs2048327	6	160863532	0.0547	0.0082	2.72e-11	0.011495	0.0304262	0.705768	GTEx_v7	Muscle_Skeletal	ENSG00000237927.1	RP3-393E18.2	4.75859	12.6157	0.706029	0.855037	-0.00063117	3
22	rs10455872	6	161010118	rs2048327	6	160863532	0.0547	0.0082	2.72e-11	0.0678759	0.0316442	0.0327527	GTEx_v7	Whole blood	ENSG00000237927.1	RP3-393E18.2	0.805883	0.394653	0.0411513	0.207375	-3.74993e-08	46
22	rs10455872	6	161010118	rs2048327	6	160863532	0.0547	0.0082	2.72e-11	-0.0414486	0.0509769	0.417834	GTEx_v7	Liver	ENSG00000213071.6	LPAL2	-1.31971	1.6351	0.419602	0.664789	-3.0197e-07	12
22	rs10455872	6	161010118	rs2048327	6	160863532	0.0547	0.0082	2.72e-11	0.0261102	0.0578162	0.651856	GTEx_v7	Artery_Tibial	ENSG00000213071.6	LPAL2	2.09497	4.64953	0.652295	0.826597	-0.58111	15
22	rs10455872	6	161010118	rs2048327	6	160863532	0.0547	0.0082	2.72e-11	0.0184412	0.0290481	0.526006	GTEx_v7	Whole blood	ENSG00000213071.6	LPAL2	2.96618	4.69337	0.52739	0.748768	-0.0618937	12
22	rs10455872	6	161010118	rs2048327	6	160863532	0.0547	0.0082	2.72e-11	0.129347	0.0911962	0.158797	GTEx_v7	Artery_Coronary	ENSG00000213071.6	LPAL2	0.422893	0.304826	0.165343	0.403932	-1	2
22	rs10455872	6	161010118	rs2048327	6	160863532	0.0547	0.0082	2.72e-11	0.0355973	0.0284385	0.21158	GTEx_v7	Artery_Tibial	ENSG00000197081.8	IGF2R	1.53663	1.24903	0.218601	0.474853	0.956489	3
22	rs10455872	6	161010118	rs2048327	6	160863532	0.0547	0.0082	2.72e-11	-0.0712025	0.0501554	0.158418	GTEx_v7	Artery_Coronary	ENSG00000197081.8	IGF2R	-0.768231	0.553265	0.164972	0.403286	-0.692754	9
22	rs10455872	6	161010118	rs2048327	6	160863532	0.0547	0.0082	2.72e-11	-0.0321679	0.0310055	0.300098	GTEx_v7	Muscle_Skeletal	ENSG00000197081.8	IGF2R	-1.70045	1.65871	0.305285	0.567044	NA	1
22	rs10455872	6	161010118	rs2048327	6	160863532	0.0547	0.0082	2.72e-11	0.0465492	0.0213366	0.0299052	GTEx_v7	Whole blood	ENSG00000197081.8	IGF2R	1.1751	0.566701	0.0381183	0.202384	-3.77573e-09	37
22	rs10455872	6	161010118	rs2048327	6	160863532	0.0547	0.0082	2.72e-11	0.0120733	0.029445	0.682059	GTEx_v7	Artery_Tibial	ENSG00000146457.10	WTAP	4.53066	11.0705	0.682351	0.842852	NA	1
22	rs10455872	6	161010118	rs2048327	6	160863532	0.0547	0.0082	2.72e-11	-0.000932375	0.0638743	0.988379	GTEx_v7	Liver	ENSG00000146457.10	WTAP	-58.6674	4019.14	0.988354	0.995491	NA	1
22	rs10455872	6	161010118	rs2048327	6	160863532	0.0547	0.0082	2.72e-11	0.00971686	0.0358911	0.787079	GTEx_v7	Liver	ENSG00000122194.14	PLG	5.62939	20.8104	0.786769	0.900399	2.84112e-14	7
22	rs10455872	6	161010118	rs2048327	6	160863532	0.0547	0.0082	2.72e-11	-0.0799163	0.0476745	0.0947165	GTEx_v7	Whole blood	ENSG00000122194.14	PLG	-0.684466	0.421017	0.104004	0.320097	7.13322e-13	17
22	rs10455872	6	161010118	rs2048327	6	160863532	0.0547	0.0082	2.72e-11	-0.0326156	0.0843086	0.699569	GTEx_v7	Liver	ENSG00000213073.4	RP11-288H12.3	-1.67711	4.34248	0.699341	0.852716	0.0228405	2
22	rs10455872	6	161010118	rs2048327	6	160863532	0.0547	0.0082	2.72e-11	0.0482581	0.0376019	0.20028	GTEx_v7	Artery_Tibial	ENSG00000213073.4	RP11-288H12.3	1.13349	0.899392	0.207567	0.460388	-1.15482e-17	2
22	rs10455872	6	161010118	rs2048327	6	160863532	0.0547	0.0082	2.72e-11	-0.0301774	0.037442	0.420707	GTEx_v7	Muscle_Skeletal	ENSG00000213073.4	RP11-288H12.3	-1.81261	2.26532	0.423619	0.66782	NA	1
22	rs10455872	6	161010118	rs2048327	6	160863532	0.0547	0.0082	2.72e-11	-0.00663413	0.0328295	0.839992	GTEx_v7	Whole blood	ENSG00000213073.4	RP11-288H12.3	-8.24524	40.8209	0.839928	0.930375	NA	1
22	rs10455872	6	161010118	rs2048327	6	160863532	0.0547	0.0082	2.72e-11	0.216684	0.0387321	4.74544e-08	GTEx_v7	Artery_Tibial	ENSG00000146477.4	SLC22A3	0.252441	0.0588919	1.81491e-05	0.000935465	0.364816	53
22	rs10455872	6	161010118	rs2048327	6	160863532	0.0547	0.0082	2.72e-11	-0.0179525	0.0395788	0.650356	GTEx_v7	Muscle_Skeletal	ENSG00000146477.4	SLC22A3	-3.04693	6.73289	0.650877	0.825477	0.570519	7
22	rs10455872	6	161010118	rs2048327	6	160863532	0.0547	0.0082	2.72e-11	0.130487	0.060434	0.0329151	GTEx_v7	Artery_Coronary	ENSG00000146477.4	SLC22A3	0.419199	0.204065	0.0399528	0.204169	-2.02841e-11	8
22	rs10455872	6	161010118	rs2048327	6	160863532	0.0547	0.0082	2.72e-11	-0.251394	0.0842239	0.00346104	GTEx_v7	Liver	ENSG00000146477.4	SLC22A3	-0.217587	0.0798623	0.00643945	0.0753973	2.11317e-07	59
22	rs10455872	6	161010118	rs2048327	6	160863532	0.0547	0.0082	2.72e-11	0.0313224	0.0391148	0.424143	GTEx_v7	Artery_Aorta	ENSG00000146477.4	SLC22A3	1.74635	2.19647	0.426571	0.669849	NA	1
22	rs10455872	6	161010118	rs2048327	6	160863532	0.0547	0.0082	2.72e-11	0.10335	0.0511426	0.0441802	GTEx_v7	Whole blood	ENSG00000146477.4	SLC22A3	0.529269	0.273662	0.0531102	0.228585	-1.85363e-12	41
22	rs10455872	6	161010118	rs2048327	6	160863532	0.0547	0.0082	2.72e-11	0.0234926	0.0294063	0.424797	GTEx_v7	Muscle_Skeletal	ENSG00000112110.5	MRPL18	2.32839	2.93534	0.427645	0.670377	-0.198239	4
22	rs10455872	6	161010118	rs2048327	6	160863532	0.0547	0.0082	2.72e-11	0.00379567	0.0283571	0.893603	GTEx_v7	Artery_Tibial	ENSG00000112110.5	MRPL18	14.4112	107.686	0.89354	0.955658	-5.17883e-13	50
22	rs10455872	6	161010118	rs2048327	6	160863532	0.0547	0.0082	2.72e-11	0.0967907	0.0543778	0.0776994	GTEx_v7	Liver	ENSG00000112110.5	MRPL18	0.565137	0.328607	0.0854696	0.284002	0.380109	7
22	rs10455872	6	161010118	rs2048327	6	160863532	0.0547	0.0082	2.72e-11	-0.0546856	0.0330237	0.0987714	GTEx_v7	Whole blood	ENSG00000112110.5	MRPL18	-1.00026	0.622375	0.108017	0.325243	NA	1
22	rs10455872	6	161010118	rs2048327	6	160863532	0.0547	0.0082	2.72e-11	-0.0621204	0.0305703	0.0429715	GTEx_v7	Artery_Tibial	ENSG00000026652.9	AGPAT4	-0.880548	0.452989	0.0519122	0.226257	1.37733e-15	17
22	rs10455872	6	161010118	rs2048327	6	160863532	0.0547	0.0082	2.72e-11	-0.0836517	0.0895842	0.352376	GTEx_v7	Artery_Coronary	ENSG00000026652.9	AGPAT4	-0.653902	0.707104	0.35509	0.611753	NA	1
22	rs10455872	6	161010118	rs2048327	6	160863532	0.0547	0.0082	2.72e-11	-0.0818596	0.0642573	0.204062	GTEx_v7	Artery_Aorta	ENSG00000026652.9	AGPAT4	-0.668217	0.53401	0.210818	0.463896	NA	1
22	rs10455872	6	161010118	rs2048327	6	160863532	0.0547	0.0082	2.72e-11	0.0534371	0.0445795	0.231967	GTEx_v7	Artery_Aorta	ENSG00000270949.1	RP11-288H12.4	1.02363	0.867636	0.238081	0.496693	0.79131	8
22	rs10455872	6	161010118	rs2048327	6	160863532	0.0547	0.0082	2.72e-11	-0.0599956	0.0358458	0.0949248	GTEx_v7	Muscle_Skeletal	ENSG00000270949.1	RP11-288H12.4	-0.911734	0.561622	0.104505	0.320225	1.40331e-13	14
22	rs10455872	6	161010118	rs2048327	6	160863532	0.0547	0.0082	2.72e-11	-0.0816327	0.0385855	0.0351458	GTEx_v7	Artery_Tibial	ENSG00000270949.1	RP11-288H12.4	-0.670075	0.332273	0.0437332	0.212247	-0.46945	16
22	rs10455872	6	161010118	rs2048327	6	160863532	0.0547	0.0082	2.72e-11	0.000628186	0.0660994	0.992434	GTEx_v7	Liver	ENSG00000270949.1	RP11-288H12.4	87.0761	9162.39	0.992417	0.996832	NA	1
22	rs10455872	6	161010118	rs2048327	6	160863532	0.0547	0.0082	2.72e-11	-0.0064282	0.0238432	0.78765	GTEx_v7	Whole blood	ENSG00000270949.1	RP11-288H12.4	-8.50938	31.5884	0.787635	0.900399	7.49475e-17	3
22	rs10455872	6	161010118	rs2048327	6	160863532	0.0547	0.0082	2.72e-11	-0.00880947	0.0831816	0.915755	GTEx_v7	Artery_Aorta	ENSG00000146453.8	PNLDC1	-6.20923	58.6367	0.915667	0.966413	NA	1
22	rs10455872	6	161010118	rs2048327	6	160863532	0.0547	0.0082	2.72e-11	-0.00223631	0.0934651	0.980952	GTEx_v7	Liver	ENSG00000146453.8	PNLDC1	-24.4599	1022.29	0.980911	0.992634	-0.450803	7
22	rs10455872	6	161010118	rs2048327	6	160863532	0.0547	0.0082	2.72e-11	-0.103235	0.0637137	0.106213	GTEx_v7	Whole blood	ENSG00000146453.8	PNLDC1	-0.529859	0.336522	0.115369	0.337554	1.15482e-17	2
22	rs10455872	6	161010118	rs2048327	6	160863532	0.0547	0.0082	2.72e-11	-0.0440588	0.106604	0.680161	GTEx_v7	Artery_Coronary	ENSG00000146453.8	PNLDC1	-1.24152	3.00973	0.679971	0.840569	NA	1
22	rs10455872	6	161010118	rs2048327	6	160863532	0.0547	0.0082	2.72e-11	0.0458459	0.0337763	0.177308	GTEx_v7	Liver	ENSG00000120438.7	TCP1	1.19313	0.897032	0.183491	0.429473	NA	1
22	rs10455872	6	161010118	rs2048327	6	160863532	0.0547	0.0082	2.72e-11	0.0306103	0.0279022	0.27344	GTEx_v7	Artery_Tibial	ENSG00000120438.7	TCP1	1.78698	1.65077	0.279024	0.544946	1	2
22	rs10455872	6	161010118	rs2048327	6	160863532	0.0547	0.0082	2.72e-11	0.00363965	0.0291251	0.900667	GTEx_v7	Artery_Aorta	ENSG00000120438.7	TCP1	15.0289	120.285	0.900568	0.957944	1	2
22	rs10455872	6	161010118	rs2048327	6	160863532	0.0547	0.0082	2.72e-11	-0.00470398	0.0235192	0.841571	GTEx_v7	Muscle_Skeletal	ENSG00000120438.7	TCP1	-11.6285	58.1667	0.841546	0.930375	0.865143	3
22	rs10455872	6	161010118	rs2048327	6	160863532	0.0547	0.0082	2.72e-11	0.0331609	0.111806	0.767308	GTEx_v7	Liver	ENSG00000207392.1	SNORA20	1.64953	5.5671	0.767001	0.888402	0.448159	3
22	rs10455872	6	161010118	rs2048327	6	160863532	0.0547	0.0082	2.72e-11	0.313786	0.066949	7.61465e-06	GTEx_v7	Liver	ENSG00000198670.7	LPA	0.174323	0.045456	0.000125575	0.00449219	0.44195	63
22	rs10455872	6	161010118	rs2048327	6	160863532	0.0547	0.0082	2.72e-11	0.0515078	0.0550233	0.349965	GTEx_v7	Whole blood	ENSG00000268257.2	AIRN	1.06198	1.14557	0.353913	0.610944	-0.909741	3
22	rs10455872	6	161010118	rs2048327	6	160863532	0.0547	0.0082	2.72e-11	-0.005845	0.0218423	0.7892	CEDAR	CD8+ T lymphocytes	2810156	IGF2R	-9.35843	34.9998	0.789173	0.900399	NA	1
22	rs10455872	6	161010118	rs2048327	6	160863532	0.0547	0.0082	2.72e-11	-0.005845	0.0218423	0.7892	CEDAR	CD8+ T lymphocytes	2810156	IGF2R	-9.35843	34.9998	0.789173	0.900399	NA	1
22	rs10455872	6	161010118	rs2048327	6	160863532	0.0547	0.0082	2.72e-11	2.51e-05	0.0157116	0.9987	CEDAR	CD4+ T lymphocytes	2810156	IGF2R	2179.28	1.36414e+06	0.998725	0.999147	-0.411935	7
22	rs10455872	6	161010118	rs2048327	6	160863532	0.0547	0.0082	2.72e-11	2.51e-05	0.0157116	0.9987	CEDAR	CD4+ T lymphocytes	2810156	IGF2R	2179.28	1.36414e+06	0.998725	0.999147	-0.411935	7
22	rs10455872	6	161010118	rs2048327	6	160863532	0.0547	0.0082	2.72e-11	-0.03237	0.0202947	0.1118	CEDAR	CD19+ B lymphocytes	2810156	IGF2R	-1.68984	1.08932	0.120836	0.343346	NA	1
22	rs10455872	6	161010118	rs2048327	6	160863532	0.0547	0.0082	2.72e-11	-0.03237	0.0202947	0.1118	CEDAR	CD19+ B lymphocytes	2810156	IGF2R	-1.68984	1.08932	0.120836	0.343346	NA	1
22	rs10455872	6	161010118	rs2048327	6	160863532	0.0547	0.0082	2.72e-11	0.02841	0.0181418	0.1186	CEDAR	CD15+ granulocytes	2810156	IGF2R	1.92538	1.26291	0.12737	0.351873	3.95587e-07	8
22	rs10455872	6	161010118	rs2048327	6	160863532	0.0547	0.0082	2.72e-11	0.02841	0.0181418	0.1186	CEDAR	CD15+ granulocytes	2810156	IGF2R	1.92538	1.26291	0.12737	0.351873	3.95587e-07	8
22	rs10455872	6	161010118	rs2048327	6	160863532	0.0547	0.0082	2.72e-11	0.02428	0.015465	0.1176	CEDAR	CD19+ B lymphocytes	2470356	SLC22A1	2.25288	1.47416	0.126452	0.351252	0.00478764	3
22	rs10455872	6	161010118	rs2048327	6	160863532	0.0547	0.0082	2.72e-11	0.02428	0.015465	0.1176	CEDAR	CD19+ B lymphocytes	2470356	SLC22A1	2.25288	1.47416	0.126452	0.351252	0.00478764	3
22	rs10455872	6	161010118	rs2048327	6	160863532	0.0547	0.0082	2.72e-11	0.01042	0.0154783	0.5015	CEDAR	Platelets	2470356	SLC22A1	5.24952	7.83747	0.502987	0.73264	-3.1184e-09	17
22	rs10455872	6	161010118	rs2048327	6	160863532	0.0547	0.0082	2.72e-11	0.01042	0.0154783	0.5015	CEDAR	Platelets	2470356	SLC22A1	5.24952	7.83747	0.502987	0.73264	-3.1184e-09	17
22	rs10455872	6	161010118	rs2048327	6	160863532	0.0547	0.0082	2.72e-11	0.01311	0.0131231	0.3187	CEDAR	CD14+ monocytes	2470356	SLC22A1	4.17239	4.22314	0.323161	0.582872	NA	1
22	rs10455872	6	161010118	rs2048327	6	160863532	0.0547	0.0082	2.72e-11	0.01311	0.0131231	0.3187	CEDAR	CD14+ monocytes	2470356	SLC22A1	4.17239	4.22314	0.323161	0.582872	NA	1
22	rs10455872	6	161010118	rs2048327	6	160863532	0.0547	0.0082	2.72e-11	-0.04692	0.070124	0.504	CEDAR	CD14+ monocytes	1500707	LOC729603	-1.16581	1.7511	0.505565	0.733414	0.893617	3
22	rs10455872	6	161010118	rs2048327	6	160863532	0.0547	0.0082	2.72e-11	-0.04692	0.070124	0.504	CEDAR	CD14+ monocytes	1500707	LOC729603	-1.16581	1.7511	0.505565	0.733414	0.893617	3
22	rs10455872	6	161010118	rs4252120	6	161143608	-0.0458	0.009	3.93e-07	0.00763	0.015483	0.6226	CEDAR	CD14+ monocytes	7320731	MAP3K4	-6.00262	12.2376	0.623776	0.811114	0	2
22	rs10455872	6	161010118	rs4252120	6	161143608	-0.0458	0.009	3.93e-07	0.00763	0.015483	0.6226	CEDAR	CD14+ monocytes	7320731	MAP3K4	-6.00262	12.2376	0.623776	0.811114	0	2
23	rs11556924	7	129663496	rs11556924	7	129663496	0.0771	0.0085	1.02e-19	-0.086981	0.0555668	0.120251	GTEx_v7	Artery_Coronary	ENSG00000128607.9	KLHDC10	-0.8864	0.574637	0.122942	0.345785	NA	1
23	rs11556924	7	129663496	rs11556924	7	129663496	0.0771	0.0085	1.02e-19	-0.0493419	0.0257647	0.0564244	GTEx_v7	Whole blood	ENSG00000128607.9	KLHDC10	-1.56257	0.833908	0.0609596	0.242102	NA	1
23	rs11556924	7	129663496	rs11556924	7	129663496	0.0771	0.0085	1.02e-19	0.0510176	0.0564949	0.367178	GTEx_v7	Artery_Tibial	ENSG00000270953.1	RP11-2E11.9	1.51124	1.68176	0.368863	0.62409	NA	1
23	rs11556924	7	129663496	rs11556924	7	129663496	0.0771	0.0085	1.02e-19	0.0172293	0.0593923	0.771887	GTEx_v7	Muscle_Skeletal	ENSG00000270953.1	RP11-2E11.9	4.47494	15.4337	0.771858	0.892073	5.04635e-08	4
23	rs11556924	7	129663496	rs11556924	7	129663496	0.0771	0.0085	1.02e-19	-0.0617396	0.0699501	0.378142	GTEx_v7	Whole blood	ENSG00000270953.1	RP11-2E11.9	-1.24879	1.42155	0.379686	0.632188	-1	2
23	rs11556924	7	129663496	rs11556924	7	129663496	0.0771	0.0085	1.02e-19	-0.0806524	0.0386652	0.0377753	GTEx_v7	Artery_Tibial	ENSG00000158457.4	TSPAN33	-0.955954	0.470252	0.042067	0.20972	NA	1
23	rs11556924	7	129663496	rs11556924	7	129663496	0.0771	0.0085	1.02e-19	0.0437762	0.0874232	0.617512	GTEx_v7	Artery_Coronary	ENSG00000243230.1	RP11-286H14.8	1.76123	3.52262	0.617091	0.809025	0.000786329	3
23	rs11556924	7	129663496	rs11556924	7	129663496	0.0771	0.0085	1.02e-19	-0.0897362	0.0864376	0.300361	GTEx_v7	Artery_Aorta	ENSG00000128510.6	CPA4	-0.859185	0.833005	0.30234	0.565062	1.52745e-07	4
23	rs11556924	7	129663496	rs11556924	7	129663496	0.0771	0.0085	1.02e-19	0.0380799	0.12097	0.753492	GTEx_v7	Artery_Coronary	ENSG00000230626.3	RP11-286H14.4	2.02469	6.43579	0.753066	0.879028	NA	1
23	rs11556924	7	129663496	rs11556924	7	129663496	0.0771	0.0085	1.02e-19	0.0675952	0.0650811	0.299569	GTEx_v7	Muscle_Skeletal	ENSG00000233559.1	AC016831.7	1.14061	1.10537	0.302125	0.565062	1	2
23	rs11556924	7	129663496	rs11556924	7	129663496	0.0771	0.0085	1.02e-19	-0.0706318	0.0432639	0.103599	GTEx_v7	Whole blood	ENSG00000233559.1	AC016831.7	-1.09158	0.679364	0.108107	0.325243	NA	1
23	rs11556924	7	129663496	rs11556924	7	129663496	0.0771	0.0085	1.02e-19	-0.0285754	0.0396251	0.471345	GTEx_v7	Artery_Tibial	ENSG00000106459.10	NRF1	-2.69812	3.75326	0.472218	0.708177	-0.984658	3
23	rs11556924	7	129663496	rs11556924	7	129663496	0.0771	0.0085	1.02e-19	0.0652164	0.0418157	0.120321	GTEx_v7	Artery_Aorta	ENSG00000091732.11	ZC3HC1	1.18222	0.769142	0.124279	0.348509	-1.51197e-06	4
23	rs11556924	7	129663496	rs11556924	7	129663496	0.0771	0.0085	1.02e-19	0.0362158	0.0355764	0.309506	GTEx_v7	Whole blood	ENSG00000091732.11	ZC3HC1	2.12891	2.10445	0.311719	0.573157	NA	1
23	rs11556924	7	129663496	rs11556924	7	129663496	0.0771	0.0085	1.02e-19	0.113222	0.0629029	0.0744897	GTEx_v7	Artery_Coronary	ENSG00000106477.14	CEP41	0.680963	0.3857	0.0774758	0.271337	NA	1
23	rs11556924	7	129663496	rs11556924	7	129663496	0.0771	0.0085	1.02e-19	-0.0882377	0.0392559	0.0251048	GTEx_v7	Muscle_Skeletal	ENSG00000106477.14	CEP41	-0.873776	0.40049	0.0291269	0.180078	NA	1
23	rs11556924	7	129663496	rs11556924	7	129663496	0.0771	0.0085	1.02e-19	0.0445802	0.0557088	0.424203	GTEx_v7	Whole blood	ENSG00000106477.14	CEP41	1.72947	2.16959	0.42537	0.669245	-4.15572e-06	3
23	rs11556924	7	129663496	rs11556924	7	129663496	0.0771	0.0085	1.02e-19	-0.181339	0.115367	0.118711	GTEx_v7	Liver	ENSG00000240204.2	SMKR1	-0.425171	0.274523	0.121439	0.343912	1.15482e-17	2
23	rs11556924	7	129663496	rs11556924	7	129663496	0.0771	0.0085	1.02e-19	-0.0377127	0.0235675	0.110299	GTEx_v7	Muscle_Skeletal	ENSG00000064419.9	TNPO3	-2.0444	1.29732	0.115057	0.337415	NA	1
23	rs11556924	7	129663496	rs11556924	7	129663496	0.0771	0.0085	1.02e-19	-0.0401686	0.0262575	0.127114	GTEx_v7	Whole blood	ENSG00000064419.9	TNPO3	-1.91941	1.2724	0.131429	0.357795	-3.60936e-05	3
23	rs11556924	7	129663496	rs11556924	7	129663496	0.0771	0.0085	1.02e-19	0.143123	0.0546097	0.00918903	GTEx_v7	Artery_Tibial	ENSG00000226380.3	MIR29B1	0.538697	0.213952	0.0118077	0.110371	1	2
23	rs11556924	7	129663496	rs11556924	7	129663496	0.0771	0.0085	1.02e-19	0.0677798	0.0351817	0.0549162	GTEx_v7	Artery_Tibial	ENSG00000146842.12	TMEM209	1.13751	0.603604	0.059494	0.23966	NA	1
23	rs11556924	7	129663496	rs11556924	7	129663496	0.0771	0.0085	1.02e-19	-0.0449014	0.0891236	0.615358	GTEx_v7	Artery_Coronary	ENSG00000270823.1	hsa-mir-335	-1.7171	3.41347	0.61494	0.807545	-9.43998e-06	4
23	rs11556924	7	129663496	rs11556924	7	129663496	0.0771	0.0085	1.02e-19	-0.215993	0.104719	0.0413829	GTEx_v7	Liver	ENSG00000230359.3	TPI1P2	-0.356956	0.177479	0.0442988	0.213229	1.15482e-17	2
23	rs11556924	7	129663496	rs11556924	7	129663496	0.0771	0.0085	1.02e-19	-0.0250422	0.0649959	0.700404	GTEx_v7	Artery_Aorta	ENSG00000229196.3	RP11-775D22.2	-3.0788	7.9981	0.700281	0.853219	-1	2
23	rs11556924	7	129663496	rs11556924	7	129663496	0.0771	0.0085	1.02e-19	-0.147948	0.046186	0.00150378	GTEx_v7	Whole blood	ENSG00000158623.10	COPG2	-0.521129	0.172531	0.00252368	0.0412665	3.07335e-10	6
23	rs11556924	7	129663496	rs11556924	7	129663496	0.0771	0.0085	1.02e-19	0.199798	0.072791	0.00641714	GTEx_v7	Whole blood	ENSG00000158525.11	CPA5	0.38589	0.146884	0.00860993	0.0919556	NA	1
23	rs11556924	7	129663496	rs11556924	7	129663496	-0.0771	0.0085	1.02e-19	-0.134358	0.0198871	1.41848e-11	Westra_eQTL	Whole blood	ILMN_2115591	KLHDC10	0.57384	0.105909	6.01856e-08	1.35905e-05	1	2
23	rs11556924	7	129663496	rs11556924	7	129663496	-0.0771	0.0085	1.02e-19	-0.122817	0.0199012	6.77213e-10	Westra_eQTL	Whole blood	ILMN_1702635	KLHDC10	0.627763	0.123034	3.35428e-07	4.41834e-05	-1.15482e-17	2
23	rs11556924	7	129663496	rs11556924	7	129663496	-0.0771	0.0085	1.02e-19	0.02559	0.0241643	0.2906	CEDAR	CD19+ B lymphocytes	6020736	UBE2H	-3.0129	2.86436	0.292866	0.558861	NA	1
23	rs11556924	7	129663496	rs11556924	7	129663496	-0.0771	0.0085	1.02e-19	0.04189	0.0245114	0.08851	CEDAR	CD4+ T lymphocytes	6020736	UBE2H	-1.84053	1.09591	0.0930642	0.29778	-0.127234	4
23	rs11556924	7	129663496	rs11556924	7	129663496	-0.0771	0.0085	1.02e-19	0.02976	0.0240777	0.2175	CEDAR	CD8+ T lymphocytes	6580402	LOC646463	-2.59073	2.11543	0.220695	0.477652	NA	1
23	rs11556924	7	129663496	rs11556924	7	129663496	-0.0771	0.0085	1.02e-19	0.0311	0.02	0.1211	CEDAR	CD19+ B lymphocytes	6580402	LOC646463	-2.4791	1.61753	0.125364	0.349958	-0.390329	4
23	rs11556924	7	129663496	rs11556924	7	129663496	-0.0771	0.0085	1.02e-19	0.03286	0.0249506	0.1888	CEDAR	CD4+ T lymphocytes	6580402	LOC646463	-2.34632	1.80024	0.192461	0.441961	NA	2
23	rs11556924	7	129663496	rs11556924	7	129663496	-0.0771	0.0085	1.02e-19	-0.04323	0.0163071	0.00852	CEDAR	CD15+ granulocytes	6580402	LOC646463	1.78348	0.700903	0.0109418	0.106324	-1.15482e-17	2
23	rs11556924	7	129663496	rs11556924	7	129663496	-0.0771	0.0085	1.02e-19	0.01895	0.0170875	0.2684	CEDAR	CD4+ T lymphocytes	6280609	TSGA14	-4.0686	3.69603	0.270982	0.535863	NA	1
23	rs11556924	7	129663496	rs11556924	7	129663496	-0.0771	0.0085	1.02e-19	-0.0795	0.0285355	0.005709	CEDAR	CD8+ T lymphocytes	1450056	CPA5	0.969811	0.364151	0.00773994	0.0861568	1	2
23	rs11556924	7	129663496	rs11556924	7	129663496	-0.0771	0.0085	1.02e-19	-0.01857	0.0177364	0.2959	CEDAR	CD4+ T lymphocytes	2600647	TSGA14	4.15186	3.99181	0.298296	0.561764	0.00861507	4
23	rs11556924	7	129663496	rs11556924	7	129663496	-0.0771	0.0085	1.02e-19	0.01985	0.0204218	0.3319	CEDAR	CD14+ monocytes	1440343	TMEM209	-3.88413	4.0189	0.333811	0.594439	NA	1
23	rs11556924	7	129663496	rs11556924	7	129663496	-0.0771	0.0085	1.02e-19	0.01286	0.0132646	0.3332	CEDAR	CD19+ B lymphocytes	4900746	UBE2H	-5.99533	6.21917	0.335041	0.595236	-0.733611	3
23	rs11556924	7	129663496	rs11556924	7	129663496	-0.0771	0.0085	1.02e-19	0.04017	0.022785	0.0789	CEDAR	CD4+ T lymphocytes	4900746	UBE2H	-1.91934	1.10905	0.0835207	0.281208	NA	1
24	rs10237377	7	139757136	rs10237377	7	139757136	-0.0539	0.0103	1.7e-07	0.01695	0.0118366	0.1533	CEDAR	CD19+ B lymphocytes	3420332	SLC37A3	-3.17994	2.30227	0.167212	0.406	NA	1
24	rs10237377	7	139757136	rs10237377	7	139757136	-0.0539	0.0103	1.7e-07	0.004633	0.0193042	0.8105	CEDAR	CD4+ T lymphocytes	3420332	SLC37A3	-11.6339	48.5257	0.810526	0.911068	NA	1
24	rs10237377	7	139757136	rs10237377	7	139757136	-0.0539	0.0103	1.7e-07	-0.00351	0.0110936	0.752	CEDAR	CD14+ monocytes	3800397	SLC37A3	15.3561	48.6225	0.752137	0.878548	NA	1
24	rs10237377	7	139757136	rs10237377	7	139757136	-0.0539	0.0103	1.7e-07	0.0302	0.0161497	0.06247	CEDAR	CD14+ monocytes	5420433	JHDM1D	-1.78477	1.01353	0.078248	0.272232	NA	1
24	rs10237377	7	139757136	rs10237377	7	139757136	-0.0539	0.0103	1.7e-07	0.01636	0.0139116	0.2405	CEDAR	CD14+ monocytes	1980113	MKRN1	-3.29462	2.87142	0.251223	0.511726	NA	1
24	rs10237377	7	139757136	rs10237377	7	139757136	-0.0539	0.0103	1.7e-07	0.004629	0.0532681	0.9308	CEDAR	CD15+ granulocytes	2340072	PARP12	-11.644	134.011	0.930761	0.974934	NA	1
24	rs10237377	7	139757136	rs10237377	7	139757136	-0.0539	0.0103	1.7e-07	-0.04115	0.026913	0.1273	CEDAR	CD14+ monocytes	2340072	PARP12	1.30984	0.892484	0.142203	0.371587	NA	1
25	rs11204085	8	19940796	rs11204085	8	19940796	-0.0504	0.0079	1.97e-10	0.00398039	0.0330934	0.904339	GTEx_v7	Artery_Tibial	ENSG00000104613.7	INTS10	-12.6621	105.293	0.90428	0.960733	3.15476e-05	10
25	rs11204085	8	19940796	rs11204085	8	19940796	-0.0504	0.0079	1.97e-10	-0.0465681	0.0530216	0.38162	GTEx_v7	Artery_Coronary	ENSG00000104613.7	INTS10	1.08229	1.24389	0.384257	0.634957	2.39453e-08	16
25	rs11204085	8	19940796	rs11204085	8	19940796	-0.0504	0.0079	1.97e-10	0.0292747	0.0358954	0.415213	GTEx_v7	Muscle_Skeletal	ENSG00000104613.7	INTS10	-1.72162	2.12816	0.418531	0.66416	-0.731396	5
25	rs11204085	8	19940796	rs11204085	8	19940796	-0.0504	0.0079	1.97e-10	0.00805658	0.0374444	0.829846	GTEx_v7	Artery_Aorta	ENSG00000104613.7	INTS10	-6.25576	29.0913	0.829737	0.924269	NA	1
25	rs11204085	8	19940796	rs11204085	8	19940796	-0.0504	0.0079	1.97e-10	0.0741927	0.0559001	0.187037	GTEx_v7	Liver	ENSG00000104613.7	INTS10	-0.679312	0.522783	0.193801	0.44375	5.16681e-11	23
25	rs11204085	8	19940796	rs11204085	8	19940796	-0.0504	0.0079	1.97e-10	0.083584	0.0338425	0.0140718	GTEx_v7	Whole blood	ENSG00000104613.7	INTS10	-0.602986	0.261801	0.0212662	0.153026	8.99461e-10	28
25	rs11204085	8	19940796	rs11204085	8	19940796	-0.0504	0.0079	1.97e-10	0.0251094	0.0285518	0.379666	GTEx_v7	Muscle_Skeletal	ENSG00000147416.6	ATP6V1B2	-2.00722	2.30398	0.383648	0.63456	-0.0897694	2
25	rs11204085	8	19940796	rs11204085	8	19940796	-0.0504	0.0079	1.97e-10	0.00765658	0.0606056	0.899686	GTEx_v7	Liver	ENSG00000147416.6	ATP6V1B2	-6.58257	52.1145	0.899487	0.95786	2.62741e-11	6
25	rs11204085	8	19940796	rs11204085	8	19940796	-0.0504	0.0079	1.97e-10	0.0054353	0.0278935	0.845627	GTEx_v7	Artery_Tibial	ENSG00000147416.6	ATP6V1B2	-9.27272	47.609	0.845574	0.932043	-0.994035	4
25	rs11204085	8	19940796	rs11204085	8	19940796	-0.0504	0.0079	1.97e-10	-0.0269648	0.0802873	0.737588	GTEx_v7	Liver	ENSG00000061337.11	LZTS1	1.8691	5.57293	0.737331	0.871675	NA	1
25	rs11204085	8	19940796	rs11204085	8	19940796	-0.0504	0.0079	1.97e-10	0.015326	0.0513937	0.766083	GTEx_v7	Artery_Coronary	ENSG00000061337.11	LZTS1	-3.28853	11.0397	0.765793	0.887653	1.64611e-11	6
25	rs11204085	8	19940796	rs11204085	8	19940796	-0.0504	0.0079	1.97e-10	-0.0207346	0.045305	0.647426	GTEx_v7	Muscle_Skeletal	ENSG00000061337.11	LZTS1	2.43072	5.32476	0.648035	0.825477	-0.118034	4
25	rs11204085	8	19940796	rs11204085	8	19940796	-0.0504	0.0079	1.97e-10	-0.0387473	0.0278003	0.16435	GTEx_v7	Artery_Tibial	ENSG00000061337.11	LZTS1	1.30074	0.95526	0.173306	0.414641	6.621e-09	10
25	rs11204085	8	19940796	rs11204085	8	19940796	-0.0504	0.0079	1.97e-10	0.084931	0.0634271	0.181974	GTEx_v7	Artery_Aorta	ENSG00000147408.10	CSGALNACT1	-0.593423	0.452829	0.190034	0.438511	3.86113e-09	13
25	rs11204085	8	19940796	rs11204085	8	19940796	-0.0504	0.0079	1.97e-10	0.00409151	0.0327836	0.900757	GTEx_v7	Artery_Tibial	ENSG00000147408.10	CSGALNACT1	-12.3182	98.7195	0.900698	0.957944	NA	1
25	rs11204085	8	19940796	rs11204085	8	19940796	-0.0504	0.0079	1.97e-10	0.0223098	0.0527146	0.672927	GTEx_v7	Artery_Coronary	ENSG00000147408.10	CSGALNACT1	-2.2591	5.34963	0.672813	0.837396	-1	2
25	rs11204085	8	19940796	rs11204085	8	19940796	-0.0504	0.0079	1.97e-10	0.0429754	0.0426878	0.314635	GTEx_v7	Muscle_Skeletal	ENSG00000147408.10	CSGALNACT1	-1.17276	1.17933	0.320013	0.581129	NA	1
25	rs11204085	8	19940796	rs11204085	8	19940796	-0.0504	0.0079	1.97e-10	0.0519837	0.0401478	0.196375	GTEx_v7	Whole blood	ENSG00000147408.10	CSGALNACT1	-0.969535	0.764052	0.204463	0.45799	2.04392e-14	6
25	rs11204085	8	19940796	rs11204085	8	19940796	-0.0504	0.0079	1.97e-10	0.0849207	0.0589178	0.150943	GTEx_v7	Artery_Aorta	ENSG00000104611.7	SH2D4A	-0.593495	0.422143	0.159751	0.395016	-1.21874e-09	7
25	rs11204085	8	19940796	rs11204085	8	19940796	-0.0504	0.0079	1.97e-10	-0.00988222	0.0480166	0.837039	GTEx_v7	Muscle_Skeletal	ENSG00000104611.7	SH2D4A	5.10007	24.7936	0.837024	0.928666	0.703151	5
25	rs11204085	8	19940796	rs11204085	8	19940796	-0.0504	0.0079	1.97e-10	-0.0197038	0.0776943	0.800248	GTEx_v7	Liver	ENSG00000104611.7	SH2D4A	2.55788	10.094	0.799954	0.904563	-2.34383e-05	14
25	rs11204085	8	19940796	rs11204085	8	19940796	-0.0504	0.0079	1.97e-10	0.059148	0.0633985	0.352798	GTEx_v7	Artery_Coronary	ENSG00000104611.7	SH2D4A	-0.8521	0.923048	0.355936	0.612603	7.74412e-06	12
25	rs11204085	8	19940796	rs11204085	8	19940796	-0.0504	0.0079	1.97e-10	-0.0642907	0.0508706	0.207274	GTEx_v7	Whole blood	ENSG00000104611.7	SH2D4A	0.783939	0.632353	0.21508	0.470437	-1.15482e-17	2
25	rs11204085	8	19940796	rs11204085	8	19940796	-0.0504	0.0079	1.97e-10	0.00594015	0.0708226	0.933303	GTEx_v7	Artery_Coronary	ENSG00000156011.12	PSD3	-8.48463	101.168	0.933163	0.97561	1	2
25	rs11204085	8	19940796	rs11204085	8	19940796	-0.0504	0.0079	1.97e-10	0.0139593	0.032519	0.668018	GTEx_v7	Artery_Tibial	ENSG00000156011.12	PSD3	-3.6105	8.42988	0.668435	0.834997	NA	1
25	rs11204085	8	19940796	rs11204085	8	19940796	-0.0504	0.0079	1.97e-10	0.103764	0.0546133	0.0587749	GTEx_v7	Artery_Aorta	ENSG00000156011.12	PSD3	-0.485718	0.26674	0.068616	0.257037	-6.95766e-07	43
25	rs11204085	8	19940796	rs11204085	8	19940796	-0.0504	0.0079	1.97e-10	0.0249051	0.03605	0.490039	GTEx_v7	Muscle_Skeletal	ENSG00000156011.12	PSD3	-2.02368	2.94639	0.492188	0.723384	0.0275304	3
25	rs11204085	8	19940796	rs11204085	8	19940796	-0.0504	0.0079	1.97e-10	-0.053145	0.122795	0.665968	GTEx_v7	Liver	ENSG00000175445.10	LPL	0.948349	2.19626	0.665885	0.834384	1.16477e-17	4
25	rs11204085	8	19940796	rs11204085	8	19940796	-0.0504	0.0079	1.97e-10	0.0148014	0.051423	0.77399	GTEx_v7	Artery_Coronary	ENSG00000175445.10	LPL	-3.40508	11.842	0.773696	0.892744	NA	1
25	rs11204085	8	19940796	rs11204085	8	19940796	-0.0504	0.0079	1.97e-10	0.038327	0.0494212	0.438604	GTEx_v7	Artery_Tibial	ENSG00000175445.10	LPL	-1.315	1.70812	0.441389	0.678776	NA	1
25	rs11204085	8	19940796	rs11204085	8	19940796	-0.0504	0.0079	1.97e-10	-0.002547	0.031562	0.93572	GTEx_v7	Muscle_Skeletal	ENSG00000175445.10	LPL	19.788	245.229	0.935687	0.976307	1.37688e-11	61
25	rs11204085	8	19940796	rs11204085	8	19940796	-0.0504	0.0079	1.97e-10	0.118168	0.0619055	0.05723	GTEx_v7	Whole blood	ENSG00000175445.10	LPL	-0.426511	0.233227	0.0674383	0.256051	-1.92926e-07	74
25	rs11204085	8	19940796	rs11204085	8	19940796	-0.0504	0.0079	1.97e-10	0.0555307	0.107908	0.607805	GTEx_v7	Liver	ENSG00000254260.1	RP11-369E15.1	-0.907606	1.7694	0.607989	0.802417	NA	1
25	rs11204085	8	19940796	rs9644568	8	19928582	-0.0557	0.012	3.66e-06	-0.086312	0.0286658	0.00260406	Westra_eQTL	Whole blood	ILMN_1677261	LZTS1	0.645333	0.255471	0.0115353	0.109182	NA	1
25	rs11204085	8	19940796	rs9644568	8	19928582	-0.0557	0.012	3.66e-06	0.0839475	0.0286671	0.00340757	Westra_eQTL	Whole blood	ILMN_1786785	SLC18A1	-0.66351	0.267904	0.0132615	0.117764	1.57005e-16	3
25	rs11204085	8	19940796	rs1569209	8	19830170	-0.0713	0.0151	2.29e-06	0.285363	0.0349888	3.46781e-16	Westra_eQTL	Whole blood	ILMN_1786444	LPL	-0.249857	0.0611435	4.38108e-05	0.00190597	1.80499e-08	75
25	rs11204085	8	19940796	rs1569209	8	19830170	-0.0713	0.0151	2.29e-06	0.06204	0.0283676	0.02958	CEDAR	CD8+ T lymphocytes	6650017	ATP6V1B2	-1.14926	0.579124	0.0472027	0.219446	-0.341883	57
25	rs11204085	8	19940796	rs1569209	8	19830170	-0.0713	0.0151	2.29e-06	0.0306	0.0292543	0.2964	CEDAR	CD4+ T lymphocytes	6650017	ATP6V1B2	-2.33007	2.2816	0.30714	0.569134	-1	2
25	rs11204085	8	19940796	rs1569209	8	19830170	-0.0713	0.0151	2.29e-06	0.03897	0.0344258	0.2587	CEDAR	CD14+ monocytes	6650017	ATP6V1B2	-1.82961	1.66206	0.27098	0.535863	1	2
25	rs11204085	8	19940796	rs1569209	8	19830170	-0.0713	0.0151	2.29e-06	0.04064	0.0283206	0.1525	CEDAR	CD15+ granulocytes	6650017	ATP6V1B2	-1.75443	1.27781	0.169754	0.41049	1.15482e-17	2
25	rs11204085	8	19940796	rs1569209	8	19830170	-0.0713	0.0151	2.29e-06	0.05742	0.0277794	0.03971	CEDAR	CD15+ granulocytes	3310441	INTS10	-1.24173	0.655777	0.0582885	0.238398	1.4276e-14	5
25	rs11204085	8	19940796	rs1569209	8	19830170	-0.0713	0.0151	2.29e-06	0.1116	0.0302521	0.0002685	CEDAR	CD4+ T lymphocytes	3310441	INTS10	-0.638889	0.219776	0.00364906	0.0540744	7.18894e-09	27
25	rs11204085	8	19940796	rs1569209	8	19830170	-0.0713	0.0151	2.29e-06	0.02585	0.0302516	0.3936	CEDAR	CD8+ T lymphocytes	3310441	INTS10	-2.75822	3.28031	0.400436	0.649884	-3.20556e-11	12
25	rs11204085	8	19940796	rs1569209	8	19830170	-0.0713	0.0151	2.29e-06	0.06775	0.0310069	0.0297	CEDAR	CD14+ monocytes	3310441	INTS10	-1.0524	0.530715	0.0473694	0.219576	-9.23454e-05	51
25	rs11204085	8	19940796	rs1569209	8	19830170	-0.0713	0.0151	2.29e-06	0.06661	0.0258379	0.0105	CEDAR	CD19+ B lymphocytes	3310441	INTS10	-1.07041	0.473063	0.0236528	0.161767	1.66111e-06	30
25	rs11204085	8	19940796	rs1569209	8	19830170	-0.0713	0.0151	2.29e-06	0.2332	0.0367591	9.075e-10	CEDAR	CD14+ monocytes	5560674	LPL	-0.305746	0.0807183	0.000151977	0.00503967	1.29272e-07	76
25	rs11204085	8	19940796	rs1569209	8	19830170	-0.0713	0.0151	2.29e-06	0.0009501	0.0119947	0.9369	CEDAR	CD15+ granulocytes	6130603	SLC18A1	-75.0447	947.548	0.936874	0.976623	NA	1
25	rs11204085	8	19940796	rs1569209	8	19830170	-0.0713	0.0151	2.29e-06	-0.006606	0.0152846	0.666	CEDAR	CD19+ B lymphocytes	6130603	SLC18A1	10.7932	25.0771	0.666904	0.834642	1.25757e-14	3
25	rs11204085	8	19940796	rs1569209	8	19830170	-0.0713	0.0151	2.29e-06	-0.01649	0.0223806	0.4619	CEDAR	CD8+ T lymphocytes	6130603	SLC18A1	4.32383	5.93941	0.466619	0.701779	-1	2
25	rs11204085	8	19940796	rs1569209	8	19830170	-0.0713	0.0151	2.29e-06	0.007139	0.0186787	0.7026	CEDAR	CD14+ monocytes	6130603	SLC18A1	-9.98739	26.2168	0.703237	0.85401	1.02123e-10	4
25	rs11204085	8	19940796	rs1569209	8	19830170	-0.0713	0.0151	2.29e-06	0.03542	0.0307199	0.2502	CEDAR	Platelets	6130603	SLC18A1	-2.01299	1.79716	0.262675	0.525129	6.71654e-07	51
25	rs11204085	8	19940796	rs12543154	8	19755977	-0.0351	0.0103	0.0006173	0.01217	0.0257457	0.6368	CEDAR	CD4+ T lymphocytes	4610561	CSGALNACT1	-2.88414	6.15984	0.639629	0.821762	-1	2
25	rs11204085	8	19940796	rs12543154	8	19755977	-0.0351	0.0103	0.0006173	0.06124	0.0381558	0.1096	CEDAR	CD15+ granulocytes	4610561	CSGALNACT1	-0.573155	0.394731	0.146498	0.377551	-0.700435	6
25	rs11204085	8	19940796	rs12543154	8	19755977	-0.0351	0.0103	0.0006173	0.01828	0.026118	0.4846	CEDAR	CD14+ monocytes	4610561	CSGALNACT1	-1.92013	2.8007	0.492972	0.724186	NA	1
25	rs11204085	8	19940796	rs12543154	8	19755977	-0.0351	0.0103	0.0006173	-0.02691	0.0255798	0.294	CEDAR	CD19+ B lymphocytes	4610561	CSGALNACT1	1.30435	1.29761	0.314804	0.575039	NA	1
26	rs2954032	8	126493392	rs6982502	8	126479362	0.0501	0.0077	6.97e-11	0.052279	0.0749709	0.486995	GTEx_v7	Liver	ENSG00000245149.3	RNF139-AS1	0.95832	1.38215	0.488088	0.721032	NA	1
26	rs2954032	8	126493392	rs2954032	8	126493392	0.0562	0.0085	4.34e-11	-0.0205964	0.0231421	0.374134	GTEx_v7	Artery_Tibial	ENSG00000147684.3	NDUFB9	-2.72863	3.09354	0.377754	0.630299	NA	1
26	rs2954032	8	126493392	rs2954032	8	126493392	0.0562	0.0085	4.34e-11	-0.0342055	0.0225429	0.130224	GTEx_v7	Whole blood	ENSG00000147684.3	NDUFB9	-1.64301	1.11096	0.139165	0.367928	NA	3
26	rs2954032	8	126493392	rs2954032	8	126493392	0.0562	0.0085	4.34e-11	-0.0605896	0.0487825	0.215576	GTEx_v7	Artery_Aorta	ENSG00000156831.3	NSMCE2	-0.927552	0.759862	0.222206	0.478519	3.32992e-12	15
26	rs2954032	8	126493392	rs2954032	8	126493392	0.0562	0.0085	4.34e-11	-0.0283147	0.0365341	0.438897	GTEx_v7	Artery_Tibial	ENSG00000156831.3	NSMCE2	-1.98483	2.57854	0.441448	0.678776	3.5301e-07	12
26	rs2954032	8	126493392	rs2954032	8	126493392	0.0562	0.0085	4.34e-11	-0.161879	0.0640169	0.0128041	GTEx_v7	Artery_Coronary	ENSG00000156831.3	NSMCE2	-0.347173	0.146992	0.018184	0.141127	7.77763e-10	26
26	rs2954032	8	126493392	rs2954032	8	126493392	0.0562	0.0085	4.34e-11	-0.160131	0.0821393	0.0536489	GTEx_v7	Liver	ENSG00000156831.3	NSMCE2	-0.350963	0.187689	0.0614956	0.243127	2.70182e-09	5
26	rs2954032	8	126493392	rs6982502	8	126479362	0.0501	0.0077	6.97e-11	-0.00650235	0.0309724	0.833913	GTEx_v7	Artery_Aorta	ENSG00000170881.4	RNF139	-7.70491	36.7196	0.8338	0.926553	NA	1
26	rs2954032	8	126493392	rs6982502	8	126479362	0.0501	0.0077	6.97e-11	-0.00641489	0.0729051	0.930037	GTEx_v7	Liver	ENSG00000170881.4	RNF139	-7.80995	88.7681	0.929891	0.974485	-6.90775e-17	15
26	rs2954032	8	126493392	rs2954032	8	126493392	0.0562	0.0085	4.34e-11	0.0110627	0.0234106	0.636775	GTEx_v7	Muscle_Skeletal	ENSG00000164961.11	KIAA0196	5.08013	10.7779	0.637392	0.819769	NA	1
26	rs2954032	8	126493392	rs2954032	8	126493392	0.0562	0.0085	4.34e-11	0.0799792	0.0319494	0.0128002	GTEx_v7	Artery_Tibial	ENSG00000164961.11	KIAA0196	0.702683	0.300147	0.0192256	0.145046	0.000171652	29
26	rs2954032	8	126493392	rs2954032	8	126493392	0.0562	0.0085	4.34e-11	-0.135866	0.0717599	0.0608251	GTEx_v7	Artery_Coronary	ENSG00000147687.12	TATDN1	-0.413643	0.227253	0.0687312	0.257037	5.00521e-07	4
26	rs2954032	8	126493392	rs2954032	8	126493392	0.0562	0.0085	4.34e-11	-0.0387071	0.0320398	0.227901	GTEx_v7	Artery_Tibial	ENSG00000147687.12	TATDN1	-1.45193	1.22173	0.234668	0.492606	NA	1
26	rs2954032	8	126493392	rs2954032	8	126493392	0.0562	0.0085	4.34e-11	-0.0373203	0.0568422	0.512765	GTEx_v7	Liver	ENSG00000147687.12	TATDN1	-1.50588	2.30488	0.513533	0.737484	NA	1
26	rs2954032	8	126493392	rs2954032	8	126493392	0.0562	0.0085	4.34e-11	0.0101998	0.0272357	0.708219	GTEx_v7	Muscle_Skeletal	ENSG00000147687.12	TATDN1	5.50991	14.7363	0.708477	0.856604	NA	2
26	rs2954032	8	126493392	rs2954032	8	126493392	0.0562	0.0085	4.34e-11	-0.0561725	0.069772	0.421659	GTEx_v7	Artery_Aorta	ENSG00000255080.1	RP11-1082L8.3	-1.00049	1.25189	0.424184	0.668266	1.15482e-17	2
26	rs2954032	8	126493392	rs2954032	8	126493392	0.0562	0.0085	4.34e-11	0.143147	0.0888727	0.108714	GTEx_v7	Artery_Aorta	ENSG00000253167.1	KIAA0196-AS1	0.392603	0.250876	0.117599	0.339003	1.15482e-17	2
26	rs2954032	8	126493392	rs2954032	8	126493392	0.0562	0.0085	4.34e-11	-0.0949113	0.123722	0.444561	GTEx_v7	Liver	ENSG00000253167.1	KIAA0196-AS1	-0.592132	0.777054	0.446047	0.682528	-0.1007	13
26	rs2954032	8	126493392	rs2954032	8	126493392	0.0562	0.0085	4.34e-11	-0.000842506	0.0522793	0.987152	GTEx_v7	Artery_Tibial	ENSG00000245164.2	LINC00861	-66.7058	4139.25	0.987142	0.995491	NA	1
26	rs2954032	8	126493392	rs2954032	8	126493392	0.0562	0.0085	4.34e-11	0.0852901	0.0583463	0.145259	GTEx_v7	Artery_Aorta	ENSG00000245164.2	LINC00861	0.658928	0.461653	0.153487	0.388025	8.86084e-15	9
26	rs2954032	8	126493392	rs2954032	8	126493392	0.0562	0.0085	4.34e-11	-0.17204	0.0899224	0.0581872	GTEx_v7	Liver	ENSG00000245164.2	LINC00861	-0.326668	0.177749	0.0660903	0.252946	-1.55636e-17	5
26	rs2954032	8	126493392	rs2954032	8	126493392	0.0562	0.0085	4.34e-11	0.0631521	0.0438367	0.15043	GTEx_v7	Muscle_Skeletal	ENSG00000253106.1	RP11-158K1.3	0.889915	0.632223	0.159251	0.394841	-1.25517e-10	4
26	rs2954032	8	126493392	rs2954032	8	126493392	0.0562	0.0085	4.34e-11	-0.0409485	0.0439017	0.351704	GTEx_v7	Whole blood	ENSG00000253106.1	RP11-158K1.3	-1.37246	1.48601	0.355702	0.612468	-0.168989	11
26	rs2954032	8	126493392	rs2954032	8	126493392	0.0562	0.0085	4.34e-11	0.0350058	0.0794714	0.66003	GTEx_v7	Artery_Aorta	ENSG00000272486.1	RP11-532M24.1	1.60545	3.65282	0.660293	0.830974	NA	1
26	rs2954032	8	126493392	rs2954032	8	126493392	0.0562	0.0085	4.34e-11	-0.0874255	0.0816978	0.286792	GTEx_v7	Liver	ENSG00000272486.1	RP11-532M24.1	-0.642833	0.608535	0.290803	0.557166	NA	1
26	rs2954032	8	126493392	rs2954032	8	126493392	0.0562	0.0085	4.34e-11	-0.119284	0.0490366	0.0154054	GTEx_v7	Muscle_Skeletal	ENSG00000272486.1	RP11-532M24.1	-0.471144	0.206376	0.0224337	0.15784	-0.00116144	24
26	rs2954032	8	126493392	rs2954032	8	126493392	0.0562	0.0085	4.34e-11	0.0835971	0.0404581	0.0400019	GTEx_v7	Artery_Aorta	ENSG00000173334.3	TRIB1	0.672272	0.340874	0.0485868	0.220824	4.58646e-05	7
26	rs2954032	8	126493392	rs2954032	8	126493392	0.0562	0.0085	4.34e-11	0.0708796	0.0544002	0.193306	GTEx_v7	Muscle_Skeletal	ENSG00000180938.5	ZNF572	0.792894	0.620251	0.201128	0.45525	-5.27988e-12	15
26	rs2954032	8	126493392	rs2954032	8	126493392	0.0562	0.0085	4.34e-11	0.303618	0.110869	0.00714592	GTEx_v7	Liver	ENSG00000253111.1	RP11-136O12.2	0.185101	0.0731598	0.0114033	0.108583	-5.06556e-08	31
26	rs2954032	8	126493392	rs2954032	8	126493392	0.0562	0.0085	4.34e-11	-0.123462	0.105327	0.243527	GTEx_v7	Liver	ENSG00000104549.7	SQLE	-0.455201	0.394393	0.248426	0.509973	1.55234e-06	5
26	rs2954032	8	126493392	rs2954032	8	126493392	0.0562	0.0085	4.34e-11	-0.0541271	0.0295078	0.067588	GTEx_v7	Whole blood	ENSG00000170873.14	MTSS1	-1.0383	0.587416	0.0771331	0.270537	0	2
26	rs2954032	8	126493392	rs6982502	8	126479362	0.0501	0.0077	6.97e-11	0.01523	0.0149314	0.3086	CEDAR	CD19+ B lymphocytes	3120367	SQLE	3.28956	3.26445	0.313602	0.574837	1	2
26	rs2954032	8	126493392	rs6982502	8	126479362	0.0501	0.0077	6.97e-11	0.03633	0.0161971	0.02571	CEDAR	CD8+ T lymphocytes	3120367	SQLE	1.37903	0.65032	0.0339611	0.19282	-1.30059e-16	22
26	rs2954032	8	126493392	rs6982502	8	126479362	0.0501	0.0077	6.97e-11	0.02484	0.0163206	0.1291	CEDAR	CD4+ T lymphocytes	3120367	SQLE	2.01691	1.36094	0.138342	0.3669	0.00445537	14
26	rs2954032	8	126493392	rs6982502	8	126479362	0.0501	0.0077	6.97e-11	0.004629	0.0125651	0.7129	CEDAR	CD4+ T lymphocytes	1430601	KIAA0196	10.8231	29.4256	0.713014	0.85867	-1.67071e-09	8
26	rs2954032	8	126493392	rs6982502	8	126479362	0.0501	0.0077	6.97e-11	-0.004734	0.0110427	0.6685	CEDAR	CD15+ granulocytes	1430601	KIAA0196	-10.583	24.7398	0.668817	0.834997	-0.189792	6
26	rs2954032	8	126493392	rs6982502	8	126479362	0.0501	0.0077	6.97e-11	0.02196	0.0144759	0.1304	CEDAR	CD8+ T lymphocytes	1430601	KIAA0196	2.28142	1.54424	0.139575	0.368251	-3.88603e-16	11
26	rs2954032	8	126493392	rs6982502	8	126479362	0.0501	0.0077	6.97e-11	-0.01704	0.0143434	0.2357	CEDAR	CD14+ monocytes	2480719	NSMCE2	-2.94014	2.51578	0.242533	0.503295	3.48263e-14	10
26	rs2954032	8	126493392	rs6982502	8	126479362	0.0501	0.0077	6.97e-11	-0.04261	0.0147849	0.004245	CEDAR	CD4+ T lymphocytes	2480719	NSMCE2	-1.17578	0.446204	0.00841194	0.0907724	-0.365379	32
26	rs2954032	8	126493392	rs6982502	8	126479362	0.0501	0.0077	6.97e-11	0.002343	0.0142518	0.8695	CEDAR	CD8+ T lymphocytes	7050068	SQLE	21.3828	130.107	0.869458	0.942836	NA	1
26	rs2954032	8	126493392	rs6982502	8	126479362	0.0501	0.0077	6.97e-11	0.007971	0.0118811	0.5029	CEDAR	CD19+ B lymphocytes	7050068	SQLE	6.28528	9.41811	0.504541	0.733231	0.480221	4
26	rs2954032	8	126493392	rs6982502	8	126479362	0.0501	0.0077	6.97e-11	0.04425	0.0399008	0.2682	CEDAR	CD14+ monocytes	4810520	TRIB1	1.1322	1.03565	0.274291	0.53975	NA	1
26	rs2954032	8	126493392	rs6982502	8	126479362	0.0501	0.0077	6.97e-11	-0.005399	0.0272815	0.8432	CEDAR	CD8+ T lymphocytes	4810520	TRIB1	-9.2795	46.9115	0.843195	0.931183	-1.15482e-17	2
26	rs2954032	8	126493392	rs6982502	8	126479362	0.0501	0.0077	6.97e-11	-0.04896	0.0243946	0.04578	CEDAR	CD15+ granulocytes	4810520	TRIB1	-1.02328	0.533563	0.0551321	0.23177	1.15482e-17	2
27	rs3218020	9	21997872	rs1333045	9	22119195	0.1761	0.0086	3.47097e-93	-0.073276	0.0959953	0.446817	GTEx_v7	Liver	ENSG00000147889.12	CDKN2A	-2.40324	3.15056	0.445583	0.68247	-0.213262	14
27	rs3218020	9	21997872	rs1333045	9	22119195	0.1761	0.0086	3.47097e-93	0.000465534	0.047662	0.992211	GTEx_v7	Muscle_Skeletal	ENSG00000147889.12	CDKN2A	378.275	38728.3	0.992207	0.996832	0.976323	4
27	rs3218020	9	21997872	rs1333045	9	22119195	0.1761	0.0086	3.47097e-93	0.0839533	0.0688185	0.224989	GTEx_v7	Artery_Coronary	ENSG00000147889.12	CDKN2A	2.09759	1.7225	0.223314	0.479727	NA	1
27	rs3218020	9	21997872	rs1333045	9	22119195	0.1761	0.0086	3.47097e-93	0.0963603	0.0359422	0.00771997	GTEx_v7	Artery_Tibial	ENSG00000147889.12	CDKN2A	1.82752	0.687478	0.00785378	0.0866108	-2.20339e-10	16
27	rs3218020	9	21997872	rs1333045	9	22119195	0.1761	0.0086	3.47097e-93	-0.0372273	0.0408309	0.36263	GTEx_v7	Whole blood	ENSG00000147889.12	CDKN2A	-4.7304	5.19344	0.362379	0.618553	5.90533e-11	32
27	rs3218020	9	21997872	rs1333045	9	22119195	0.1761	0.0086	3.47097e-93	-0.0543815	0.0606452	0.370543	GTEx_v7	Artery_Tibial	ENSG00000234840.1	RP11-399D6.2	-3.23823	3.61468	0.370329	0.625439	3.38624e-10	8
27	rs3218020	9	21997872	rs1333045	9	22119195	0.1761	0.0086	3.47097e-93	-0.151935	0.076983	0.0497055	GTEx_v7	Artery_Aorta	ENSG00000234840.1	RP11-399D6.2	-1.15905	0.589992	0.0494705	0.221615	5.6928e-07	31
27	rs3218020	9	21997872	rs1333045	9	22119195	0.1761	0.0086	3.47097e-93	0.134012	0.104929	0.204114	GTEx_v7	Artery_Coronary	ENSG00000234840.1	RP11-399D6.2	1.31406	1.03089	0.202419	0.455635	-0.117347	4
27	rs3218020	9	21997872	rs1333045	9	22119195	0.1761	0.0086	3.47097e-93	0.017325	0.0509469	0.73398	GTEx_v7	Muscle_Skeletal	ENSG00000234840.1	RP11-399D6.2	10.1645	29.8944	0.733847	0.869597	NA	1
27	rs3218020	9	21997872	rs1333045	9	22119195	0.1761	0.0086	3.47097e-93	-0.106288	0.111091	0.34069	GTEx_v7	Artery_Coronary	ENSG00000264801.1	RP11-149I2.5	-1.65682	1.73358	0.339212	0.597253	7.55106e-18	4
27	rs3218020	9	21997872	rs1333045	9	22119195	0.1761	0.0086	3.47097e-93	-0.0482324	0.0600626	0.422404	GTEx_v7	Muscle_Skeletal	ENSG00000264801.1	RP11-149I2.5	-3.65107	4.55008	0.422311	0.667257	-2.46297e-17	5
27	rs3218020	9	21997872	rs1333045	9	22119195	0.1761	0.0086	3.47097e-93	-0.1391	0.0854678	0.105094	GTEx_v7	Artery_Aorta	ENSG00000264801.1	RP11-149I2.5	-1.266	0.780324	0.104718	0.320443	-1.37493e-17	10
27	rs3218020	9	21997872	rs1333045	9	22119195	0.1761	0.0086	3.47097e-93	-0.0713886	0.0601854	0.236442	GTEx_v7	Artery_Tibial	ENSG00000264801.1	RP11-149I2.5	-2.46678	2.08315	0.23635	0.494816	1	2
27	rs3218020	9	21997872	rs1333045	9	22119195	0.1761	0.0086	3.47097e-93	-0.246217	0.10414	0.0197266	GTEx_v7	Liver	ENSG00000264801.1	RP11-149I2.5	-0.715223	0.304521	0.0188399	0.144284	1.84943e-08	5
27	rs3218020	9	21997872	rs1333045	9	22119195	0.1761	0.0086	3.47097e-93	0.189311	0.110029	0.0879994	GTEx_v7	Liver	ENSG00000229298.1	TUBB8P1	0.930215	0.542553	0.0864344	0.286024	NA	2
27	rs3218020	9	21997872	rs1333045	9	22119195	0.1761	0.0086	3.47097e-93	-0.0850343	0.0937199	0.365251	GTEx_v7	Artery_Aorta	ENSG00000229298.1	TUBB8P1	-2.07093	2.2847	0.364706	0.620559	-1.15482e-17	2
27	rs3218020	9	21997872	rs1333045	9	22119195	0.1761	0.0086	3.47097e-93	0.054884	0.068454	0.423282	GTEx_v7	Artery_Tibial	ENSG00000229298.1	TUBB8P1	3.20859	4.00497	0.423044	0.667612	-1.42008e-17	4
27	rs3218020	9	21997872	rs1333045	9	22119195	0.1761	0.0086	3.47097e-93	-0.102377	0.117179	0.384116	GTEx_v7	Artery_Coronary	ENSG00000229298.1	TUBB8P1	-1.72011	1.9706	0.382725	0.634465	NA	1
27	rs3218020	9	21997872	rs1333045	9	22119195	0.1761	0.0086	3.47097e-93	0.00621165	0.0735589	0.932782	GTEx_v7	Artery_Aorta	ENSG00000176399.3	DMRTA1	28.35	335.725	0.932704	0.975492	NA	1
27	rs3218020	9	21997872	rs1333045	9	22119195	0.1761	0.0086	3.47097e-93	0.0231988	0.0570764	0.684681	GTEx_v7	Artery_Tibial	ENSG00000176399.3	DMRTA1	7.59091	18.6797	0.68447	0.844354	-2.24941e-12	3
27	rs3218020	9	21997872	rs1333045	9	22119195	0.1761	0.0086	3.47097e-93	0.0360093	0.0466988	0.44108	GTEx_v7	Muscle_Skeletal	ENSG00000176399.3	DMRTA1	4.8904	6.34663	0.440973	0.678486	NA	1
27	rs3218020	9	21997872	rs1333045	9	22119195	0.1761	0.0086	3.47097e-93	-0.162412	0.0941271	0.0871316	GTEx_v7	Artery_Coronary	ENSG00000176399.3	DMRTA1	-1.08428	0.630629	0.0855487	0.284002	3.94566e-08	6
27	rs3218020	9	21997872	rs1333045	9	22119195	0.1761	0.0086	3.47097e-93	-0.00798151	0.0312502	0.798572	GTEx_v7	Artery_Tibial	ENSG00000099810.14	MTAP	-22.0635	86.3925	0.798424	0.903611	0.54785	6
27	rs3218020	9	21997872	rs1333045	9	22119195	0.1761	0.0086	3.47097e-93	0.0987336	0.0626045	0.117519	GTEx_v7	Artery_Coronary	ENSG00000099810.14	MTAP	1.78359	1.13428	0.115848	0.337811	0.292346	10
27	rs3218020	9	21997872	rs1333045	9	22119195	0.1761	0.0086	3.47097e-93	0.00415023	0.0465777	0.929083	GTEx_v7	Artery_Aorta	ENSG00000099810.14	MTAP	42.4314	476.209	0.929	0.973982	-1.68734e-12	7
27	rs3218020	9	21997872	rs1333045	9	22119195	0.1761	0.0086	3.47097e-93	-0.0998128	0.0558667	0.0766102	GTEx_v7	Liver	ENSG00000099810.14	MTAP	-1.7643	0.991258	0.0750985	0.266973	0.000105949	14
27	rs3218020	9	21997872	rs1333045	9	22119195	0.1761	0.0086	3.47097e-93	-0.0465358	0.0409197	0.256077	GTEx_v7	Muscle_Skeletal	ENSG00000099810.14	MTAP	-3.78418	3.33262	0.256167	0.518015	3.87801e-18	3
27	rs3218020	9	21997872	rs1333045	9	22119195	0.1761	0.0086	3.47097e-93	0.00213531	0.0329306	0.948342	GTEx_v7	Whole blood	ENSG00000099810.14	MTAP	82.4705	1271.86	0.948299	0.980458	2.63927e-09	10
27	rs3218020	9	21997872	rs1333045	9	22119195	0.1761	0.0086	3.47097e-93	-0.0680854	0.0610853	0.267348	GTEx_v7	Artery_Coronary	ENSG00000265194.1	RP11-70L8.4	-2.58646	2.32397	0.265731	0.528679	-2.58614e-11	5
27	rs3218020	9	21997872	rs1333045	9	22119195	0.1761	0.0086	3.47097e-93	0.0140173	0.0754092	0.852861	GTEx_v7	Liver	ENSG00000265194.1	RP11-70L8.4	12.563	67.5885	0.852542	0.934741	NA	1
27	rs3218020	9	21997872	rs1333045	9	22119195	0.1761	0.0086	3.47097e-93	0.0481386	0.046185	0.298106	GTEx_v7	Whole blood	ENSG00000265194.1	RP11-70L8.4	3.65819	3.51427	0.297898	0.561345	0.852085	4
27	rs3218020	9	21997872	rs1333045	9	22119195	0.1761	0.0086	3.47097e-93	-0.0810516	0.0396064	0.0413308	GTEx_v7	Muscle_Skeletal	ENSG00000147883.9	CDKN2B	-2.17269	1.06699	0.0417219	0.20936	8.70262e-10	49
27	rs3218020	9	21997872	rs1333045	9	22119195	0.1761	0.0086	3.47097e-93	0.0383993	0.049616	0.439822	GTEx_v7	Artery_Aorta	ENSG00000147883.9	CDKN2B	4.58602	5.92986	0.439299	0.678484	-1.15482e-17	2
27	rs3218020	9	21997872	rs1333045	9	22119195	0.1761	0.0086	3.47097e-93	0.0599046	0.0462002	0.195689	GTEx_v7	Artery_Tibial	ENSG00000147883.9	CDKN2B	2.93967	2.2717	0.195652	0.447124	-1.15482e-17	2
27	rs3218020	9	21997872	rs1333045	9	22119195	0.1761	0.0086	3.47097e-93	-0.0765123	0.0370481	0.0397555	GTEx_v7	Whole blood	ENSG00000147883.9	CDKN2B	-2.30159	1.12011	0.0398992	0.204169	-3.66635e-13	25
27	rs3218020	9	21997872	rs3217992	9	22003223	-0.1311	0.0081	6.41566e-59	-0.062719	0.0415542	0.132683	GTEx_v7	Artery_Aorta	ENSG00000188921.12	PTPLAD2	2.09028	1.39091	0.132888	0.359503	NA	1
27	rs3218020	9	21997872	rs3217992	9	22003223	-0.1311	0.0081	6.41566e-59	0.00917217	0.0428309	0.830534	GTEx_v7	Muscle_Skeletal	ENSG00000188921.12	PTPLAD2	-14.2932	66.7504	0.830446	0.92473	NA	1
27	rs3218020	9	21997872	rs3217992	9	22003223	-0.1311	0.0081	6.41566e-59	-0.0208162	0.0224618	0.354803	GTEx_v7	Whole blood	ENSG00000188921.12	PTPLAD2	6.29798	6.80699	0.35485	0.611753	-1	2
27	rs3218020	9	21997872	rs1333045	9	22119195	0.1761	0.0086	3.47097e-93	0.0194361	0.0734714	0.791534	GTEx_v7	Artery_Tibial	ENSG00000226393.1	IFNA20P	9.06046	34.2528	0.791381	0.901448	6.65467e-15	5
27	rs3218020	9	21997872	rs1333045	9	22119195	0.1761	0.0086	3.47097e-93	0.133607	0.127982	0.298698	GTEx_v7	Artery_Coronary	ENSG00000226393.1	IFNA20P	1.31804	1.26419	0.297135	0.561345	0	2
27	rs3218020	9	21997872	rs1333045	9	22119195	0.1761	0.0086	3.47097e-93	0.00035581	0.0602488	0.995291	GTEx_v7	Muscle_Skeletal	ENSG00000226393.1	IFNA20P	494.927	83805.3	0.995288	0.997602	-0.166189	15
27	rs3218020	9	21997872	rs1333045	9	22119195	0.1761	0.0086	3.47097e-93	-0.148732	0.0831504	0.0762707	GTEx_v7	Liver	ENSG00000224549.1	RP11-370B11.3	-1.18401	0.664455	0.0747615	0.266756	-0.000452994	23
27	rs3218020	9	21997872	rs1333045	9	22119195	0.1761	0.0086	3.47097e-93	-0.0281524	0.0981686	0.7748	GTEx_v7	Artery_Coronary	ENSG00000240498.2	CDKN2B-AS1	-6.25524	21.8144	0.774305	0.892744	1.44922e-12	18
27	rs3218020	9	21997872	rs1333045	9	22119195	0.1761	0.0086	3.47097e-93	0.0325755	0.076125	0.669137	GTEx_v7	Artery_Aorta	ENSG00000240498.2	CDKN2B-AS1	5.4059	12.6357	0.668777	0.834997	-1.96673e-07	4
27	rs3218020	9	21997872	rs1333045	9	22119195	0.1761	0.0086	3.47097e-93	0.00994486	0.0309873	0.748419	GTEx_v7	Muscle_Skeletal	ENSG00000198642.5	KLHL9	17.7076	55.1822	0.748291	0.876694	NA	1
27	rs3218020	9	21997872	rs1333045	9	22119195	0.1761	0.0086	3.47097e-93	-0.00986189	0.0395689	0.803418	GTEx_v7	Artery_Aorta	ENSG00000198642.5	KLHL9	-17.8566	71.6515	0.803195	0.907061	8.59611e-07	3
27	rs3218020	9	21997872	rs1333045	9	22119195	0.1761	0.0086	3.47097e-93	-0.0114867	0.0234839	0.625105	GTEx_v7	Whole blood	ENSG00000198642.5	KLHL9	-15.3308	31.3518	0.624848	0.811268	-2.35345e-15	8
27	rs3218020	9	21997872	rs12378675	9	21838179	0.0608	0.0158	0.0001205	0.122404	0.0386635	0.00154615	Westra_eQTL	Whole blood	ILMN_1753639	MTAP	0.496716	0.203171	0.0144925	0.12405	NA	1
27	rs3218020	9	21997872	rs1011970	9	22062134	-0.0498	0.0101	7.45e-07	-0.0950619	0.0259651	0.000251098	Westra_eQTL	Whole blood	ILMN_1723198	CDKN2B	0.523869	0.178221	0.00328814	0.0506685	-4.2644e-14	4
28	rs579459	9	136154168	rs579459	9	136154168	0.0647	0.011	4.35e-09	0.397724	0.13464	0.00379905	GTEx_v7	Liver	ENSG00000175164.9	ABO	0.162676	0.0616249	0.00829623	0.089819	-3.47744e-09	11
28	rs579459	9	136154168	rs579459	9	136154168	0.0647	0.011	4.35e-09	0.189326	0.0741732	0.0113893	GTEx_v7	Artery_Aorta	ENSG00000175164.9	ABO	0.341739	0.145948	0.0192059	0.145046	-1.49008e-09	13
28	rs579459	9	136154168	rs579459	9	136154168	0.0647	0.011	4.35e-09	0.225635	0.0524585	2.25701e-05	GTEx_v7	Artery_Tibial	ENSG00000175164.9	ABO	0.286746	0.08259	0.000516738	0.0121652	2.45479e-05	14
28	rs579459	9	136154168	rs579459	9	136154168	0.0647	0.011	4.35e-09	0.250378	0.0792366	0.00201736	GTEx_v7	Artery_Coronary	ENSG00000175164.9	ABO	0.258409	0.0928323	0.00537571	0.0696492	-4.24802e-09	12
28	rs579459	9	136154168	rs579459	9	136154168	0.0647	0.011	4.35e-09	0.331595	0.0721641	5.71578e-06	GTEx_v7	Muscle_Skeletal	ENSG00000175164.9	ABO	0.195118	0.0538845	0.000293433	0.00828605	-3.19614e-07	16
28	rs579459	9	136154168	rs579459	9	136154168	0.0647	0.011	4.35e-09	-0.610405	0.0794773	2.22793e-13	GTEx_v7	Whole blood	ENSG00000175164.9	ABO	-0.105995	0.0226984	3.01614e-06	0.000238376	-0.282341	15
28	rs579459	9	136154168	rs579459	9	136154168	0.0647	0.011	4.35e-09	-0.0233907	0.0687209	0.733799	GTEx_v7	Artery_Tibial	ENSG00000123454.6	DBH	-2.76606	8.14015	0.734004	0.869597	0.308321	3
28	rs579459	9	136154168	rs579459	9	136154168	0.0647	0.011	4.35e-09	0.0757312	0.108051	0.484777	GTEx_v7	Liver	ENSG00000123454.6	DBH	0.854337	1.22757	0.486454	0.719964	0	2
28	rs579459	9	136154168	rs579459	9	136154168	0.0647	0.011	4.35e-09	-0.0390285	0.0891931	0.662135	GTEx_v7	Artery_Aorta	ENSG00000123454.6	DBH	-1.65776	3.79901	0.66257	0.832294	4.57706e-07	10
28	rs579459	9	136154168	rs579459	9	136154168	0.0647	0.011	4.35e-09	-0.0433161	0.0666292	0.516118	GTEx_v7	Whole blood	ENSG00000123454.6	DBH	-1.49367	2.31157	0.518168	0.74108	NA	1
28	rs579459	9	136154168	rs579459	9	136154168	0.0647	0.011	4.35e-09	0.0857878	0.0409344	0.0368884	GTEx_v7	Artery_Tibial	ENSG00000107290.9	SETX	0.754186	0.382028	0.0483628	0.220726	-1.17127e-17	3
28	rs579459	9	136154168	rs579459	9	136154168	0.0647	0.011	4.35e-09	0.0702329	0.0655232	0.286	GTEx_v7	Liver	ENSG00000107290.9	SETX	0.921221	0.8736	0.291649	0.558111	NA	1
28	rs579459	9	136154168	rs579459	9	136154168	0.0647	0.011	4.35e-09	0.0531439	0.0403554	0.188812	GTEx_v7	Artery_Tibial	ENSG00000160326.9	SLC2A6	1.21745	0.947371	0.198764	0.452274	NA	1
28	rs579459	9	136154168	rs579459	9	136154168	0.0647	0.011	4.35e-09	0.167273	0.0827974	0.0456594	GTEx_v7	Liver	ENSG00000160326.9	SLC2A6	0.386793	0.202435	0.056043	0.234352	NA	1
28	rs579459	9	136154168	rs579459	9	136154168	0.0647	0.011	4.35e-09	0.0599378	0.0726509	0.411074	GTEx_v7	Artery_Coronary	ENSG00000160326.9	SLC2A6	1.07945	1.32122	0.413921	0.66098	-1	2
28	rs579459	9	136154168	rs579459	9	136154168	0.0647	0.011	4.35e-09	0.0722255	0.0371372	0.0527236	GTEx_v7	Whole blood	ENSG00000160326.9	SLC2A6	0.895805	0.485135	0.0648186	0.250526	0.711991	8
28	rs579459	9	136154168	rs579459	9	136154168	0.0647	0.011	4.35e-09	0.0451516	0.0431971	0.297084	GTEx_v7	Artery_Aorta	ENSG00000165699.9	TSC1	1.43295	1.3924	0.303422	0.565595	-3.89524e-18	3
28	rs579459	9	136154168	rs579459	9	136154168	0.0647	0.011	4.35e-09	0.0435743	0.0305288	0.154224	GTEx_v7	Muscle_Skeletal	ENSG00000165699.9	TSC1	1.48482	1.07048	0.165423	0.403932	1	2
28	rs579459	9	136154168	rs579459	9	136154168	0.0647	0.011	4.35e-09	0.0253268	0.042301	0.549777	GTEx_v7	Artery_Tibial	ENSG00000148296.5	SURF6	2.55461	4.28877	0.551409	0.764556	-9.12491e-09	3
28	rs579459	9	136154168	rs579459	9	136154168	0.0647	0.011	4.35e-09	0.114665	0.0487061	0.0194627	GTEx_v7	Artery_Aorta	ENSG00000148296.5	SURF6	0.564252	0.258162	0.0288413	0.179247	-4.68203e-11	3
28	rs579459	9	136154168	rs579459	9	136154168	0.0647	0.011	4.35e-09	-0.042161	0.0278277	0.130498	GTEx_v7	Muscle_Skeletal	ENSG00000148296.5	SURF6	-1.53459	1.04595	0.142327	0.371587	-3.86925e-13	11
28	rs579459	9	136154168	rs579459	9	136154168	0.0647	0.011	4.35e-09	0.081394	0.0718242	0.259451	GTEx_v7	Liver	ENSG00000148296.5	SURF6	0.794899	0.71434	0.265806	0.528679	1	2
28	rs579459	9	136154168	rs579459	9	136154168	0.0647	0.011	4.35e-09	0.0889873	0.0571603	0.120565	GTEx_v7	Whole blood	ENSG00000148296.5	SURF6	0.72707	0.48311	0.13233	0.359191	1.62341e-17	5
28	rs579459	9	136154168	rs579459	9	136154168	0.0647	0.011	4.35e-09	0.0427847	0.0803711	0.595509	GTEx_v7	Liver	ENSG00000148288.7	GBGT1	1.51222	2.85232	0.595992	0.794322	NA	1
28	rs579459	9	136154168	rs579459	9	136154168	0.0647	0.011	4.35e-09	0.0317952	0.0539714	0.556941	GTEx_v7	Artery_Coronary	ENSG00000148288.7	GBGT1	2.0349	3.47146	0.557755	0.769549	NA	1
28	rs579459	9	136154168	rs579459	9	136154168	0.0647	0.011	4.35e-09	-0.0645391	0.0441874	0.144872	GTEx_v7	Muscle_Skeletal	ENSG00000148288.7	GBGT1	-1.00249	0.707213	0.156329	0.392022	-0.0717457	7
28	rs579459	9	136154168	rs579459	9	136154168	0.0647	0.011	4.35e-09	-0.0474731	0.0348151	0.173656	GTEx_v7	Artery_Tibial	ENSG00000148288.7	GBGT1	-1.36288	1.02599	0.184063	0.430175	-0.29296	3
28	rs579459	9	136154168	rs579459	9	136154168	0.0647	0.011	4.35e-09	-0.085631	0.0904642	0.344919	GTEx_v7	Artery_Aorta	ENSG00000273249.1	LL09NC01-251B2.3	-0.755567	0.808484	0.350021	0.607985	NA	1
28	rs579459	9	136154168	rs579459	9	136154168	0.0647	0.011	4.35e-09	-0.0439503	0.0413249	0.288735	GTEx_v7	Artery_Aorta	ENSG00000169925.12	BRD3	-1.47212	1.40663	0.295303	0.561028	-2.19738e-14	3
28	rs579459	9	136154168	rs579459	9	136154168	0.0647	0.011	4.35e-09	0.00632068	0.0851227	0.940936	GTEx_v7	Liver	ENSG00000169925.12	BRD3	10.2362	137.866	0.940813	0.977292	NA	1
28	rs579459	9	136154168	rs579459	9	136154168	0.0647	0.011	4.35e-09	0.0491858	0.066071	0.458116	GTEx_v7	Liver	ENSG00000148297.11	MED22	1.31542	1.78109	0.460182	0.695236	-0.0666022	4
28	rs579459	9	136154168	rs579459	9	136154168	0.0647	0.011	4.35e-09	-0.00875128	0.0359575	0.807868	GTEx_v7	Artery_Tibial	ENSG00000148297.11	MED22	-7.3932	30.4034	0.807873	0.910177	-2.05138e-32	2
28	rs579459	9	136154168	rs579459	9	136154168	0.0647	0.011	4.35e-09	0.0168479	0.0473773	0.722481	GTEx_v7	Artery_Aorta	ENSG00000148297.11	MED22	3.84024	10.8187	0.722617	0.864151	2.51875e-11	5
28	rs579459	9	136154168	rs579459	9	136154168	0.0647	0.011	4.35e-09	-0.145887	0.0535037	0.00740022	GTEx_v7	Artery_Coronary	ENSG00000148297.11	MED22	-0.443494	0.179277	0.013369	0.118497	-0.2793	8
28	rs579459	9	136154168	rs579459	9	136154168	0.0647	0.011	4.35e-09	-0.0296597	0.0353969	0.40255	GTEx_v7	Muscle_Skeletal	ENSG00000148297.11	MED22	-2.18141	2.62966	0.406797	0.655314	NA	1
28	rs579459	9	136154168	rs579459	9	136154168	0.0647	0.011	4.35e-09	0.0466123	0.0279161	0.0960097	GTEx_v7	Whole blood	ENSG00000148297.11	MED22	1.38805	0.864148	0.108217	0.325243	3.3106e-14	6
28	rs579459	9	136154168	rs579459	9	136154168	0.0647	0.011	4.35e-09	-0.0375677	0.0426469	0.380209	GTEx_v7	Artery_Coronary	ENSG00000148303.12	RPL7A	-1.72222	1.97688	0.383653	0.63456	1	2
28	rs579459	9	136154168	rs579459	9	136154168	0.0647	0.011	4.35e-09	-0.0608132	0.0234541	0.00984721	GTEx_v7	Muscle_Skeletal	ENSG00000148303.12	RPL7A	-1.06391	0.448424	0.0176653	0.139478	2.47734e-06	5
28	rs579459	9	136154168	rs579459	9	136154168	0.0647	0.011	4.35e-09	-0.0243235	0.0227705	0.28623	GTEx_v7	Artery_Tibial	ENSG00000148303.12	RPL7A	-2.65998	2.53088	0.293254	0.558927	0.0418025	2
28	rs579459	9	136154168	rs579459	9	136154168	0.0647	0.011	4.35e-09	-0.009465	0.0184217	0.607769	GTEx_v7	Whole blood	ENSG00000148303.12	RPL7A	-6.83571	13.355	0.608758	0.80257	NA	1
28	rs579459	9	136154168	rs579459	9	136154168	0.0647	0.011	4.35e-09	0.124363	0.0972509	0.203547	GTEx_v7	Artery_Coronary	ENSG00000273473.1	LL09NC01-139C3.1	0.520251	0.416337	0.211448	0.464444	-1.15482e-17	2
28	rs579459	9	136154168	rs579459	9	136154168	0.0647	0.011	4.35e-09	0.0448947	0.0792749	0.571769	GTEx_v7	Artery_Aorta	ENSG00000273473.1	LL09NC01-139C3.1	1.44115	2.55655	0.572952	0.780729	-0.0703373	3
28	rs579459	9	136154168	rs579459	9	136154168	0.0647	0.011	4.35e-09	-0.16049	0.0668613	0.0169488	GTEx_v7	Artery_Tibial	ENSG00000273473.1	LL09NC01-139C3.1	-0.40314	0.181398	0.026256	0.171496	1.69604e-08	4
28	rs579459	9	136154168	rs579459	9	136154168	0.0647	0.011	4.35e-09	0.0151877	0.0794223	0.848528	GTEx_v7	Artery_Aorta	ENSG00000225756.1	DBH-AS1	4.26003	22.2891	0.848427	0.933235	NA	1
28	rs579459	9	136154168	rs579459	9	136154168	0.0647	0.011	4.35e-09	-0.113388	0.0782061	0.149819	GTEx_v7	Artery_Coronary	ENSG00000225756.1	DBH-AS1	-0.570607	0.40534	0.159213	0.394841	NA	1
28	rs579459	9	136154168	rs579459	9	136154168	0.0647	0.011	4.35e-09	-0.0551164	0.0577921	0.340997	GTEx_v7	Whole blood	ENSG00000225756.1	DBH-AS1	-1.17388	1.24694	0.346497	0.604303	NA	1
28	rs579459	9	136154168	rs579459	9	136154168	0.0647	0.011	4.35e-09	-0.0379279	0.0262504	0.149239	GTEx_v7	Muscle_Skeletal	ENSG00000148248.9	SURF4	-1.70587	1.21575	0.160576	0.396383	7.43029e-07	5
28	rs579459	9	136154168	rs579459	9	136154168	0.0647	0.011	4.35e-09	0.0107672	0.0251144	0.668409	GTEx_v7	Artery_Tibial	ENSG00000148248.9	SURF4	6.00899	14.0531	0.668948	0.834997	NA	1
28	rs579459	9	136154168	rs579459	9	136154168	0.0647	0.011	4.35e-09	0.0713321	0.0709415	0.316746	GTEx_v7	Liver	ENSG00000160323.14	ADAMTS13	0.907025	0.915144	0.321623	0.581891	0.835911	7
28	rs579459	9	136154168	rs579459	9	136154168	0.0647	0.011	4.35e-09	-0.0273682	0.045429	0.547307	GTEx_v7	Artery_Tibial	ENSG00000160323.14	ADAMTS13	-2.36406	3.94467	0.54897	0.762513	-1.15482e-17	2
28	rs579459	9	136154168	rs579459	9	136154168	0.0647	0.011	4.35e-09	0.0615577	0.070306	0.383089	GTEx_v7	Artery_Coronary	ENSG00000160323.14	ADAMTS13	1.05105	1.21364	0.386476	0.636825	2.56422e-33	2
28	rs579459	9	136154168	rs579459	9	136154168	0.0647	0.011	4.35e-09	0.0269758	0.0502948	0.592269	GTEx_v7	Artery_Aorta	ENSG00000160323.14	ADAMTS13	2.39845	4.49032	0.593246	0.792667	-1.3611e-17	3
28	rs579459	9	136154168	rs579459	9	136154168	0.0647	0.011	4.35e-09	0.00516669	0.0336939	0.878202	GTEx_v7	Muscle_Skeletal	ENSG00000160323.14	ADAMTS13	12.5225	81.6918	0.87817	0.948583	-1.15482e-17	2
28	rs579459	9	136154168	rs579459	9	136154168	0.0647	0.011	4.35e-09	-0.00793081	0.048213	0.869451	GTEx_v7	Whole blood	ENSG00000160323.14	ADAMTS13	-8.15806	49.6139	0.869392	0.942836	NA	1
28	rs579459	9	136154168	rs579459	9	136154168	0.0647	0.011	4.35e-09	-0.0749195	0.058081	0.199669	GTEx_v7	Artery_Coronary	ENSG00000160271.10	RALGDS	-0.863594	0.685408	0.20768	0.460388	-1	2
28	rs579459	9	136154168	rs579459	9	136154168	0.0647	0.011	4.35e-09	0.0039618	0.0753915	0.958181	GTEx_v7	Liver	ENSG00000160271.10	RALGDS	16.331	310.784	0.958092	0.982446	-1	2
28	rs579459	9	136154168	rs579459	9	136154168	0.0647	0.011	4.35e-09	-0.0145475	0.0401729	0.717499	GTEx_v7	Artery_Tibial	ENSG00000160271.10	RALGDS	-4.4475	12.305	0.717772	0.861412	NA	1
28	rs579459	9	136154168	rs579459	9	136154168	0.0647	0.011	4.35e-09	-0.00902968	0.0575516	0.875473	GTEx_v7	Artery_Aorta	ENSG00000160271.10	RALGDS	-7.16526	45.6848	0.87537	0.947223	0.152483	2
28	rs579459	9	136154168	rs579459	9	136154168	0.0647	0.011	4.35e-09	-0.0126673	0.0293358	0.666193	GTEx_v7	Whole blood	ENSG00000160271.10	RALGDS	-5.10764	11.8605	0.666727	0.834641	-3.92704e-18	3
28	rs579459	9	136154168	rs579459	9	136154168	0.0647	0.011	4.35e-09	-0.064059	0.0726837	0.379972	GTEx_v7	Artery_Coronary	ENSG00000125482.8	TTF1	-1.01001	1.15878	0.383422	0.63456	-2.56422e-33	2
28	rs579459	9	136154168	rs579459	9	136154168	0.0647	0.011	4.35e-09	0.0498377	0.0471271	0.291462	GTEx_v7	Artery_Aorta	ENSG00000125482.8	TTF1	1.29821	1.24729	0.297956	0.561345	0	2
28	rs579459	9	136154168	rs579459	9	136154168	0.0647	0.011	4.35e-09	0.0421061	0.0299151	0.160006	GTEx_v7	Muscle_Skeletal	ENSG00000125482.8	TTF1	1.53659	1.12253	0.171039	0.411501	NA	1
28	rs579459	9	136154168	rs579459	9	136154168	0.0647	0.011	4.35e-09	-0.136538	0.0739355	0.065485	GTEx_v7	Muscle_Skeletal	ENSG00000170835.10	CEL	-0.473861	0.268946	0.0780835	0.272059	0.305194	3
28	rs579459	9	136154168	rs579459	9	136154168	0.0647	0.011	4.35e-09	-0.0696013	0.0797208	0.383281	GTEx_v7	Artery_Tibial	ENSG00000170835.10	CEL	-0.92958	1.0764	0.387807	0.638092	1	2
28	rs579459	9	136154168	rs579459	9	136154168	0.0647	0.011	4.35e-09	-0.0673517	0.0744503	0.36637	GTEx_v7	Whole blood	ENSG00000170835.10	CEL	-0.960629	1.07436	0.371247	0.625606	NA	1
28	rs579459	9	136154168	rs579459	9	136154168	0.0647	0.011	4.35e-09	0.0833896	0.0350729	0.0180108	GTEx_v7	Artery_Tibial	ENSG00000148291.5	SURF2	0.775876	0.351979	0.0275016	0.174582	0.995094	4
28	rs579459	9	136154168	rs579459	9	136154168	0.0647	0.011	4.35e-09	-0.0938467	0.0479417	0.0515806	GTEx_v7	Artery_Aorta	ENSG00000148291.5	SURF2	-0.689422	0.371185	0.0632605	0.247305	NA	1
28	rs579459	9	136154168	rs579459	9	136154168	0.0647	0.011	4.35e-09	-0.0337614	0.0292466	0.248998	GTEx_v7	Muscle_Skeletal	ENSG00000148291.5	SURF2	-1.91639	1.69179	0.257315	0.51945	NA	1
28	rs579459	9	136154168	rs579459	9	136154168	0.0647	0.011	4.35e-09	0.0016232	0.0361904	0.964255	GTEx_v7	Whole blood	ENSG00000148291.5	SURF2	39.8595	888.723	0.964227	0.984362	NA	1
28	rs579459	9	136154168	rs579459	9	136154168	0.0647	0.011	4.35e-09	0.000157691	0.0308497	0.995924	GTEx_v7	Muscle_Skeletal	ENSG00000148308.13	GTF3C5	410.296	80267.8	0.995922	0.997853	NA	1
28	rs579459	9	136154168	rs579459	9	136154168	0.0647	0.011	4.35e-09	-0.0216009	0.0420336	0.607678	GTEx_v7	Artery_Tibial	ENSG00000148308.13	GTF3C5	-2.99525	5.85071	0.608689	0.80257	NA	1
28	rs579459	9	136154168	rs579459	9	136154168	0.0647	0.011	4.35e-09	0.000334826	0.0861762	0.996907	GTEx_v7	Liver	ENSG00000148308.13	GTF3C5	193.235	49734	0.9969	0.998374	-2.56422e-33	2
28	rs579459	9	136154168	rs579459	9	136154168	0.0647	0.011	4.35e-09	-0.0327799	0.0721442	0.650422	GTEx_v7	Artery_Coronary	ENSG00000148308.13	GTF3C5	-1.97377	4.35695	0.650537	0.825477	NA	1
28	rs579459	9	136154168	rs579459	9	136154168	0.0647	0.011	4.35e-09	0.0472785	0.0672064	0.483165	GTEx_v7	Liver	ENSG00000160325.10	CACFD1	1.36849	1.95917	0.484862	0.719143	0.763005	3
28	rs579459	9	136154168	rs579459	9	136154168	0.0647	0.011	4.35e-09	0.0985765	0.0390586	0.0120911	GTEx_v7	Artery_Tibial	ENSG00000160325.10	CACFD1	0.656343	0.28299	0.020378	0.150518	0.454487	5
28	rs579459	9	136154168	rs579459	9	136154168	0.0647	0.011	4.35e-09	0.0102234	0.0491991	0.835488	GTEx_v7	Muscle_Skeletal	ENSG00000160325.10	CACFD1	6.32862	30.4749	0.835489	0.927408	0.917966	7
28	rs579459	9	136154168	rs579459	9	136154168	0.0647	0.011	4.35e-09	-0.0112408	0.0360033	0.755029	GTEx_v7	Muscle_Skeletal	ENSG00000125485.13	DDX31	-5.75582	18.4613	0.75521	0.880472	2.74279e-10	3
28	rs579459	9	136154168	rs579459	9	136154168	0.0647	0.011	4.35e-09	-0.0141931	0.083493	0.865176	GTEx_v7	Artery_Aorta	ENSG00000125485.13	DDX31	-4.55855	26.8276	0.865073	0.941839	NA	1
28	rs579459	9	136154168	rs579459	9	136154168	0.0647	0.011	4.35e-09	-0.0220705	0.0691093	0.749664	GTEx_v7	Artery_Tibial	ENSG00000125485.13	DDX31	-2.93151	9.19297	0.749812	0.87756	2.05138e-32	2
28	rs579459	9	136154168	rs579459	9	136154168	0.0647	0.011	4.35e-09	-0.137508	0.109604	0.21215	GTEx_v7	Liver	ENSG00000125485.13	DDX31	-0.470518	0.383474	0.219827	0.476644	1.15482e-17	2
28	rs579459	9	136154168	rs579459	9	136154168	0.0647	0.011	4.35e-09	-0.162247	0.091419	0.0785826	GTEx_v7	Artery_Coronary	ENSG00000125485.13	DDX31	-0.398775	0.234698	0.0893004	0.29124	NA	1
28	rs579459	9	136154168	rs579459	9	136154168	0.0647	0.011	4.35e-09	-0.060727	0.0400023	0.130038	GTEx_v7	Whole blood	ENSG00000125485.13	DDX31	-1.06542	0.724819	0.141584	0.371139	NA	1
28	rs579459	9	136154168	rs579459	9	136154168	0.0647	0.011	4.35e-09	-0.169031	0.0809915	0.0380648	GTEx_v7	Artery_Aorta	ENSG00000235138.1	RP11-374P20.4	-0.38277	0.194608	0.0491976	0.221615	1.28211e-33	2
28	rs579459	9	136154168	rs579459	9	136154168	0.0647	0.011	4.35e-09	0.0427108	0.106496	0.689118	GTEx_v7	Liver	ENSG00000235138.1	RP11-374P20.4	1.51484	3.7859	0.689063	0.846648	-1.12418e-11	3
28	rs579459	9	136154168	rs579459	9	136154168	0.0647	0.011	4.35e-09	0.020181	0.0902541	0.823464	GTEx_v7	Artery_Coronary	ENSG00000165695.5	AK8	3.20599	14.3483	0.823193	0.920005	0	2
28	rs579459	9	136154168	rs579459	9	136154168	0.0647	0.011	4.35e-09	0.00274677	0.0536655	0.959211	GTEx_v7	Artery_Tibial	ENSG00000165695.5	AK8	23.5549	460.226	0.959181	0.982446	NA	1
28	rs579459	9	136154168	rs579459	9	136154168	0.0647	0.011	4.35e-09	-0.0781065	0.138152	0.572915	GTEx_v7	Liver	ENSG00000165695.5	AK8	-0.828356	1.47192	0.57359	0.780985	1	2
28	rs579459	9	136154168	rs579459	9	136154168	0.0647	0.011	4.35e-09	0.0914974	0.0593199	0.12569	GTEx_v7	Liver	ENSG00000125484.7	GTF3C4	0.707124	0.473946	0.135701	0.363297	NA	1
28	rs579459	9	136154168	rs579459	9	136154168	0.0647	0.011	4.35e-09	-0.0448271	0.0309087	0.14843	GTEx_v7	Artery_Aorta	ENSG00000125484.7	GTF3C4	-1.44332	1.02499	0.159092	0.394841	1	2
28	rs579459	9	136154168	rs579459	9	136154168	0.0647	0.011	4.35e-09	-0.0139005	0.0409052	0.734227	GTEx_v7	Whole blood	ENSG00000125484.7	GTF3C4	-4.65451	13.7197	0.734416	0.869597	-1	2
28	rs579459	9	136154168	rs579459	9	136154168	0.0647	0.011	4.35e-09	-0.0346678	0.116673	0.766898	GTEx_v7	Artery_Coronary	ENSG00000165702.8	GFI1B	-1.86629	6.28891	0.766651	0.888402	NA	1
28	rs579459	9	136154168	rs579459	9	136154168	0.0647	0.011	4.35e-09	0.00525946	0.0250638	0.833891	GTEx_v7	Muscle_Skeletal	ENSG00000148300.7	REXO4	12.3016	58.6604	0.833894	0.926553	NA	1
28	rs579459	9	136154168	rs579459	9	136154168	0.0647	0.011	4.35e-09	0.0976107	0.0353843	0.00613806	GTEx_v7	Artery_Tibial	ENSG00000148300.7	REXO4	0.662837	0.265395	0.0125056	0.114436	-1.15482e-17	2
28	rs579459	9	136154168	rs579459	9	136154168	0.0647	0.011	4.35e-09	-0.057775	0.0613604	0.348388	GTEx_v7	Artery_Coronary	ENSG00000148300.7	REXO4	-1.11986	1.2045	0.35251	0.609492	-0.507484	8
28	rs579459	9	136154168	rs579459	9	136154168	0.0647	0.011	4.35e-09	-0.0597408	0.0746956	0.425468	GTEx_v7	Liver	ENSG00000148300.7	REXO4	-1.08301	1.36658	0.428071	0.670602	NA	1
28	rs579459	9	136154168	rs579459	9	136154168	0.0647	0.011	4.35e-09	-0.00185083	0.0326867	0.954883	GTEx_v7	Whole blood	ENSG00000148300.7	REXO4	-34.9573	617.394	0.954847	0.982093	NA	1
28	rs579459	9	136154168	rs579459	9	136154168	0.0647	0.011	4.35e-09	0.0892247	0.0886962	0.315566	GTEx_v7	Artery_Aorta	ENSG00000224992.1	RP11-295G24.5	0.725136	0.731307	0.321412	0.581891	-1.03338e-12	9
28	rs579459	9	136154168	rs579459	9	136154168	0.0647	0.011	4.35e-09	0.125438	0.0811671	0.123228	GTEx_v7	Artery_Tibial	ENSG00000224992.1	RP11-295G24.5	0.515793	0.345082	0.134994	0.362283	NA	1
28	rs579459	9	136154168	rs579459	9	136154168	0.0647	0.011	4.35e-09	-0.1029	0.122615	0.403078	GTEx_v7	Liver	ENSG00000224992.1	RP11-295G24.5	-0.628766	0.756821	0.406088	0.654989	NA	1
28	rs579459	9	136154168	rs579459	9	136154168	0.0647	0.011	4.35e-09	0.0869681	0.0907494	0.339906	GTEx_v7	Artery_Coronary	ENSG00000198870.6	C9orf96	0.743951	0.786534	0.34422	0.602196	-1.16461e-17	3
28	rs579459	9	136154168	rs579459	9	136154168	0.0647	0.011	4.35e-09	-0.0322902	0.0533361	0.545231	GTEx_v7	Muscle_Skeletal	ENSG00000198870.6	C9orf96	-2.0037	3.32715	0.547022	0.761828	NA	1
28	rs579459	9	136154168	rs579459	9	136154168	0.0647	0.011	4.35e-09	0.226491	0.0836651	0.00717338	GTEx_v7	Whole blood	ENSG00000198870.6	C9orf96	0.285663	0.116163	0.0139265	0.120966	0.000131203	4
28	rs579459	9	136154168	rs579459	9	136154168	0.0647	0.011	4.35e-09	0.0832731	0.0565498	0.141611	GTEx_v7	Muscle_Skeletal	ENSG00000187616.4	TMEM8C	0.776962	0.54391	0.153155	0.387828	NA	1
28	rs579459	9	136154168	rs579459	9	136154168	0.0647	0.011	4.35e-09	-0.0938312	0.0569296	0.100773	GTEx_v7	Artery_Aorta	ENSG00000196363.5	WDR5	-0.689536	0.434473	0.112498	0.332477	-1	2
28	rs579459	9	136154168	rs579459	9	136154168	0.0647	0.011	4.35e-09	-0.0533872	0.022312	0.0171566	GTEx_v7	Muscle_Skeletal	ENSG00000196363.5	WDR5	-1.2119	0.546793	0.0266655	0.172919	-1	2
28	rs579459	9	136154168	rs579459	9	136154168	0.0647	0.011	4.35e-09	-0.0221069	0.0594955	0.710894	GTEx_v7	Artery_Coronary	ENSG00000196363.5	WDR5	-2.92669	7.89219	0.710762	0.857672	NA	1
28	rs579459	9	136154168	rs579459	9	136154168	0.0647	0.011	4.35e-09	-0.126294	0.0428947	0.00347315	GTEx_v7	Artery_Tibial	ENSG00000196363.5	WDR5	-0.512297	0.194579	0.00846742	0.0908428	-0.962055	10
28	rs579459	9	136154168	rs579459	9	136154168	0.0647	0.011	4.35e-09	-0.0313914	0.039972	0.432874	GTEx_v7	Whole blood	ENSG00000196363.5	WDR5	-2.06107	2.64774	0.436317	0.676149	NA	1
28	rs579459	9	136154168	rs579459	9	136154168	0.0647	0.011	4.35e-09	-0.166145	0.0724267	0.023592	GTEx_v7	Liver	ENSG00000148290.5	SURF1	-0.389419	0.182211	0.0325831	0.189117	NA	1
28	rs579459	9	136154168	rs579459	9	136154168	0.0647	0.011	4.35e-09	-0.199391	0.0609203	0.00123992	GTEx_v7	Artery_Aorta	ENSG00000148290.5	SURF1	-0.324488	0.113457	0.00423635	0.0596106	-1.46543e-06	11
28	rs579459	9	136154168	rs579459	9	136154168	0.0647	0.011	4.35e-09	-0.179661	0.0691424	0.0105911	GTEx_v7	Artery_Coronary	ENSG00000148290.5	SURF1	-0.360123	0.151515	0.0174627	0.138707	-0.017305	6
28	rs579459	9	136154168	rs579459	9	136154168	0.0647	0.011	4.35e-09	-0.210269	0.0492319	2.40409e-05	GTEx_v7	Muscle_Skeletal	ENSG00000148290.5	SURF1	-0.307701	0.0890345	0.000548307	0.0125003	-0.000114852	11
28	rs579459	9	136154168	rs579459	9	136154168	0.0647	0.011	4.35e-09	-0.181664	0.0425307	2.56278e-05	GTEx_v7	Artery_Tibial	ENSG00000148290.5	SURF1	-0.356152	0.103048	0.000547907	0.0125003	-6.55867e-06	7
28	rs579459	9	136154168	rs579459	9	136154168	0.0647	0.011	4.35e-09	-0.0749978	0.0247979	0.00270552	GTEx_v7	Whole blood	ENSG00000148290.5	SURF1	-0.862692	0.320747	0.00715304	0.0813423	0.000370783	9
28	rs579459	9	136154168	rs579459	9	136154168	0.0647	0.011	4.35e-09	-0.0540395	0.0667352	0.418974	GTEx_v7	Artery_Aorta	ENSG00000197859.5	ADAMTSL2	-1.19727	1.4925	0.422441	0.667257	6.70539e-12	5
28	rs579459	9	136154168	rs579459	9	136154168	0.0647	0.011	4.35e-09	-0.0646578	0.0633457	0.309533	GTEx_v7	Artery_Coronary	ENSG00000197859.5	ADAMTSL2	-1.00065	0.994999	0.314568	0.575039	NA	1
28	rs579459	9	136154168	rs579459	9	136154168	0.0647	0.011	4.35e-09	-0.0160028	0.0383522	0.6767	GTEx_v7	Muscle_Skeletal	ENSG00000197859.5	ADAMTSL2	-4.04304	9.71388	0.677254	0.839618	NA	1
28	rs579459	9	136154168	rs579459	9	136154168	0.0647	0.011	4.35e-09	0.0123664	0.0789092	0.875615	GTEx_v7	Artery_Aorta	ENSG00000196205.7	EEF1A1P5	5.23192	33.3964	0.875512	0.947223	NA	1
28	rs579459	9	136154168	rs579459	9	136154168	0.0647	0.011	4.35e-09	-0.0991354	0.11931	0.407747	GTEx_v7	Artery_Coronary	ENSG00000196205.7	EEF1A1P5	-0.652643	0.793258	0.410657	0.658329	NA	1
28	rs579459	9	136154168	rs579459	9	136154168	0.0647	0.011	4.35e-09	-0.0440377	0.0723367	0.543866	GTEx_v7	Artery_Coronary	ENSG00000235106.4	LINC00094	-1.4692	2.42621	0.544812	0.760523	NA	1
28	rs579459	9	136154168	rs579459	9	136154168	0.0647	0.011	4.35e-09	0.0137246	0.079708	0.863591	GTEx_v7	Liver	ENSG00000165698.11	C9orf9	4.71416	27.39	0.863349	0.94167	NA	1
28	rs579459	9	136154168	rs579459	9	136154168	0.0647	0.011	4.35e-09	-0.0124356	0.0729665	0.864787	GTEx_v7	Whole blood	ENSG00000165698.11	C9orf9	-5.2028	30.5405	0.864729	0.941839	NA	1
28	rs579459	9	136154168	rs739468	9	136326248	0.0677	0.0145	3.1e-06	0.145947	0.027078	7.05079e-08	Westra_eQTL	Whole blood	ILMN_1792860	MED22	0.463867	0.131444	0.000417105	0.0108083	NA	1
28	rs579459	9	136154168	rs630014	9	136149722	-0.0321	0.0081	7.73e-05	0.0568294	0.0194329	0.00345133	Westra_eQTL	Whole blood	ILMN_1778321	SLC2A6	-0.564848	0.240047	0.0186189	0.143097	5.49801e-07	12
28	rs579459	9	136154168	rs579459	9	136154168	0.0647	0.011	4.35e-09	-0.109746	0.0228711	1.5989e-06	Westra_eQTL	Whole blood	ILMN_1652906	GBGT1	-0.589543	0.15856	0.000200714	0.00626175	-0.0409264	11
28	rs579459	9	136154168	rs579459	9	136154168	0.0647	0.011	4.35e-09	0.0977652	0.0228813	1.93114e-05	Westra_eQTL	Whole blood	ILMN_1778032	SURF6	0.66179	0.191441	0.000546455	0.0125003	-9.47869e-11	13
28	rs579459	9	136154168	rs579459	9	136154168	0.0647	0.011	4.35e-09	-0.02166	0.0130403	0.09789	CEDAR	CD15+ granulocytes	3290382	TSC1	-2.98707	1.86869	0.109935	0.328282	NA	1
28	rs579459	9	136154168	rs579459	9	136154168	0.0647	0.011	4.35e-09	0.005046	0.0141424	0.7215	CEDAR	CD14+ monocytes	3290382	TSC1	12.822	36.0023	0.721732	0.863856	NA	1
28	rs579459	9	136154168	rs579459	9	136154168	0.0647	0.011	4.35e-09	0.02176	0.0188725	0.2497	CEDAR	CD4+ T lymphocytes	3290382	TSC1	2.97335	2.62787	0.257859	0.519664	NA	1
28	rs579459	9	136154168	rs579459	9	136154168	0.0647	0.011	4.35e-09	-0.01778	0.0141223	0.2091	CEDAR	CD15+ granulocytes	3710324	SURF1	-3.63892	2.9558	0.218281	0.474593	-1	2
28	rs579459	9	136154168	rs579459	9	136154168	0.0647	0.011	4.35e-09	-0.05694	0.0175362	0.001304	CEDAR	CD4+ T lymphocytes	3710324	SURF1	-1.13628	0.399731	0.00447443	0.0618326	2.88597e-09	8
28	rs579459	9	136154168	rs579459	9	136154168	0.0647	0.011	4.35e-09	-0.03348	0.0175472	0.05748	CEDAR	CD19+ B lymphocytes	3710324	SURF1	-1.9325	1.0648	0.0695395	0.258632	1.41038e-12	6
28	rs579459	9	136154168	rs579459	9	136154168	0.0647	0.011	4.35e-09	-0.07608	0.0184035	4.73e-05	CEDAR	CD8+ T lymphocytes	3710324	SURF1	-0.850421	0.251442	0.000719131	0.0154304	-7.07801e-08	7
28	rs579459	9	136154168	rs579459	9	136154168	0.0647	0.011	4.35e-09	-0.05143	0.0207798	0.01392	CEDAR	CD14+ monocytes	3710324	SURF1	-1.25802	0.551458	0.0225329	0.158063	4.21377e-12	8
28	rs579459	9	136154168	rs579459	9	136154168	0.0647	0.011	4.35e-09	-0.01805	0.00962667	0.06186	CEDAR	CD15+ granulocytes	2750446	SNORD36A	-3.58449	2.00651	0.0740301	0.264891	8.76225e-08	7
28	rs579459	9	136154168	rs579459	9	136154168	0.0647	0.011	4.35e-09	0.00448	0.0146645	0.7602	CEDAR	CD19+ B lymphocytes	2750446	SNORD36A	14.442	47.3369	0.760299	0.884745	NA	1
28	rs579459	9	136154168	rs579459	9	136154168	0.0647	0.011	4.35e-09	-0.006378	0.0116217	0.5836	CEDAR	CD14+ monocytes	2750446	SNORD36A	-10.1442	18.5647	0.584773	0.786888	-1	2
28	rs579459	9	136154168	rs579459	9	136154168	0.0647	0.011	4.35e-09	0.03241	0.0201555	0.1089	CEDAR	CD4+ T lymphocytes	2750446	SNORD36A	1.9963	1.28704	0.120882	0.343346	-8.10485e-09	7
28	rs579459	9	136154168	rs579459	9	136154168	0.0647	0.011	4.35e-09	0.05656	0.0251043	0.02504	CEDAR	CD8+ T lymphocytes	2600452	SURF6	1.14392	0.543705	0.0353843	0.195335	-1.15482e-17	2
28	rs579459	9	136154168	rs579459	9	136154168	0.0647	0.011	4.35e-09	0.05952	0.0275939	0.03183	CEDAR	CD4+ T lymphocytes	2600452	SURF6	1.08703	0.536773	0.0428551	0.20972	-2.68735e-12	6
28	rs579459	9	136154168	rs579459	9	136154168	0.0647	0.011	4.35e-09	0.008276	0.0198751	0.6775	CEDAR	CD19+ B lymphocytes	2600452	SURF6	7.81779	18.8217	0.677878	0.839697	NA	1
28	rs579459	9	136154168	rs579459	9	136154168	0.0647	0.011	4.35e-09	0.0002186	0.0143438	0.9878	CEDAR	CD19+ B lymphocytes	5860709	C9ORF9	295.974	19421	0.987841	0.995491	NA	1
28	rs579459	9	136154168	rs579459	9	136154168	0.0647	0.011	4.35e-09	-0.004058	0.0185466	0.827	CEDAR	CD19+ B lymphocytes	6180465	SLC2A6	-15.9438	72.9198	0.826924	0.922749	NA	1
28	rs579459	9	136154168	rs579459	9	136154168	0.0647	0.011	4.35e-09	0.0138	0.0240084	0.5659	CEDAR	CD8+ T lymphocytes	6180465	SLC2A6	4.68841	8.19544	0.567271	0.776788	NA	1
28	rs579459	9	136154168	rs579459	9	136154168	0.0647	0.011	4.35e-09	-0.01724	0.0370593	0.6422	CEDAR	CD4+ T lymphocytes	6180465	SLC2A6	-3.7529	8.09248	0.642826	0.822778	NA	1
28	rs579459	9	136154168	rs579459	9	136154168	0.0647	0.011	4.35e-09	-0.01832	0.0166849	0.273	CEDAR	CD8+ T lymphocytes	1990477	C9ORF7	-3.53166	3.27201	0.28043	0.546118	0.105958	2
28	rs579459	9	136154168	rs579459	9	136154168	0.0647	0.011	4.35e-09	0.00521	0.0138233	0.7065	CEDAR	CD19+ B lymphocytes	1990477	C9ORF7	12.4184	33.0164	0.706821	0.855037	NA	1
28	rs579459	9	136154168	rs579459	9	136154168	0.0647	0.011	4.35e-09	0.02257	0.0180994	0.2134	CEDAR	CD19+ B lymphocytes	6590661	MED22	2.86664	2.34992	0.222508	0.478953	-0.195312	4
28	rs579459	9	136154168	rs579459	9	136154168	0.0647	0.011	4.35e-09	0.01358	0.0224909	0.5465	CEDAR	CD14+ monocytes	6590661	MED22	4.76436	7.93209	0.548077	0.762	5.4298e-15	14
28	rs579459	9	136154168	rs579459	9	136154168	0.0647	0.011	4.35e-09	-0.02094	0.0169144	0.2168	CEDAR	CD4+ T lymphocytes	6590661	MED22	-3.08978	2.55047	0.225721	0.482147	-0.828044	8
28	rs579459	9	136154168	rs579459	9	136154168	0.0647	0.011	4.35e-09	0.01741	0.0119002	0.1446	CEDAR	CD4+ T lymphocytes	3400487	LOC388474	3.71626	2.61756	0.155683	0.39119	NA	1
28	rs579459	9	136154168	rs579459	9	136154168	0.0647	0.011	4.35e-09	0.008758	0.0127297	0.492	CEDAR	CD14+ monocytes	3400487	LOC388474	7.38753	10.8109	0.494391	0.725372	-1	2
28	rs579459	9	136154168	rs579459	9	136154168	0.0647	0.011	4.35e-09	-3.94e-05	0.0118656	0.9974	CEDAR	CD8+ T lymphocytes	3400487	LOC388474	-1642.13	494539	0.997351	0.998614	NA	1
28	rs579459	9	136154168	rs579459	9	136154168	0.0647	0.011	4.35e-09	0.007213	0.0212209	0.7342	CEDAR	CD14+ monocytes	6130079	RPL7A	8.96992	26.4339	0.734358	0.869597	NA	1
28	rs579459	9	136154168	rs579459	9	136154168	0.0647	0.011	4.35e-09	0.02361	0.0179817	0.1902	CEDAR	CD8+ T lymphocytes	2600209	SURF2	2.74036	2.13847	0.200032	0.453636	NA	1
28	rs579459	9	136154168	rs579459	9	136154168	0.0647	0.011	4.35e-09	-0.03438	0.0187664	0.06796	CEDAR	CD4+ T lymphocytes	2600209	SURF2	-1.88191	1.07592	0.0802702	0.275446	-1	2
28	rs579459	9	136154168	rs579459	9	136154168	0.0647	0.011	4.35e-09	0.001949	0.0125096	0.8763	CEDAR	CD15+ granulocytes	4860689	MED22	33.1965	213.146	0.876234	0.947571	NA	1
28	rs579459	9	136154168	rs579459	9	136154168	0.0647	0.011	4.35e-09	-0.02229	0.013166	0.09162	CEDAR	CD14+ monocytes	4860689	MED22	-2.90265	1.78411	0.103749	0.320097	NA	1
28	rs579459	9	136154168	rs579459	9	136154168	0.0647	0.011	4.35e-09	0.0502	0.0150435	0.000963	CEDAR	CD8+ T lymphocytes	4860689	MED22	1.28884	0.444058	0.00370288	0.0545312	0.555387	8
28	rs579459	9	136154168	rs579459	9	136154168	0.0647	0.011	4.35e-09	-0.04355	0.0207975	0.03731	CEDAR	Platelets	4860689	MED22	-1.48565	0.753099	0.0485283	0.220824	NA	1
28	rs579459	9	136154168	rs579459	9	136154168	0.0647	0.011	4.35e-09	0.008832	0.018054	0.6251	CEDAR	CD8+ T lymphocytes	10356	SNORD36C	7.32563	15.0264	0.625892	0.811268	NA	1
28	rs579459	9	136154168	rs579459	9	136154168	0.0647	0.011	4.35e-09	-0.03158	0.0125268	0.01229	CEDAR	CD15+ granulocytes	10356	SNORD36C	-2.04877	0.884181	0.0204965	0.150923	-0.000286406	13
28	rs579459	9	136154168	rs579459	9	136154168	0.0647	0.011	4.35e-09	0.01263	0.0234019	0.5899	CEDAR	CD14+ monocytes	2140735	RALGDS	5.12272	9.53167	0.590962	0.791513	NA	1
28	rs579459	9	136154168	rs579459	9	136154168	0.0647	0.011	4.35e-09	-0.02467	0.0254304	0.3329	CEDAR	Platelets	2140735	RALGDS	-2.62262	2.73998	0.338482	0.597253	-0.338161	5
28	rs579459	9	136154168	rs579459	9	136154168	0.0647	0.011	4.35e-09	-0.01977	0.0213568	0.3554	CEDAR	CD4+ T lymphocytes	2140735	RALGDS	-3.27264	3.57882	0.360484	0.616894	NA	1
28	rs579459	9	136154168	rs579459	9	136154168	0.0647	0.011	4.35e-09	-0.05051	0.0211339	0.01755	CEDAR	CD19+ B lymphocytes	2140735	RALGDS	-1.28093	0.578512	0.0268158	0.173242	-0.000103362	14
28	rs579459	9	136154168	rs579459	9	136154168	0.0647	0.011	4.35e-09	0.009838	0.0156781	0.5308	CEDAR	CD14+ monocytes	1510438	GTF3C5	6.57654	10.54	0.532654	0.752188	NA	1
28	rs579459	9	136154168	rs579459	9	136154168	0.0647	0.011	4.35e-09	-0.003121	0.0121063	0.7967	CEDAR	CD15+ granulocytes	1510438	GTF3C5	-20.7305	80.4904	0.796752	0.903227	NA	1
28	rs579459	9	136154168	rs579459	9	136154168	0.0647	0.011	4.35e-09	0.01712	0.0346278	0.6214	CEDAR	Platelets	7200386	GFI1B	3.77921	7.67098	0.622251	0.811114	NA	1
28	rs579459	9	136154168	rs579459	9	136154168	0.0647	0.011	4.35e-09	0.03508	0.0215347	0.1045	CEDAR	CD14+ monocytes	1190221	REXO4	1.84436	1.17482	0.116438	0.338325	1.1048e-14	5
28	rs579459	9	136154168	rs579459	9	136154168	0.0647	0.011	4.35e-09	0.02131	0.0143792	0.1395	CEDAR	CD19+ B lymphocytes	4040373	TSC1	3.03613	2.1127	0.150694	0.383776	NA	1
28	rs579459	9	136154168	rs579459	9	136154168	0.0647	0.011	4.35e-09	0.01323	0.0179878	0.4626	CEDAR	CD4+ T lymphocytes	3370048	SURF4	4.8904	6.70087	0.465503	0.701343	NA	1
28	rs579459	9	136154168	rs579459	9	136154168	0.0647	0.011	4.35e-09	0.024	0.018794	0.2028	CEDAR	CD8+ T lymphocytes	3370048	SURF4	2.69583	2.16025	0.212058	0.465115	-1.20103e-17	3
28	rs579459	9	136154168	rs579459	9	136154168	0.0647	0.011	4.35e-09	-0.01809	0.0170019	0.2884	CEDAR	Platelets	6840367	HS.211930	-3.57656	3.41599	0.295096	0.56086	1.25877e-11	9
28	rs579459	9	136154168	rs579459	9	136154168	0.0647	0.011	4.35e-09	-0.0266	0.0140444	0.05922	CEDAR	CD8+ T lymphocytes	6840367	HS.211930	-2.43233	1.34917	0.0714138	0.260513	NA	1
28	rs579459	9	136154168	rs579459	9	136154168	0.0647	0.011	4.35e-09	-0.03044	0.0160549	0.05907	CEDAR	CD19+ B lymphocytes	4490687	GBGT1	-2.12549	1.17784	0.0711433	0.260308	NA	1
28	rs579459	9	136154168	rs579459	9	136154168	0.0647	0.011	4.35e-09	0.01512	0.0176863	0.3934	CEDAR	CD15+ granulocytes	4490687	GBGT1	4.2791	5.05798	0.397547	0.646597	1	2
28	rs579459	9	136154168	rs579459	9	136154168	0.0647	0.011	4.35e-09	0.03267	0.0158208	0.03982	CEDAR	CD8+ T lymphocytes	2640368	VAV2	1.98041	1.01642	0.051366	0.224703	-4.60609e-12	8
29	rs2505083	10	30335122	rs2505083	10	30335122	0.0521	0.0078	2.02e-11	0.120337	0.0597135	0.0451243	GTEx_v7	Artery_Aorta	ENSG00000224597.5	PTCHD3P1	0.432951	0.224403	0.0536885	0.228585	-1.43195e-12	3
29	rs2505083	10	30335122	rs2505083	10	30335122	0.0521	0.0078	2.02e-11	0.14812	0.0818256	0.0728768	GTEx_v7	Artery_Coronary	ENSG00000224597.5	PTCHD3P1	0.351742	0.201321	0.0806083	0.276345	0.548872	3
29	rs2505083	10	30335122	rs2505083	10	30335122	0.0521	0.0078	2.02e-11	0.0479717	0.0678966	0.481268	GTEx_v7	Liver	ENSG00000224597.5	PTCHD3P1	1.08606	1.54572	0.482292	0.717141	NA	1
29	rs2505083	10	30335122	rs2505083	10	30335122	0.0521	0.0078	2.02e-11	-0.0173274	0.0417154	0.678166	GTEx_v7	Whole blood	ENSG00000224597.5	PTCHD3P1	-3.0068	7.2528	0.678456	0.839697	NA	1
29	rs2505083	10	30335122	rs2505083	10	30335122	0.0521	0.0078	2.02e-11	0.101364	0.0509525	0.0475078	GTEx_v7	Artery_Tibial	ENSG00000259994.1	RP11-305E6.4	0.513989	0.269582	0.0565704	0.23552	-3.00813e-08	5
29	rs2505083	10	30335122	rs2505083	10	30335122	0.0521	0.0078	2.02e-11	-0.0272676	0.0601039	0.650389	GTEx_v7	Whole blood	ENSG00000259994.1	RP11-305E6.4	-1.91069	4.2213	0.650814	0.825477	NA	1
29	rs2505083	10	30335122	rs2505083	10	30335122	0.0521	0.0078	2.02e-11	-0.104979	0.0472198	0.0267283	GTEx_v7	Muscle_Skeletal	ENSG00000234814.3	SVILP1	-0.49629	0.235273	0.034908	0.194517	2.42332e-08	4
29	rs2505083	10	30335122	rs2505083	10	30335122	0.0521	0.0078	2.02e-11	-0.138642	0.0563047	0.0143279	GTEx_v7	Artery_Tibial	ENSG00000234814.3	SVILP1	-0.375788	0.162653	0.020868	0.152006	1.29189e-10	4
29	rs2505083	10	30335122	rs2505083	10	30335122	0.0521	0.0078	2.02e-11	-0.0862933	0.0954062	0.36763	GTEx_v7	Artery_Coronary	ENSG00000234814.3	SVILP1	-0.603755	0.673606	0.370091	0.625435	NA	1
29	rs2505083	10	30335122	rs2505083	10	30335122	0.0521	0.0078	2.02e-11	-0.0574435	0.0638483	0.369003	GTEx_v7	Whole blood	ENSG00000234814.3	SVILP1	-0.906978	1.01721	0.372588	0.62679	-1	2
29	rs2505083	10	30335122	rs10826770	10	30495051	0.0334	0.0086	0.0001076	0.0792196	0.0863167	0.359763	GTEx_v7	Artery_Aorta	ENSG00000272381.1	RP11-192P3.4	0.421613	0.472037	0.371762	0.626028	NA	1
29	rs2505083	10	30335122	rs2505083	10	30335122	0.0521	0.0078	2.02e-11	0.0718492	0.0537894	0.184246	GTEx_v7	Liver	ENSG00000107951.8	MTPAP	0.72513	0.553612	0.190258	0.438815	-1.59863e-17	3
29	rs2505083	10	30335122	rs2505083	10	30335122	0.0521	0.0078	2.02e-11	0.0789755	0.0285292	0.00588306	GTEx_v7	Muscle_Skeletal	ENSG00000107951.8	MTPAP	0.659698	0.257966	0.0105485	0.105307	0.835109	5
29	rs2505083	10	30335122	rs2505083	10	30335122	0.0521	0.0078	2.02e-11	0.079344	0.0394335	0.0454574	GTEx_v7	Artery_Aorta	ENSG00000107951.8	MTPAP	0.656634	0.340829	0.0540317	0.228766	-1.32903e-16	4
29	rs2505083	10	30335122	rs2505083	10	30335122	0.0521	0.0078	2.02e-11	0.041605	0.0427146	0.3306	GTEx_v7	Muscle_Skeletal	ENSG00000165757.8	KIAA1462	1.25225	1.29925	0.335132	0.595236	-1.15482e-17	2
29	rs2505083	10	30335122	rs2505083	10	30335122	0.0521	0.0078	2.02e-11	0.335195	0.0447905	1.82967e-12	GTEx_v7	Artery_Aorta	ENSG00000165757.8	KIAA1462	0.155432	0.0311909	6.25261e-07	6.72551e-05	0.562486	12
29	rs2505083	10	30335122	rs2505083	10	30335122	0.0521	0.0078	2.02e-11	0.107561	0.0263293	5.56699e-05	GTEx_v7	Artery_Tibial	ENSG00000165757.8	KIAA1462	0.484376	0.138986	0.000491998	0.0119644	0.684095	10
29	rs2505083	10	30335122	rs2505083	10	30335122	0.0521	0.0078	2.02e-11	0.0925593	0.0867706	0.288336	GTEx_v7	Artery_Coronary	ENSG00000165757.8	KIAA1462	0.562882	0.534366	0.292174	0.558377	NA	1
29	rs2505083	10	30335122	rs2505083	10	30335122	0.0521	0.0078	2.02e-11	0.107869	0.0503578	0.0329884	GTEx_v7	Whole blood	ENSG00000165757.8	KIAA1462	0.482993	0.236793	0.041377	0.208291	NA	1
29	rs2505083	10	30335122	rs2505083	10	30335122	0.0521	0.0078	2.02e-11	0.0709179	0.0868017	0.415597	GTEx_v7	Liver	ENSG00000197321.10	SVIL	0.734652	0.905897	0.417385	0.663506	NA	1
29	rs2505083	10	30335122	rs2505083	10	30335122	0.0521	0.0078	2.02e-11	-0.00755789	0.0283694	0.790095	GTEx_v7	Artery_Tibial	ENSG00000197321.10	SVIL	-6.89346	25.896	0.790087	0.901056	-1	2
29	rs2505083	10	30335122	rs2505083	10	30335122	0.0521	0.0078	2.02e-11	0.0656572	0.036	0.0695685	GTEx_v7	Artery_Aorta	ENSG00000197321.10	SVIL	0.793515	0.451014	0.0785089	0.272739	-3.17041e-12	3
29	rs2505083	10	30335122	rs2505083	10	30335122	0.0521	0.0078	2.02e-11	-0.0049878	0.0489961	0.918964	GTEx_v7	Muscle_Skeletal	ENSG00000237135.1	DDX10P1	-10.4455	102.62	0.918925	0.968128	NA	1
29	rs2505083	10	30335122	rs2505083	10	30335122	0.0521	0.0078	2.02e-11	-0.0439136	0.0362837	0.227498	GTEx_v7	Artery_Aorta	ENSG00000107968.5	MAP3K8	-1.18642	0.996244	0.233696	0.491873	1.15482e-17	2
29	rs2505083	10	30335122	rs2505083	10	30335122	0.0521	0.0078	2.02e-11	0.0326599	0.0710513	0.646624	GTEx_v7	Artery_Coronary	ENSG00000107968.5	MAP3K8	1.59523	3.47861	0.646534	0.825343	NA	1
29	rs2505083	10	30335122	rs2505083	10	30335122	0.0521	0.0078	2.02e-11	0.00125314	0.0329091	0.96965	GTEx_v7	Whole blood	ENSG00000107968.5	MAP3K8	41.5756	1091.85	0.969625	0.986899	NA	1
29	rs2505083	10	30335122	rs2505083	10	30335122	0.0521	0.0078	2.02e-11	-0.0877925	0.0971682	0.368127	GTEx_v7	Liver	ENSG00000272914.1	RP11-330O11.3	-0.593445	0.662803	0.370597	0.625606	NA	1
29	rs2505083	10	30335122	rs2505083	10	30335122	0.0521	0.0078	2.02e-11	0.105232	0.0693824	0.132065	GTEx_v7	Liver	ENSG00000120563.4	LYZL1	0.495097	0.334741	0.139128	0.367928	NA	1
29	rs2505083	10	30335122	rs2505083	10	30335122	0.0521	0.0078	2.02e-11	-0.053056	0.0192199	0.00612462	GTEx_v7	Whole blood	ENSG00000183621.11	ZNF438	-0.981981	0.384911	0.0107356	0.105774	NA	1
29	rs2505083	10	30335122	rs10826770	10	30495051	-0.0334	0.0086	0.0001076	0.0770613	0.0218337	0.000416393	Westra_eQTL	Whole blood	ILMN_1742569	PAPD1	-0.433421	0.165935	0.00900165	0.0936093	NA	1
29	rs2505083	10	30335122	rs2505083	10	30335122	0.0521	0.0078	2.02e-11	-0.007158	0.00776524	0.3575	CEDAR	CD15+ granulocytes	1660451	PAPD1	-7.27857	7.97088	0.361166	0.61746	NA	1
29	rs2505083	10	30335122	rs2505083	10	30335122	0.0521	0.0078	2.02e-11	-0.0236	0.030079	0.4333	CEDAR	CD14+ monocytes	1470215	MAP3K8	-2.20763	2.83304	0.435837	0.675626	-0.507701	3
29	rs2505083	10	30335122	rs2505083	10	30335122	0.0521	0.0078	2.02e-11	0.03141	0.0232667	0.1782	CEDAR	CD8+ T lymphocytes	1470215	MAP3K8	1.65871	1.25352	0.185754	0.432849	NA	1
29	rs2505083	10	30335122	rs2505083	10	30335122	0.0521	0.0078	2.02e-11	-0.01531	0.0203455	0.4524	CEDAR	CD19+ B lymphocytes	1470215	MAP3K8	-3.403	4.55087	0.454599	0.689606	-1	2
29	rs2505083	10	30335122	rs2505083	10	30335122	0.0521	0.0078	2.02e-11	0.03767	0.017644	0.03367	CEDAR	CD8+ T lymphocytes	610482	SVIL	1.38306	0.680092	0.0419878	0.20972	-5.38027e-07	5
29	rs2505083	10	30335122	rs2505083	10	30335122	0.0521	0.0078	2.02e-11	0.01145	0.0222287	0.6069	CEDAR	CD15+ granulocytes	610482	SVIL	4.55022	8.85989	0.607549	0.802196	-5.36352e-16	4
29	rs2505083	10	30335122	rs2505083	10	30335122	0.0521	0.0078	2.02e-11	0.005215	0.020467	0.7991	CEDAR	CD14+ monocytes	6130379	MTPAP	9.99041	39.2374	0.799021	0.90407	1.0537e-12	3
30	rs10793513	10	44494546	rs10793513	10	44494546	0.0541	0.008	1.8e-11	-0.0663503	0.0559699	0.238278	GTEx_v7	Artery_Coronary	ENSG00000107551.16	RASSF4	-0.815369	0.698294	0.242944	0.503295	1.0625e-15	9
30	rs10793513	10	44494546	rs10793513	10	44494546	0.0541	0.008	1.8e-11	0.0217359	0.0421836	0.606895	GTEx_v7	Artery_Aorta	ENSG00000107551.16	RASSF4	2.48897	4.84443	0.607406	0.802196	-6.99748e-08	5
30	rs10793513	10	44494546	rs10793513	10	44494546	0.0541	0.008	1.8e-11	0.0391079	0.0333428	0.241493	GTEx_v7	Muscle_Skeletal	ENSG00000107551.16	RASSF4	1.38335	1.19703	0.247824	0.509178	3.13448e-05	23
30	rs10793513	10	44494546	rs10793513	10	44494546	0.0541	0.008	1.8e-11	-0.052443	0.0380469	0.169107	GTEx_v7	Whole blood	ENSG00000107551.16	RASSF4	-1.0316	0.763802	0.176821	0.419243	3.08696e-15	21
30	rs10793513	10	44494546	rs10793513	10	44494546	0.0541	0.008	1.8e-11	-0.0146452	0.0461062	0.750914	GTEx_v7	Muscle_Skeletal	ENSG00000273008.1	RP11-351D16.3	-3.69404	11.6425	0.751023	0.878045	1	2
30	rs10793513	10	44494546	rs10793513	10	44494546	0.0541	0.008	1.8e-11	0.0151219	0.0455149	0.739924	GTEx_v7	Artery_Tibial	ENSG00000273008.1	RP11-351D16.3	3.57759	10.7811	0.74001	0.872054	NA	1
30	rs10793513	10	44494546	rs10793513	10	44494546	0.0541	0.008	1.8e-11	0.0715078	0.100681	0.478978	GTEx_v7	Liver	ENSG00000243660.5	ZNF487	0.756561	1.07108	0.479967	0.716174	0.716692	11
30	rs10793513	10	44494546	rs10793513	10	44494546	0.0541	0.008	1.8e-11	0.00106508	0.0505409	0.9832	GTEx_v7	Artery_Tibial	ENSG00000243660.5	ZNF487	50.7943	2410.34	0.983187	0.993876	NA	1
30	rs10793513	10	44494546	rs10793513	10	44494546	0.0541	0.008	1.8e-11	-0.0758876	0.0569221	0.183188	GTEx_v7	Muscle_Skeletal	ENSG00000243660.5	ZNF487	-0.712896	0.545025	0.190871	0.4398	-0.563783	29
30	rs10793513	10	44494546	rs10793513	10	44494546	0.0541	0.008	1.8e-11	-0.0256739	0.0320866	0.424255	GTEx_v7	Whole blood	ENSG00000243660.5	ZNF487	-2.1072	2.65189	0.426846	0.67001	2.25951e-16	3
30	rs10793513	10	44494546	rs10793513	10	44494546	0.0541	0.008	1.8e-11	-0.241138	0.11476	0.0378033	GTEx_v7	Artery_Coronary	ENSG00000226808.1	LINC00840	-0.224353	0.111807	0.0447919	0.213685	1.04399e-07	10
30	rs10793513	10	44494546	rs10793513	10	44494546	0.0541	0.008	1.8e-11	-0.114985	0.081378	0.159108	GTEx_v7	Artery_Aorta	ENSG00000226808.1	LINC00840	-0.470496	0.340174	0.166633	0.40547	-0.0067737	8
30	rs10793513	10	44494546	rs10793513	10	44494546	0.0541	0.008	1.8e-11	-0.122576	0.0591265	0.0389591	GTEx_v7	Artery_Tibial	ENSG00000226808.1	LINC00840	-0.441359	0.222676	0.0474715	0.21962	3.83625e-14	21
30	rs10793513	10	44494546	rs10793513	10	44494546	0.0541	0.008	1.8e-11	-0.0331863	0.0611846	0.587831	GTEx_v7	Muscle_Skeletal	ENSG00000226808.1	LINC00840	-1.63019	3.01519	0.588742	0.789871	-1.3705e-11	6
30	rs10793513	10	44494546	rs10793513	10	44494546	0.0541	0.008	1.8e-11	-0.0218302	0.0625745	0.727362	GTEx_v7	Muscle_Skeletal	ENSG00000226245.1	ZNF32-AS1	-2.47822	7.11306	0.727537	0.867265	NA	1
30	rs10793513	10	44494546	rs10793513	10	44494546	0.0541	0.008	1.8e-11	-0.10285	0.0750598	0.172041	GTEx_v7	Artery_Aorta	ENSG00000226245.1	ZNF32-AS1	-0.526009	0.391682	0.179288	0.422163	7.90418e-09	17
[truncated: 2,752 more rows]
