# Supplementary material for: Prioritization of causal genes for coronary artery disease based on cumulative evidence from experimental and in silico studies
Source: Sci Rep. 2020 Jun 26;10:10486. doi: 10.1038/s41598-020-67001-w (PMC7320185; doi:10.1038/s41598-020-67001-w)
Supplement: Supplementary file 8 — Supplementary Table S6. [file 41598_2020_67001_MOESM8_ESM.xlsx]

## Sheet: S6a_LocusCompare_col prob>0.1 
Supplementary Table S6a. Results of colocalization analysis using the LocusCompare web tool. Loci with CAD GWAS lead SNP P-value < 5e-8 and eQTL lead SNP P-value < 1e-6. Associations with colocalization probability > 0.01.
LocusCompare: http://locuscompare.com, https://dx.doi.org/10.1038%2Fs41588-019-0404-0
Genes identified in LocusCompare analysis but not in SMR/HEIDI analysis (Supplementary Table S2a) are shown in bold.
§ Top SNP = technical SNP in the LocusComapre analysis which is used to investigate the relationship between gene expression and CAD. This SNP has the lowest combination of P-values from CAD GWAS and eQTL GWAS across overlaped SNPs from CAD and eQTL data.
*Position on the chromosome according to GRCh37.p13
**P-value for the association between the top SNP and CAD (in European-ancestry meta-analysis by Howson et al. 2017; http://doi.org/10.1038/ng.3874)
*** P-value for the association between the top SNP and gene expression (GTEx version 7 dataset, https://gtexportal.org)
				Gene information			Top SNP in colocalization analysis				Top SNP comparison
Locus № (corresponds to Supplementary Table S1c)	Source	Tissue	Probe	Gene	Chromosome	Transcript start site position*	rs number	P**_CAD	P***_eQTL	Coloc. Probability	Top SNP the same as lead CAD-associted SNP (Supplementary Table S1c)?	Top SNP the same as top SNP in SMR analysis (Supplementary Table S2b)?
2	GTEx_v7	Muscle_Skeletal	ENSG00000134222.12	PSRC1	1	109822177	rs602633	2.4e-29	1.02765e-10	0.0112	Yes	Yes
3	GTEx_v7	Whole_Blood	ENSG00000160712.8	IL6R	1	154377668	rs4845625	1.18e-11	1.1862e-07	0.228117	No	Yes
5	GTEx_v7	Muscle_Skeletal	ENSG00000118197.9	DDX59	1	200593023	rs6700559	1.13e-08	7.60423e-10	0.0267212	Yes	Yes
5	GTEx_v7	Artery_Tibial	ENSG00000260088.1	RP11-92G12.3	1	200638634	rs6700559	1.13e-08	5.14804e-37	0.9825	Yes	Yes
5	GTEx_v7	Artery_Aorta	ENSG00000260088.1	RP11-92G12.3	1	200638634	rs6700559	1.13e-08	3.97333e-21	0.9825	Yes	Yes
5	GTEx_v7	Artery Coronary	ENSG00000260088.1	RP11-92G12.3	1	200638634	rs6700559	1.13e-08	1.26544e-12	0.9825	Yes	Yes
6	GTEx_v7	Artery_Tibial	ENSG00000163431.11	LMOD1	1	201865579	rs2820315	7.7e-10	1.06845e-07	0.469644	Yes	Yes
10	GTEx_v7	Artery_Tibial	ENSG00000115486.7	GGCX	2	85772403	rs6738645	4.87e-11	1.54788e-24	0.3728	No	No
10	GTEx_v7	Whole_Blood	ENSG00000115486.7	GGCX	2	85772403	rs6738645	4.87e-11	3.76462e-33	0.3728	No	No
10	GTEx_v7	Artery_Aorta	ENSG00000115486.7	GGCX	2	85772403	rs6738645	4.87e-11	2.20432e-20	0.373689	No	No
10	GTEx_v7	Muscle_Skeletal	ENSG00000115486.7	GGCX	2	85772403	rs6738645	4.87e-11	1.00403e-12	0.392946	No	No
10	GTEx_v7	Muscle_Skeletal	ENSG00000168899.4	VAMP5	2	85811530	rs1561198	4.87e-11	2.14069e-08	0.614271	Yes	Yes
12	GTEx_v7	Artery_Aorta	ENSG00000138439.10	FAM117B	2	203499900	rs6435161	1.41e-16	1.51261e-08	0.100246	No	No
12	GTEx_v7	Muscle_Skeletal	ENSG00000163596.12	ICA1L	2	203640689	rs6705330	1.41e-16	1.27612e-17	0.125437	No	No
12	GTEx_v7	Artery_Tibial	ENSG00000138380.13	CARF	2	203776949	rs3845800	1.41e-16	7.51874e-12	0.0672071	No	No
12	GTEx_v7	Artery_Tibial	ENSG00000144426.14	NBEAL1	2	203879601	rs4675310	1.41e-16	6.07226e-48	0.1529	No	No
12	GTEx_v7	Artery_Aorta	ENSG00000144426.14	NBEAL1	2	203879601	rs4675310	1.41e-16	7.92352e-24	0.144049	No	No
12	GTEx_v7	Artery Coronary	ENSG00000144426.14	NBEAL1	2	203879601	rs4675310	1.41e-16	2.76506e-09	0.0982307	No	No
13	GTEx_v7	Artery_Tibial	ENSG00000158186.8	MRAS	3	138066538	rs1199338	2.35e-08	2.27826e-25	0.162055	No	No
13	GTEx_v7	Artery_Aorta	ENSG00000158186.8	MRAS	3	138066538	rs2306374	2.35e-08	4.97819e-46	0.544868	Yes	Yes
13	GTEx_v7	Muscle_Skeletal	ENSG00000158186.8	MRAS	3	138066538	rs2306374	2.35e-08	3.95255e-07	0.495721	Yes	Yes
18	GTEx_v7	Artery_Tibial	ENSG00000112137.12	PHACTR1	6	12717892	rs2327619	1.42e-26	6.80232e-17	0.432442	No	No
18	GTEx_v7	Artery_Aorta	ENSG00000112137.12	PHACTR1	6	12717892	rs2327619	1.42e-26	8.60271e-08	0.261509	No	No
18	GTEx_v7	Artery_Tibial	ENSG00000272379.1	RP1-257A7.5	6	13290249	rs2496150	1.42e-26	1.87535e-13	0.440904	No	No
20	GTEx_v7	Artery Coronary	ENSG00000227954.2	RP3-323P13.2	6	133823389	rs7749529	4.11e-15	7.95715e-08	0.196637	No	No
20	GTEx_v7	Muscle_Skeletal	ENSG00000118526.6	TCF21	6	134210275	rs12524865	4.11e-15	7.31975e-10	0.0494494	No	No
28	GTEx_v7	Whole_Blood	ENSG00000175164.9	ABO	9	136130950	rs579459	2.05e-10	1.27938e-15	0.00479712	Yes	Yes
29	GTEx_v7	Artery_Aorta	ENSG00000165757.8	KIAA1462	10	30301728	rs2505084	1.19e-10	5.98974e-16	0.019284	No	No
32	GTEx_v7	Whole_Blood	ENSG00000107798.13	LIPA	10	90973325	rs2246833	3.27e-11	3.09688e-35	0.9998	Yes	Yes
38	GTEx_v7	Artery_Tibial	ENSG00000157895.7	C12orf43	12	121440315	rs1169300	4.53e-08	4.4494e-09	0.105135	No	No
42	GTEx_v7	Artery_Aorta	ENSG00000182218.5	HHIPL1	14	100111446	rs2895811	6.02e-10	2.11131e-07	0.545294	Yes	Yes
43	GTEx_v7	Artery_Tibial	ENSG00000136378.10	ADAMS7	15	79051544	rs7173743	3.29e-18	1.22829e-22	0.97681	No	Yes
43	GTEx_v7	Artery_Aorta	ENSG00000136378.10	ADAMS7	15	79051544	rs7173743	3.29e-18	4.93902e-13	0.976623	No	Yes
43	GTEx_v7	Artery_Tibial	ENSG00000185787.10	MORF4L1	15	79102828	rs7173743	3.29e-18	8.88456e-09	0.975949	No	Yes
45	GTEx_v7	Artery_Tibial	ENSG00000102967.7	DHODH	16	72042486	rs2072142	4.27e-08	1.92793e-24	0.8748	No	Yes
45	GTEx_v7	Artery_Aorta	ENSG00000102967.7	DHODH	16	72042486	rs2072142	4.27e-08	1.48764e-13	0.874713	No	Yes

## Sheet: S6b_LocusCompare_full results
Supplementary Table S6b. Results of colocalization analysis using the LocusCompare web tool. Searching for pleiotropic effects of the loci on CAD and gene expression. Loci with CAD GWAS lead SNP P-value < 5e-8 and eQTL lead SNP P-value < 1e-6. All associations.
LocusCompare: http://locuscompare.com, https://dx.doi.org/10.1038%2Fs41588-019-0404-0
§ Top SNP = technical SNP in the LocusComapre analysis which is used to investigate the relationship between gene expression and CAD. This SNP has the lowest combination of P-values from CAD GWAS and eQTL GWAS across overlaped SNPs from CAD and eQTL data.
*Position on the chromosome according to GRCh37.p13
**P-value for the association between the top SNP and CAD (in European-ancestry meta-analysis by Howson et al. 2017; http://doi.org/10.1038/ng.3874)
*** P-value for the association between the top SNP and gene expression (GTEx version 7 dataset, https://gtexportal.org)
			Gene information			Top SNP in colocalization analysis
Source	Tissue	Probe	Gene	Chromosome	Transcript start site position*	Top SNP	P**_CAD	P***_eQTL	Coloc. Probability
GTEx_v7	Muscle_Skeletal	ENSG00000143126.7	CELSR2	1	109792640	rs629301	2.4e-29	8.74873e-50	0
GTEx_v7	Liver	ENSG00000143126.7	CELSR2	1	109792640	rs602633	2.4e-29	1.58802e-20	0
GTEx_v7	Whole_Blood	ENSG00000134222.12	PSRC1	1	109822177	rs602633	2.4e-29	9.3792e-09	0.0059
GTEx_v7	Muscle_Skeletal	ENSG00000134222.12	PSRC1	1	109822177	rs602633	2.4e-29	1.02765e-10	0.0112
GTEx_v7	Liver	ENSG00000134222.12	PSRC1	1	109822177	rs602633	2.4e-29	3.38626e-25	0
GTEx_v7	Liver	ENSG00000134243.7	SORT1	1	109852191	rs602633	2.4e-29	1.24033e-30	0
GTEx_v7	Whole_Blood	ENSG00000160712.8	IL6R	1	154377668	rs4845625	1.18e-11	1.1862e-07	0.228117
GTEx_v7	Muscle_Skeletal	ENSG00000118197.9	DDX59	1	200593023	rs6700559	1.13e-08	7.60423e-10	0.0267212
GTEx_v7	Artery_Tibial	ENSG00000260088.1	RP11-92G12.3	1	200638634	rs6700559	1.13e-08	5.14804e-37	0.9825
GTEx_v7	Artery_Aorta	ENSG00000260088.1	RP11-92G12.3	1	200638634	rs6700559	1.13e-08	3.97333e-21	0.9825
GTEx_v7	Artery Coronary	ENSG00000260088.1	RP11-92G12.3	1	200638634	rs6700559	1.13e-08	1.26544e-12	0.9825
GTEx_v7	Artery_Tibial	ENSG00000163431.11	LMOD1	1	201865579	rs2820315	7.7e-10	1.06845e-07	0.469644
GTEx_v7	Artery_Tibial	ENSG00000115486.7	GGCX	2	85772403	rs6738645	4.87e-11	1.54788e-24	0.3728
GTEx_v7	Whole_Blood	ENSG00000115486.7	GGCX	2	85772403	rs6738645	4.87e-11	3.76462e-33	0.3728
GTEx_v7	Artery_Aorta	ENSG00000115486.7	GGCX	2	85772403	rs6738645	4.87e-11	2.20432e-20	0.373689
GTEx_v7	Muscle_Skeletal	ENSG00000115486.7	GGCX	2	85772403	rs6738645	4.87e-11	1.00403e-12	0.392946
GTEx_v7	Muscle_Skeletal	ENSG00000168899.4	VAMP5	2	85811530	rs1561198	4.87e-11	2.14069e-08	0.614271
GTEx_v7	Whole_Blood	ENSG00000138439.10	FAM117B	2	203499900	rs6435161	1.41e-16	2.23841e-25	0
GTEx_v7	Artery_Aorta	ENSG00000138439.10	FAM117B	2	203499900	rs6435161	1.41e-16	1.51261e-08	0.100246
GTEx_v7	Muscle_Skeletal	ENSG00000163596.12	ICA1L	2	203640689	rs6705330	1.41e-16	1.27612e-17	0.125437
GTEx_v7	Artery_Tibial	ENSG00000138380.13	CARF	2	203776949	rs3845800	1.41e-16	7.51874e-12	0.0672071
GTEx_v7	Artery_Tibial	ENSG00000144426.14	NBEAL1	2	203879601	rs4675310	1.41e-16	6.07226e-48	0.1529
GTEx_v7	Artery_Aorta	ENSG00000144426.14	NBEAL1	2	203879601	rs4675310	1.41e-16	7.92352e-24	0.144049
GTEx_v7	Artery Coronary	ENSG00000144426.14	NBEAL1	2	203879601	rs4675310	1.41e-16	2.76506e-09	0.0982307
GTEx_v7	Artery_Tibial	ENSG00000158186.8	MRAS	3	138066538	rs1199338	2.35e-08	2.27826e-25	0.162055
GTEx_v7	Artery_Aorta	ENSG00000158186.8	MRAS	3	138066538	rs2306374	2.35e-08	4.97819e-46	0.544868
GTEx_v7	Muscle_Skeletal	ENSG00000158186.8	MRAS	3	138066538	rs2306374	2.35e-08	3.95255e-07	0.495721
GTEx_v7	Muscle_Skeletal	ENSG00000233006.2	AC034220.3	5	131646977	rs272869	1.34e-08	2.45006e-51	0
GTEx_v7	Artery_Tibial	ENSG00000112137.12	PHACTR1	6	12717892	rs2327619	1.42e-26	6.80232e-17	0.432442
GTEx_v7	Artery_Aorta	ENSG00000112137.12	PHACTR1	6	12717892	rs2327619	1.42e-26	8.60271e-08	0.261509
GTEx_v7	Artery_Tibial	ENSG00000272379.1	RP1-257A7.5	6	13290249	rs2496150	1.42e-26	1.87535e-13	0.440904
GTEx_v7	Artery Coronary	ENSG00000227954.2	RP3-323P13.2	6	133823389	rs7749529	4.11e-15	7.95715e-08	0.196637
GTEx_v7	Muscle_Skeletal	ENSG00000118526.6	TCF21	6	134210275	rs12524865	4.11e-15	7.31975e-10	0.0494494
GTEx_v7	Whole_Blood	ENSG00000059377.11	TBXAS1	7	139476849	rs4726715	1.75e-08	3.20988e-07	0.97401
GTEx_v7	Whole_Blood	ENSG00000175164.9	ABO	9	136130950	rs579459	2.05e-10	1.27938e-15	0.00479712
GTEx_v7	Artery_Aorta	ENSG00000165757.8	KIAA1462	10	30301728	rs2505084	1.19e-10	5.98974e-16	0.019284
GTEx_v7	Whole_Blood	ENSG00000107798.13	LIPA	10	90973325	rs2246833	3.27e-11	3.09688e-35	0.9998
GTEx_v7	Artery_Tibial	ENSG00000173327.3	MAP3K11	11	65365225	rs12801636	9.72e-09	7.28568e-23	0
GTEx_v7	Artery_Aorta	ENSG00000254851.1	RP11-109L13.1	11	117006243	rs4938353	1.32e-08	3.35096e-39	0
GTEx_v7	Artery_Tibial	ENSG00000157895.7	C12orf43	12	121440315	rs1169300	4.53e-08	4.4494e-09	0.105135
GTEx_v7	Artery_Aorta	ENSG00000182218.5	HHIPL1	14	100111446	rs2895811	6.02e-10	2.11131e-07	0.545294
GTEx_v7	Artery_Tibial	ENSG00000103671.5	TRIP4	15	64679946	rs12102207	2.09e-08	6.44699e-22	0.107084
GTEx_v7	Whole_Blood	ENSG00000103671.5	TRIP4	15	64679946	rs12102207	2.09e-08	5.14975e-07	0.270207
GTEx_v7	Artery_Aorta	ENSG00000103671.5	TRIP4	15	64679946	rs12102207	2.09e-08	2.31716e-17	0.158628
GTEx_v7	Artery Coronary	ENSG00000103671.5	TRIP4	15	64679946	rs12102207	2.09e-08	1.47453e-09	0.0917941
GTEx_v7	Artery_Tibial	ENSG00000136378.10	ADAMS7	15	79051544	rs7173743	3.29e-18	1.22829e-22	0.97681
GTEx_v7	Artery_Aorta	ENSG00000136378.10	ADAMS7	15	79051544	rs7173743	3.29e-18	4.93902e-13	0.976623
GTEx_v7	Artery_Tibial	ENSG00000185787.10	MORF4L1	15	79102828	rs7173743	3.29e-18	8.88456e-09	0.975949
GTEx_v7	Artery_Tibial	ENSG00000102967.7	DHODH	16	72042486	rs2072142	4.27e-08	1.92793e-24	0.8748
GTEx_v7	Artery_Aorta	ENSG00000102967.7	DHODH	16	72042486	rs2072142	4.27e-08	1.48764e-13	0.874713
GTEx_v7	Artery_Tibial	ENSG00000167720.8	SRR	17	2207065	rs2281727	1.51e-09	2.34376e-30	0
GTEx_v7	Whole_Blood	ENSG00000167720.8	SRR	17	2207065	rs170041	1.51e-09	1.98172e-12	4.695e-05
GTEx_v7	Muscle_Skeletal	ENSG00000167720.8	SRR	17	2207065	rs170041	1.51e-09	1.67601e-28	0
GTEx_v7	Whole_Blood	ENSG00000242372.2	EIF6	20	33866713	rs2275274	2.7e-09	8.40991e-13	2.6e-07
GTEx_v7	Muscle_Skeletal	ENSG00000242372.2	EIF6	20	33866713	rs2275274	2.7e-09	1.39876e-17	0
